# Supplementary material for: Transcriptome Exploration in Leymus chinensis under Saline-Alkaline Treatment Using 454 Pyrosequencing
Source: PLoS One. 2013 Jan 24;8(1):e53632. doi: 10.1371/journal.pone.0053632 (PMC3554714; doi:10.1371/journal.pone.0053632)
Supplement: Table S1 — The gene annotation of up-regulated genes. (XLS) [file pone.0053632.s001.xls]

## Sheet: control-VS-sample_annotated.Gen
GeneID	Gene_length	control-Expression	sample-Expression	log2 Ratio(sample/control)	Up-Down-Regulation	P-value	FDR	COG	GO Component	GO Function	GO Process	Pathway	NR annotation
GW_rep_c967	486	0	255	17.9601	Up	0	0	COG1843/Cell motility ;/Flagellar hook capping protein	-	-	-	ko02040//Flagellar assembly	Basal-body rod modification protein flgD, putative [Ricinus communis]
GW_rep_c95474	482	0	254	17.9545	Up	0	0	COG1843/Cell motility ;/Flagellar hook capping protein	-	-	-	ko02040//Flagellar assembly	Basal-body rod modification protein flgD, putative [Ricinus communis]
GW_rep_c2298	480	0	157	17.2604	Up	0	0	COG1843/Cell motility ;/Flagellar hook capping protein	-	-	-	ko02040//Flagellar assembly	-
GW_rep_c1718	368	0	140	17.0951	Up	0	0	COG1843/Cell motility ;/Flagellar hook capping protein	-	-	-	ko02040//Flagellar assembly	Basal-body rod modification protein flgD, putative [Ricinus communis]
GW_rep_c645	369	0	101	16.624	Up	0	0	-	-	-	-	-	-
GW_rep_c66	490	0	87	16.4087	Up	0	0	COG0841/Defense mechanisms ;/Cation/multidrug efflux pump	-	-	-	ko02020//Two-component system	-
GW_rep_c95448	482	0	87	16.4087	Up	0	0	COG1843/Cell motility ;/Flagellar hook capping protein	-	-	-	ko02040//Flagellar assembly	Basal-body rod modification protein flgD, putative [Ricinus communis]
GW_rep_c111	451	0	83	16.3408	Up	0	0	-	GO:0009536//plastid	GO:0003824//catalytic activity	-	-	hypothetical protein OsI_00311 [Oryza sativa Indica Group]
GW_rep_c60	531	0	80	16.2877	Up	0	0	COG0471/Inorganic ion transport and metabolism ;/Di- and tricarboxylate transporters	GO:0009536//plastid	GO:0005215//transporter activity	-	-	hypothetical protein SORBIDRAFT_08g016630 [Sorghum bicolor]
GW_rep_c95358	486	0	64	15.9658	Up	3.9968e-15	2.31159e-11	COG1843/Cell motility ;/Flagellar hook capping protein	-	-	-	ko02040//Flagellar assembly	Basal-body rod modification protein flgD, putative [Ricinus communis]
GW_rep_c51	489	0	60	15.8727	Up	3.77476e-14	1.87129e-10	COG0369/Inorganic ion transport and metabolism ;/Sulfite reductase, alpha subunit (flavoprotein)	-	-	-	ko01120//Microbial metabolism in diverse environments;ko01100//Metabolic pathways;ko00920//Sulfur metabolism	sulfite reductase, putative [Ricinus communis]
GW_rep_c104	464	0	56	15.7731	Up	3.04646e-13	1.26861e-09	-	-	-	-	-	unknown [Zea mays]
GW_rep_c9366	102	0	41	15.3233	Up	7.204e-10	1.53056e-06	-	-	-	-	-	-
GW_rep_c279	633	0	39	15.2512	Up	2.0289e-09	3.52031e-06	-	GO:0009536//plastid	-	-	-	ORF58f [Pinus koraiensis]
GW_rep_c280	519	0	39	15.2512	Up	2.0289e-09	3.57998e-06	COG5023/Cytoskeleton ;/Tubulin	-	-	GO:0044237//cellular metabolic process	ko04540//Gap junction;ko04145//Phagosome;ko05130//Pathogenic Escherichia coli infection	hypothetical protein OsI_26187 [Oryza sativa Indica Group]
GW_rep_c343	897	0	38	15.2137	Up	3.40492e-09	5.53858e-06	-	-	-	-	-	-
GW_rep_c163	533	0	36	15.1357	Up	9.58946e-09	1.36755e-05	-	GO:0043231//intracellular membrane-bounded organelle	-	-	-	hypothetical protein OsJ_19899 [Oryza sativa Japonica Group]
GW_rep_c224	469	0	33	15.0102	Up	4.53238e-08	5.12873e-05	COG3250/Carbohydrate transport and metabolism ;/Beta-galactosidase/beta-glucuronidase	-	GO:0004553//hydrolase activity, hydrolyzing O-glycosyl compounds;GO:0043167//ion binding	GO:0019389	ko00531//Glycosaminoglycan degradation;ko00500//Starch and sucrose metabolism;ko04142//Lysosome;ko00983//Drug metabolism - other enzymes;ko00860//Porphyrin and chlorophyll metabolism;ko01100//Metabolic pathways;ko00040//Pentose and glucuronate interconversions;ko00944//Flavone and flavonol biosynthesis	beta-glucuronidase [synthetic construct]
GW_rep_c369	1010	0	33	15.0102	Up	4.53238e-08	5.18509e-05	-	-	-	-	-	hypothetical protein SORBIDRAFT_0070s002020 [Sorghum bicolor]
GW_rep_c535	703	0	33	15.0102	Up	4.53238e-08	5.2427e-05	-	-	GO:0016301//kinase activity	-	ko04145//Phagosome;ko00562//Inositol phosphate metabolism;ko01100//Metabolic pathways;ko04070//Phosphatidylinositol signaling system;ko04140//Regulation of autophagy	phosphatidylinositol 3-kinase 1 [Phaseolus vulgaris]
GW_rep_c1862	399	0	32	14.9658	Up	7.60626e-08	7.9185e-05	COG1970/Cell wall/membrane/envelope biogenesis ;/Large-conductance mechanosensitive channel	-	-	-	-	-
GW_rep_c652	452	0	32	14.9658	Up	7.60626e-08	7.99848e-05	COG1067/Posttranslational modification, protein turnover, chaperones ;/Predicted ATP-dependent protease	-	-	-	-	-
GW_rep_c273	422	0	32	14.9658	Up	7.60626e-08	8.0801e-05	-	-	GO:0000166//nucleotide binding	-	-	hypothetical protein SORBIDRAFT_01g004740 [Sorghum bicolor]
GW_rep_c21446	798	0	31	14.92	Up	1.27648e-07	0.000123045	-	GO:0031410//cytoplasmic vesicle	-	-	-	hypothetical protein SORBIDRAFT_10g029330 [Sorghum bicolor]
GW_rep_c6002	169	0	29	14.8238	Up	3.59504e-07	0.000292392	-	-	-	-	-	-
GW_rep_c256	517	0	28	14.7731	Up	6.0332e-07	0.000439221	COG0655/General function prediction only ;/Multimeric flavodoxin WrbA	GO:0016020//membrane	-	-	-	predicted protein [Physcomitrella patens subsp. patens]
GW_rep_c1294	1137	0	28	14.7731	Up	6.0332e-07	0.000442314	COG4870/Posttranslational modification, protein turnover, chaperones ;/Cysteine protease	GO:0031410//cytoplasmic vesicle	GO:0004175//endopeptidase activity	GO:0019538//protein metabolic process;GO:0006091//generation of precursor metabolites and energy	-	Os01g0347500 [Oryza sativa Japonica Group]
GW_rep_c60272	992	0	28	14.7731	Up	6.0332e-07	0.000445451	-	GO:0009521;GO:0031224//intrinsic to membrane;GO:0009534//chloroplast thylakoid	GO:0046906//tetrapyrrole binding;GO:0043169//cation binding	GO:0006464//protein modification process;GO:0006091//generation of precursor metabolites and energy	ko00196//Photosynthesis - antenna proteins;ko01100//Metabolic pathways	light harvesting chlorophyll a/b-binding protein Lhcb1 [Hordeum vulgare subsp. vulgare]
GW_rep_c281	833	0	27	14.7207	Up	1.01249e-06	0.000654694	COG0739/Cell wall/membrane/envelope biogenesis ;/Membrane proteins related to metalloendopeptidases	-	-	-	-	Glycyl-glycine endopeptidase ALE-1 precursor, putative [Ricinus communis]
GW_rep_c96824	479	0	27	14.7207	Up	1.01249e-06	0.000658786	COG2036/Chromatin structure and dynamics ;/Histones H3 and H4	GO:0000785//chromatin;GO:0031090//organelle membrane;GO:0009536//plastid	GO:0003676//nucleic acid binding	GO:0034728	ko05322//Systemic lupus erythematosus	C3HL domain class transcription factor [Malus x domestica]
GW_rep_c5546	336	0	26	14.6662	Up	1.69917e-06	0.00102844	-	-	-	-	-	-
GW_rep_c1383	472	0	26	14.6662	Up	1.69917e-06	0.00103446	COG0028/Amino acid transport and metabolism ; Coenzyme transport and metabolism ;/Thiamine pyrophosphate-requiring enzymes [acetolactate synthase, pyruvate dehydrogenase (cytochrome), glyoxylate carboligase, phosphonopyruvate decarboxylase]	-	GO:0005488//binding;GO:0003824//catalytic activity	-	ko00660//C5-Branched dibasic acid metabolism;ko00770//Pantothenate and CoA biosynthesis;ko00290//Valine, leucine and isoleucine biosynthesis;ko01100//Metabolic pathways;ko01110//Biosynthesis of secondary metabolites;ko00650//Butanoate metabolism	acetolactate synthase III large subunit [Paulinella chromatophora]
GW_rep_c95680	488	0	26	14.6662	Up	1.69917e-06	0.00104054	COG1843/Cell motility ;/Flagellar hook capping protein	-	-	-	ko02040//Flagellar assembly	Basal-body rod modification protein flgD, putative [Ricinus communis]
GW_rep_c54623	574	0	26	14.6662	Up	1.69917e-06	0.0010467	-	GO:0034357;GO:0043231//intracellular membrane-bounded organelle	-	-	ko01100//Metabolic pathways;ko00195//Photosynthesis	PS II 10 kDa protein [Phyllostachys edulis]
GW_rep_c337	472	0	25	14.6096	Up	2.85154e-06	0.00149176	COG2943/Cell wall/membrane/envelope biogenesis ;/Membrane glycosyltransferase	-	-	-	-	-
GW_rep_c1172	487	0	25	14.6096	Up	2.85154e-06	0.00149929	COG3385/Replication, recombination and repair ;/FOG: Transposase and inactivated derivatives	-	GO:0003676//nucleic acid binding;GO:0003824//catalytic activity	GO:0006310//DNA recombination	-	IS186 transposase [Escherichia coli str. K-12 substr. MG1655]
GW_rep_c1226	405	0	25	14.6096	Up	2.85154e-06	0.0015069	COG4211/Carbohydrate transport and metabolism ;/ABC-type glucose/galactose transport system, permease component	-	-	-	ko02010//ABC transporters	-
GW_rep_c351	702	0	24	14.5507	Up	4.78548e-06	0.00229582	-	-	-	-	-	Os01g0510200 [Oryza sativa Japonica Group]
GW_rep_c96902	418	0	24	14.5507	Up	4.78548e-06	0.00230645	COG3588/Carbohydrate transport and metabolism ;/Fructose-1,6-bisphosphate aldolase	GO:0043231//intracellular membrane-bounded organelle	GO:0016832//aldehyde-lyase activity	GO:0006007//glucose catabolic process	ko00051//Fructose and mannose metabolism;ko00710//Carbon fixation in photosynthetic organisms;ko01120//Microbial metabolism in diverse environments;ko01100//Metabolic pathways;ko00030//Pentose phosphate pathway;ko01110//Biosynthesis of secondary metabolites;ko00010//Glycolysis / Gluconeogenesis	chloroplast fructose-bisphosphate aldolase [Triticum aestivum]
GW_rep_c398	476	0	24	14.5507	Up	4.78548e-06	0.00231717	COG0596/General function prediction only ;/Predicted hydrolases or acyltransferases (alpha/beta hydrolase superfamily)	-	-	-	ko00130//Ubiquinone and other terpenoid-quinone biosynthesis;ko01100//Metabolic pathways;ko01110//Biosynthesis of secondary metabolites	-
GW_rep_c54107	719	0	24	14.5507	Up	4.78548e-06	0.002328	-	GO:0031410//cytoplasmic vesicle	-	-	-	hypothetical protein SORBIDRAFT_10g029330 [Sorghum bicolor]
GW_rep_c66843	947	0	23	14.4893	Up	8.031e-06	0.00339865	COG2140/Carbohydrate transport and metabolism ; General function prediction only ;/Thermophilic glucose-6-phosphate isomerase and related metalloenzymes	GO:0005576//extracellular region;GO:0031410//cytoplasmic vesicle	GO:0016209//antioxidant activity;GO:0046914//transition metal ion binding;GO:0004871//signal transducer activity;GO:0003824//catalytic activity	GO:0008152//metabolic process	ko01100//Metabolic pathways;ko00630//Glyoxylate and dicarboxylate metabolism	germin-like protein 6a [Hordeum vulgare subsp. vulgare]
GW_rep_c95509	464	0	23	14.4893	Up	8.031e-06	0.00341252	COG1843/Cell motility ;/Flagellar hook capping protein	-	-	-	ko02040//Flagellar assembly	Basal-body rod modification protein flgD, putative [Ricinus communis]
GW_rep_c872	383	0	22	14.4252	Up	1.34776e-05	0.0050653	-	-	-	-	-	hypothetical protein SORBIDRAFT_01g011950 [Sorghum bicolor]
GW_rep_c95344	385	0	22	14.4252	Up	1.34776e-05	0.00508365	-	-	-	-	-	-
GW_rep_c53903	768	0	21	14.3581	Up	2.26182e-05	0.0070499	-	GO:0009536//plastid	-	GO:0006091//generation of precursor metabolites and energy	ko00196//Photosynthesis - antenna proteins;ko01100//Metabolic pathways	light harvesting chlorophyll a/b-binding protein Lhcb1 [Hordeum vulgare subsp. vulgare]
GW_rep_c2966	801	0	21	14.3581	Up	2.26182e-05	0.00707107	-	-	-	-	ko05100//Bacterial invasion of epithelial cells;ko04670//Leukocyte transendothelial migration;ko04510//Focal adhesion;ko05110//Vibrio cholerae infection;ko04145//Phagosome;ko05131//Shigellosis;ko05414//Dilated cardiomyopathy;ko04530//Tight junction;ko05130//Pathogenic Escherichia coli infection;ko04745//Phototransduction - fly;ko04810//Regulation of actin cytoskeleton;ko05416//Viral myocarditis;k…	hypothetical protein SORBIDRAFT_1180s002020 [Sorghum bicolor]
GW_rep_c341	461	0	21	14.3581	Up	2.26182e-05	0.00709237	-	-	GO:0046872//metal ion binding	-	-	unknown [Zea mays]
GW_rep_c372	556	0	21	14.3581	Up	2.26182e-05	0.0071138	-	GO:0043231//intracellular membrane-bounded organelle	-	-	-	leaf senescence protein-like [Oryza sativa Japonica Group]
GW_rep_c9526	78	0	20	14.2877	Up	3.79578e-05	0.00954492	-	-	-	-	-	-
GW_rep_c55934	645	0	20	14.2877	Up	3.79578e-05	0.00956803	-	-	GO:0005488//binding	GO:0051234//establishment of localization;GO:0010876	-	lipid transfer protein [Triticum aestivum]
GW_rep_c5464	147	0	20	14.2877	Up	3.79578e-05	0.00959125	-	-	-	-	-	hypothetical protein SORBIDRAFT_03g044350 [Sorghum bicolor]
GW_rep_c90562	938	0	20	14.2877	Up	3.79578e-05	0.00961459	COG1501/Carbohydrate transport and metabolism ;/Alpha-glucosidases, family 31 of glycosyl hydrolases	GO:0005576//extracellular region;GO:0031410//cytoplasmic vesicle;GO:0005618//cell wall;GO:0043231//intracellular membrane-bounded organelle	GO:0016798//hydrolase activity, acting on glycosyl bonds;GO:0005488//binding	GO:0044238//primary metabolic process	ko00052//Galactose metabolism;ko00500//Starch and sucrose metabolism;ko01100//Metabolic pathways	alpha-glucosidase [Hordeum vulgare subsp. spontaneum]
GW_rep_c6314	722	0	20	14.2877	Up	3.79578e-05	0.00963804	-	-	-	-	-	hypothetical protein OsJ_20018 [Oryza sativa Japonica Group]
GW_rep_c16195	90	0	20	14.2877	Up	3.79578e-05	0.00966161	-	-	-	-	-	-
GW_rep_c6047	161	0	19	14.2137	Up	6.3701e-05	0.01405	-	-	GO:0004871//signal transducer activity;GO:0003824//catalytic activity	-	-	hypothetical protein SORBIDRAFT_10g007228 [Sorghum bicolor]
GW_rep_c60714	849	0	19	14.2137	Up	6.3701e-05	0.0140798	-	-	GO:0003676//nucleic acid binding;GO:0034061	GO:0006260//DNA replication	-	retrotransposon protein, putative, unclassified [Oryza sativa (japonica cultivar-group)]
GW_rep_c1940	1051	0	19	14.2137	Up	6.3701e-05	0.0141098	-	-	-	-	-	jacalin-like protein LEM2 [Hordeum vulgare subsp. vulgare]
GW_rep_c388	500	0	19	14.2137	Up	6.3701e-05	0.0141399	-	-	-	-	-	hypothetical protein OsI_05973 [Oryza sativa Indica Group]
GW_rep_c95706	465	0	19	14.2137	Up	6.3701e-05	0.0141701	COG1843/Cell motility ;/Flagellar hook capping protein	-	-	-	ko02040//Flagellar assembly	Basal-body rod modification protein flgD, putative [Ricinus communis]
GW_rep_c63246	608	0	19	14.2137	Up	6.3701e-05	0.0142004	-	GO:0031410//cytoplasmic vesicle	-	GO:0010876	-	hypothetical protein SORBIDRAFT_10g029330 [Sorghum bicolor]
GW_rep_c9255	2277	0	19	14.2137	Up	6.3701e-05	0.0142309	COG0474/Inorganic ion transport and metabolism ;/Cation transport ATPase	GO:0031227//intrinsic to endoplasmic reticulum membrane	GO:0019829//cation-transporting ATPase activity;GO:0032559	GO:0010038//response to metal ion;GO:0009206;GO:0000041//transition metal ion transport;GO:0030003//cellular cation homeostasis	ko04020//Calcium signaling pathway;ko04972//Pancreatic secretion;ko05010//Alzheimer's disease	unnamed protein product [Oryza sativa]
GW_rep_c2694	372	0	19	14.2137	Up	6.3701e-05	0.0142615	-	-	-	-	-	-
GW_rep_c513	477	0	19	14.2137	Up	6.3701e-05	0.0142922	COG4214/Carbohydrate transport and metabolism ;/ABC-type xylose transport system, permease component	-	-	-	ko02010//ABC transporters	-
GW_rep_c2271	1417	0	19	14.2137	Up	6.3701e-05	0.0143231	COG1250/Lipid transport and metabolism ;/3-hydroxyacyl-CoA dehydrogenase	GO:0030312//external encapsulating structure;GO:0009536//plastid;GO:0042579//microbody	GO:0016616//oxidoreductase activity, acting on the CH-OH group of donors, NAD or NADP as acceptor;GO:0048037//cofactor binding;GO:0016836//hydro-lyase activity;GO:0016856	GO:0009694//jasmonic acid metabolic process;GO:0009062//fatty acid catabolic process;GO:0009791//post-embryonic development	ko00592//alpha-Linolenic acid metabolism;ko01100//Metabolic pathways	hypothetical protein OsI_06722 [Oryza sativa Indica Group]
GW_rep_c54463	845	0	19	14.2137	Up	6.3701e-05	0.0143541	COG5126/Signal transduction mechanisms ; Cytoskeleton ; Cell cycle control, cell division, chromosome partitioning ; General function prediction only ;/Ca2+-binding protein (EF-Hand superfamily)	-	GO:0046872//metal ion binding	-	ko04916//Melanogenesis;ko04020//Calcium signaling pathway;ko04270//Vascular smooth muscle contraction;ko04744//Phototransduction;ko04626//Plant-pathogen interaction;ko04910//Insulin signaling pathway;ko04970//Salivary secretion;ko04912//GnRH signaling pathway;ko04722//Neurotrophin signaling pathway;ko04745//Phototransduction - fly;ko05214//Glioma;ko04740//Olfactory transduction;ko04070//Phosphati…	calmodulin2 [Zea mays]
GW_rep_c1140	611	0	18	14.1357	Up	0.000106903	0.019909	-	GO:0044464//cell part	GO:0046914//transition metal ion binding	-	-	hypothetical protein SORBIDRAFT_01g046140 [Sorghum bicolor]
GW_rep_c1180	504	0	18	14.1357	Up	0.000106903	0.0199447	COG1172/Carbohydrate transport and metabolism ;/Ribose/xylose/arabinose/galactoside ABC-type transport systems, permease components	-	-	-	ko02010//ABC transporters	-
GW_rep_c58271	1019	0	18	14.1357	Up	0.000106903	0.0199805	-	GO:0031090//organelle membrane;GO:0031410//cytoplasmic vesicle	GO:0016209//antioxidant activity;GO:0005506//iron ion binding;GO:0003824//catalytic activity	GO:0006950//response to stress;GO:0008152//metabolic process	ko00940//Phenylpropanoid biosynthesis;ko00360//Phenylalanine metabolism;ko00680//Methane metabolism;ko01100//Metabolic pathways;ko01110//Biosynthesis of secondary metabolites	hypothetical protein SORBIDRAFT_01g027330 [Sorghum bicolor]
GW_rep_c773	544	0	18	14.1357	Up	0.000106903	0.0200164	-	-	-	-	-	hypothetical protein SORBIDRAFT_10g006020 [Sorghum bicolor]
GW_rep_c73184	1318	0	18	14.1357	Up	0.000106903	0.0200525	COG0403/Amino acid transport and metabolism ;/Glycine cleavage system protein P (pyridoxal-binding), N-terminal domain	GO:0009503;GO:0009523//photosystem II;GO:0009570//chloroplast stroma	GO:0046906//tetrapyrrole binding	GO:0009639//response to red or far red light;GO:0006091//generation of precursor metabolites and energy	ko00260//Glycine, serine and threonine metabolism;ko00196//Photosynthesis - antenna proteins;ko01100//Metabolic pathways	Precursor of CP29, core chlorophyll a/b binding (CAB) protein of photosystem II (PSII) [Hordeum vulgare subsp. vulgare]
GW_rep_c1178	280	0	18	14.1357	Up	0.000106903	0.0200887	-	-	-	-	-	-
GW_rep_c55493	1130	0	18	14.1357	Up	0.000106903	0.020125	-	GO:0031410//cytoplasmic vesicle	GO:0016791//phosphatase activity;GO:0043169//cation binding	-	-	Os08g0531000 [Oryza sativa Japonica Group]
GW_rep_c595	575	0	18	14.1357	Up	0.000106903	0.0201615	-	GO:0031224//intrinsic to membrane	GO:0046914//transition metal ion binding	-	-	hypothetical protein SORBIDRAFT_02g036870 [Sorghum bicolor]
GW_rep_c649	471	0	18	14.1357	Up	0.000106903	0.0201981	COG3190/Cell motility ;/Flagellar biogenesis protein	-	-	-	ko02040//Flagellar assembly	-
GW_rep_c512	503	0	18	14.1357	Up	0.000106903	0.0202348	COG0085/Transcription ;/DNA-directed RNA polymerase, beta subunit/140 kD subunit	GO:0009536//plastid	GO:0034062//RNA polymerase activity;GO:0003676//nucleic acid binding;GO:0001882//nucleoside binding	GO:0010467//gene expression	ko00230//Purine metabolism;ko00240//Pyrimidine metabolism;ko01100//Metabolic pathways;ko03020//RNA polymerase	DNA-directed RNA polymerase beta subunit [Paulinella chromatophora]
GW_rep_c1128	407	0	18	14.1357	Up	0.000106903	0.0202717	COG0367/Amino acid transport and metabolism ;/Asparagine synthase (glutamine-hydrolyzing)	-	GO:0016884//carbon-nitrogen ligase activity, with glutamine as amido-N-donor	GO:0009642//response to light intensity;GO:0009746;GO:0034285;GO:0009267//cellular response to starvation	ko00910//Nitrogen metabolism;ko01120//Microbial metabolism in diverse environments;ko01100//Metabolic pathways;ko01110//Biosynthesis of secondary metabolites;ko00250//Alanine, aspartate and glutamate metabolism	unknown [Picea sitchensis]
GW_rep_c2030	277	0	18	14.1357	Up	0.000106903	0.0203086	COG2942/Carbohydrate transport and metabolism ;/N-acyl-D-glucosamine 2-epimerase	-	-	-	-	-
GW_rep_c621	763	0	18	14.1357	Up	0.000106903	0.0203458	-	-	-	-	-	Os02g0250300 [Oryza sativa Japonica Group]
GW_rep_c3493	1237	0	17	14.0532	Up	0.000179405	0.029931	COG0304/Lipid transport and metabolism ; Secondary metabolites biosynthesis, transport and catabolism ;/3-oxoacyl-(acyl-carrier-protein) synthase	-	GO:0008415//acyltransferase activity	GO:0006631//fatty acid metabolic process	ko00061//Fatty acid biosynthesis;ko01100//Metabolic pathways	beta-ketoacyl-ACP synthase [Hordeum vulgare subsp. vulgare]
GW_rep_c95784	373	0	17	14.0532	Up	0.000179405	0.0299791	COG1843/Cell motility ;/Flagellar hook capping protein	-	-	-	ko02040//Flagellar assembly	Basal-body rod modification protein flgD, putative [Ricinus communis]
GW_rep_c69239	736	0	17	14.0532	Up	0.000179405	0.0300273	-	GO:0044464//cell part	-	GO:0051234//establishment of localization	ko01100//Metabolic pathways;ko00195//Photosynthesis	hypothetical protein LOC100273833 [Zea mays]
GW_rep_c55959	608	0	17	14.0532	Up	0.000179405	0.0300756	-	GO:0031410//cytoplasmic vesicle	GO:0005488//binding	GO:0010876	-	Os04g0415800 [Oryza sativa Japonica Group]
GW_rep_c20088	1150	0	17	14.0532	Up	0.000179405	0.0301241	-	-	-	-	-	-
GW_rep_c1460	763	0	17	14.0532	Up	0.000179405	0.0301728	COG0471/Inorganic ion transport and metabolism ;/Di- and tricarboxylate transporters	-	-	GO:0006810//transport	-	predicted protein [Phaeodactylum tricornutum CCAP 1055/1]
GW_rep_c3459	145	0	17	14.0532	Up	0.000179405	0.0302216	-	GO:0016020//membrane	-	-	ko03040//Spliceosome	hypothetical protein OsI_11850 [Oryza sativa Indica Group]
GW_rep_c37508	1765	0	17	14.0532	Up	0.000179405	0.0302706	-	-	GO:0005506//iron ion binding;GO:0003824//catalytic activity	-	ko00592//alpha-Linolenic acid metabolism;ko01100//Metabolic pathways	fatty acid hydroperoxide lyase [Hordeum vulgare]
GW_c3911	1795	0	17	14.0532	Up	0.000179405	0.0303197	COG5213/RNA processing and modification ;/Polyadenylation factor I complex, subunit FIP1	-	-	-	-	hypothetical protein OsJ_12413 [Oryza sativa Japonica Group]
GW_rep_c874	383	0	17	14.0532	Up	0.000179405	0.030369	COG1129/Carbohydrate transport and metabolism ;/ABC-type sugar transport system, ATPase component	-	GO:0017111//nucleoside-triphosphatase activity	-	ko02010//ABC transporters	sugar abc transporter, putative [Ricinus communis]
GW_rep_c692	496	0	16	13.9658	Up	0.000301078	0.0397763	COG1012/Energy production and conversion ;/NAD-dependent aldehyde dehydrogenases	-	-	-	ko00330//Arginine and proline metabolism;ko01100//Metabolic pathways	PREDICTED: hypothetical protein [Vitis vinifera]
GW_rep_c58685	487	0	16	13.9658	Up	0.000301078	0.0398268	-	GO:0005576//extracellular region;GO:0031410//cytoplasmic vesicle;GO:0030312//external encapsulating structure	GO:0016798//hydrolase activity, acting on glycosyl bonds;GO:0016758//transferase activity, transferring hexosyl groups	GO:0044042//glucan metabolic process	-	xyloglucan endotransglycosylase (XET) [Hordeum vulgare subsp. vulgare]
GW_rep_c2805	521	0	16	13.9658	Up	0.000301078	0.0398775	-	-	GO:0030414//peptidase inhibitor activity	-	-	putative Bowman Birk trypsin inhibitor [Aegilops tauschii]
GW_rep_c2992	173	0	16	13.9658	Up	0.000301078	0.0399283	-	-	-	-	-	-
GW_rep_c70968	522	0	16	13.9658	Up	0.000301078	0.0399792	-	-	-	-	-	-
GW_rep_c7665	128	0	16	13.9658	Up	0.000301078	0.0400303	COG0330/Posttranslational modification, protein turnover, chaperones ;/Membrane protease subunits, stomatin/prohibitin homologs	GO:0044464//cell part	-	-	-	prohibitin [Zea mays]
GW_rep_c1689	482	0	16	13.9658	Up	0.000301078	0.0400815	COG1538/Cell wall/membrane/envelope biogenesis ; Intracellular trafficking, secretion, and vesicular transport ;/Outer membrane protein	-	-	-	-	-
GW_rep_c37566	721	0	16	13.9658	Up	0.000301078	0.0401328	COG4451/Energy production and conversion ;/Ribulose bisphosphate carboxylase small subunit	GO:0009570//chloroplast stroma	GO:0016491//oxidoreductase activity;GO:0016831//carboxy-lyase activity	GO:0043094	ko00710//Carbon fixation in photosynthetic organisms;ko01120//Microbial metabolism in diverse environments;ko01100//Metabolic pathways;ko00630//Glyoxylate and dicarboxylate metabolism	hypothetical protein [Secale cereale]
GW_rep_c858	526	0	16	13.9658	Up	0.000301078	0.0401843	-	-	-	-	-	-
GW_rep_c20445	163	0	16	13.9658	Up	0.000301078	0.0402358	-	-	GO:0016788//hydrolase activity, acting on ester bonds	-	ko00564//Glycerophospholipid metabolism;ko00562//Inositol phosphate metabolism;ko00565//Ether lipid metabolism;ko01100//Metabolic pathways	hypothetical protein OsI_05247 [Oryza sativa Indica Group]
GW_rep_c53367	1229	0	16	13.9658	Up	0.000301078	0.0402876	-	GO:0009503;GO:0009523//photosystem II;GO:0009570//chloroplast stroma	GO:0046906//tetrapyrrole binding	GO:0009639//response to red or far red light;GO:0006091//generation of precursor metabolites and energy	ko00196//Photosynthesis - antenna proteins;ko01100//Metabolic pathways	Precursor of CP29, core chlorophyll a/b binding (CAB) protein of photosystem II (PSII) [Hordeum vulgare subsp. vulgare]
GW_rep_c1829	236	0	16	13.9658	Up	0.000301078	0.0403394	-	-	-	-	-	-
GW_rep_c95865	383	0	16	13.9658	Up	0.000301078	0.0403914	COG1843/Cell motility ;/Flagellar hook capping protein	-	-	-	ko02040//Flagellar assembly	-
GW_rep_c963	461	0	16	13.9658	Up	0.000301078	0.0404435	COG0008/Translation, ribosomal structure and biogenesis ;/Glutamyl- and glutaminyl-tRNA synthetases	GO:0009536//plastid	GO:0005488//binding;GO:0004812//aminoacyl-tRNA ligase activity	GO:0009657//plastid organization;GO:0006418//tRNA aminoacylation for protein translation;GO:0003006//developmental process involved in reproduction	ko00860//Porphyrin and chlorophyll metabolism;ko01100//Metabolic pathways;ko01110//Biosynthesis of secondary metabolites;ko00970//Aminoacyl-tRNA biosynthesis	predicted protein [Physcomitrella patens subsp. patens]
GW_rep_c55666	1422	0	16	13.9658	Up	0.000301078	0.0404958	COG0500/Secondary metabolites biosynthesis, transport and catabolism ; General function prediction only ;/SAM-dependent methyltransferases	GO:0044424//intracellular part	GO:0008170//N-methyltransferase activity;GO:0016410//N-acyltransferase activity	GO:0048868//pollen tube development;GO:0006498//N-terminal protein lipidation;GO:0048229//gametophyte development;GO:0046470//phosphatidylcholine metabolic process;GO:0006730//one-carbon metabolic process;GO:0019695//choline metabolic process;GO:0009791//post-embryonic development;GO:0000904//cell morphogenesis involved in differentiation	ko00564//Glycerophospholipid metabolism	phosphoethanolamine methyltransferase [Triticum aestivum]
GW_rep_c3843	498	0	16	13.9658	Up	0.000301078	0.0405482	-	-	-	-	-	putative protein kinase [Oryza sativa Japonica Group]
GW_rep_c59197	488	0	16	13.9658	Up	0.000301078	0.0406007	COG3794/Energy production and conversion ;/Plastocyanin	GO:0009507//chloroplast;GO:0009579//thylakoid	GO:0046914//transition metal ion binding	-	ko00195//Photosynthesis	plastocyanin precursor [Hordeum vulgare]
GW_rep_c764	461	0	16	13.9658	Up	0.000301078	0.0406533	COG0513/Replication, recombination and repair ; Transcription ; Translation, ribosomal structure and biogenesis ;/Superfamily II DNA and RNA helicases	GO:0043231//intracellular membrane-bounded organelle;GO:0032991//macromolecular complex	GO:0046914//transition metal ion binding;GO:0003676//nucleic acid binding;GO:0042623//ATPase activity, coupled;GO:0032559	GO:0006970//response to osmotic stress	ko03018//RNA degradation	hypothetical protein OsJ_26968 [Oryza sativa Japonica Group]
GW_rep_c5183	171	0	16	13.9658	Up	0.000301078	0.0407061	-	-	-	-	-	hypothetical protein OsI_20634 [Oryza sativa Indica Group]
GW_rep_c71875	801	0	15	13.8727	Up	0.00050527	0.0587722	-	-	-	-	-	-
GW_rep_c727	445	0	15	13.8727	Up	0.00050527	0.058838	COG0625/Posttranslational modification, protein turnover, chaperones ;/Glutathione S-transferase	-	-	-	-	RecName: Full=Elongation factor 1-gamma; Short=EF-1-gamma; AltName: Full=eEF-1B gamma
GW_rep_c62013	735	0	15	13.8727	Up	0.00050527	0.0589038	-	-	-	-	-	-
GW_rep_c70265	853	0	15	13.8727	Up	0.00050527	0.0589699	COG0376/Inorganic ion transport and metabolism ;/Catalase (peroxidase I)	-	GO:0005506//iron ion binding;GO:0004601//peroxidase activity	GO:0008152//metabolic process;GO:0006950//response to stress	ko00480//Glutathione metabolism;ko00053//Ascorbate and aldarate metabolism	ascorbate peroxidase [Hordeum vulgare subsp. vulgare]
GW_rep_c3282	170	0	15	13.8727	Up	0.00050527	0.0590361	-	GO:0031224//intrinsic to membrane	GO:0004497//monooxygenase activity;GO:0050662//coenzyme binding	GO:0008152//metabolic process	ko01100//Metabolic pathways;ko00100//Steroid biosynthesis;ko01110//Biosynthesis of secondary metabolites	Squalene monooxygenase, putative, expressed [Oryza sativa (japonica cultivar-group)]
GW_rep_c63610	1078	0	15	13.8727	Up	0.00050527	0.0591024	COG2503/General function prediction only ;/Predicted secreted acid phosphatase	GO:0031410//cytoplasmic vesicle;GO:0043231//intracellular membrane-bounded organelle	GO:0016791//phosphatase activity	-	ko00740//Riboflavin metabolism;ko01120//Microbial metabolism in diverse environments;ko00627//Aminobenzoate degradation;ko03010//Ribosome	putative acid phosphatase [Hordeum vulgare subsp. vulgare]
GW_rep_c886	464	0	15	13.8727	Up	0.00050527	0.0591689	COG0814/Amino acid transport and metabolism ;/Amino acid permeases	-	-	-	-	-
GW_rep_c16020	923	0	15	13.8727	Up	0.00050527	0.0592355	-	-	-	-	-	-
GW_rep_c936	440	0	15	13.8727	Up	0.00050527	0.0593023	-	-	-	-	-	-
GW_rep_c3711	1166	0	15	13.8727	Up	0.00050527	0.0593692	-	-	GO:0016740//transferase activity	-	-	unknown [Zea mays]
GW_rep_c1587	1001	0	15	13.8727	Up	0.00050527	0.0594363	COG2145/Coenzyme transport and metabolism ;/Hydroxyethylthiazole kinase, sugar kinase family	-	GO:0005488//binding;GO:0016301//kinase activity	GO:0044237//cellular metabolic process	ko01100//Metabolic pathways;ko00730//Thiamine metabolism	hypothetical protein SORBIDRAFT_03g014470 [Sorghum bicolor]
GW_rep_c1624	468	0	15	13.8727	Up	0.00050527	0.0595035	COG3209/Cell wall/membrane/envelope biogenesis ;/Rhs family protein	-	-	-	-	-
GW_rep_c788	442	0	15	13.8727	Up	0.00050527	0.0595709	-	GO:0031410//cytoplasmic vesicle	-	-	-	Os03g0793800 [Oryza sativa Japonica Group]
GW_rep_c56794	653	0	15	13.8727	Up	0.00050527	0.0596385	-	GO:0031224//intrinsic to membrane;GO:0009522//photosystem I;GO:0009526//plastid envelope;GO:0009534//chloroplast thylakoid	-	GO:0009767//photosynthetic electron transport chain;GO:0031647//regulation of protein stability;GO:0042548//regulation of photosynthesis, light reaction;GO:0006740//NADPH regeneration	ko01100//Metabolic pathways;ko00195//Photosynthesis	photosystem 1 subunit 5 [Triticum aestivum]
GW_rep_c2380	413	0	15	13.8727	Up	0.00050527	0.0597062	COG1770/Amino acid transport and metabolism ;/Protease II	-	GO:0016787//hydrolase activity	-	ko05142//Chagas disease (American trypanosomiasis);ko05143//African trypanosomiasis	conserved unknown protein [Ectocarpus siliculosus]
GW_rep_c1288	406	0	15	13.8727	Up	0.00050527	0.059774	-	-	-	-	-	hypothetical protein OsJ_02200 [Oryza sativa Japonica Group]
GW_rep_c1437	480	0	15	13.8727	Up	0.00050527	0.059842	COG1062/Energy production and conversion ;/Zn-dependent alcohol dehydrogenases, class III	-	GO:0003824//catalytic activity;GO:0046914//transition metal ion binding	GO:0008152//metabolic process	ko00980//Metabolism of xenobiotics by cytochrome P450;ko00071//Fatty acid metabolism;ko01120//Microbial metabolism in diverse environments;ko01100//Metabolic pathways;ko00626//Naphthalene degradation;ko00830//Retinol metabolism;ko00982//Drug metabolism - cytochrome P450;ko00350//Tyrosine metabolism;ko00625//Chloroalkane and chloroalkene degradation;ko01110//Biosynthesis of secondary metabolites;k…	alcohol dehydrogenase ADH2D [Triticum aestivum]
GW_rep_c61405	725	0	15	13.8727	Up	0.00050527	0.0599102	COG4451/Energy production and conversion ;/Ribulose bisphosphate carboxylase small subunit	GO:0043231//intracellular membrane-bounded organelle	GO:0016831//carboxy-lyase activity;GO:0016491//oxidoreductase activity	GO:0043094	ko00710//Carbon fixation in photosynthetic organisms;ko01120//Microbial metabolism in diverse environments;ko01100//Metabolic pathways;ko00630//Glyoxylate and dicarboxylate metabolism	hypothetical protein [Secale cereale]
GW_rep_c63440	1144	0	15	13.8727	Up	0.00050527	0.0599785	-	GO:0009503;GO:0009523//photosystem II;GO:0009570//chloroplast stroma	GO:0046906//tetrapyrrole binding	GO:0009639//response to red or far red light;GO:0006091//generation of precursor metabolites and energy	ko00196//Photosynthesis - antenna proteins;ko01100//Metabolic pathways	Precursor of CP29, core chlorophyll a/b binding (CAB) protein of photosystem II (PSII) [Hordeum vulgare subsp. vulgare]
GW_rep_c13330	1015	0	15	13.8727	Up	0.00050527	0.060047	-	-	-	-	-	hypothetical protein VOLCADRAFT_98910 [Volvox carteri f. nagariensis]
GW_rep_c720	645	0	15	13.8727	Up	0.00050527	0.0601156	-	-	-	-	-	cadmium tolerance factor [Triticum aestivum]
GW_rep_c61473	698	0	15	13.8727	Up	0.00050527	0.0601844	COG3794/Energy production and conversion ;/Plastocyanin	GO:0043231//intracellular membrane-bounded organelle	GO:0046914//transition metal ion binding	-	ko00195//Photosynthesis	plastocyanin precursor [Hordeum vulgare]
GW_rep_c67671	609	0	15	13.8727	Up	0.00050527	0.0602533	-	-	GO:0046872//metal ion binding	-	-	Os09g0458900 [Oryza sativa Japonica Group]
GW_rep_c95544	503	0	15	13.8727	Up	0.00050527	0.0603224	COG1843/Cell motility ;/Flagellar hook capping protein	-	-	-	ko02040//Flagellar assembly	-
GW_rep_c82295	524	0	15	13.8727	Up	0.00050527	0.0603917	-	GO:0009536//plastid	-	GO:0006091//generation of precursor metabolites and energy	ko00196//Photosynthesis - antenna proteins	type II LHCI [Lolium temulentum]
GW_rep_c2363	889	0	15	13.8727	Up	0.00050527	0.0604611	-	GO:0005768//endosome;GO:0031224//intrinsic to membrane	GO:0005215//transporter activity	GO:0006897//endocytosis	-	SC3 protein [Zea mays]
GW_rep_c1138	430	0	15	13.8727	Up	0.00050527	0.0605306	-	-	-	-	-	-
GW_rep_c62467	1312	0	15	13.8727	Up	0.00050527	0.0606004	-	GO:0043231//intracellular membrane-bounded organelle	GO:0046914//transition metal ion binding;GO:0016702//oxidoreductase activity, acting on single donors with incorporation of molecular oxygen, incorporation of two atoms of oxygen	GO:0006633//fatty acid biosynthetic process;GO:0006091//generation of precursor metabolites and energy	ko00592//alpha-Linolenic acid metabolism;ko00591//Linoleic acid metabolism;ko01100//Metabolic pathways	RecName: Full=Lipoxygenase 2.1, chloroplastic; AltName: Full=LOX-100; AltName: Full=LOX2:Hv:1; Flags: Precursor
GW_rep_c5687	155	0	15	13.8727	Up	0.00050527	0.0606703	-	-	-	-	-	-
GW_rep_c757	432	0	15	13.8727	Up	0.00050527	0.0607403	-	-	-	-	-	-
GW_rep_c6855	704	0	15	13.8727	Up	0.00050527	0.0608106	COG0080/Translation, ribosomal structure and biogenesis ;/Ribosomal protein L11	GO:0030529//ribonucleoprotein complex	GO:0005198//structural molecule activity	GO:0010467//gene expression	ko03010//Ribosome	unknown [Zea mays]
GW_rep_c69595	722	0	14	13.7731	Up	0.000847944	0.0747462	-	GO:0031410//cytoplasmic vesicle	-	-	-	hypothetical protein SORBIDRAFT_10g021810 [Sorghum bicolor]
GW_rep_c63047	878	0	14	13.7731	Up	0.000847944	0.0748095	COG0388/General function prediction only ;/Predicted amidohydrolase	-	GO:0000257//nitrilase activity;GO:0016836//hydro-lyase activity	GO:0034641//cellular nitrogen compound metabolic process	ko00460//Cyanoamino acid metabolism	unknown [Zea mays]
GW_rep_c98135	506	0	14	13.7731	Up	0.000847944	0.074873	COG0431/General function prediction only ;/Predicted flavoprotein	-	GO:0016655//oxidoreductase activity, acting on NADH or NADPH, quinone or similar compound as acceptor	GO:0008152//metabolic process	ko00623//Toluene degradation;ko00270//Cysteine and methionine metabolism;ko01120//Microbial metabolism in diverse environments;ko01100//Metabolic pathways;ko02020//Two-component system;ko00190//Oxidative phosphorylation;ko01110//Biosynthesis of secondary metabolites;ko00650//Butanoate metabolism;ko00020//Citrate cycle (TCA cycle);ko00720//Carbon fixation pathways in prokaryotes	Os01g0953600 [Oryza sativa Japonica Group]
GW_rep_c3150	1075	0	14	13.7731	Up	0.000847944	0.0749365	COG2223/Inorganic ion transport and metabolism ;/Nitrate/nitrite transporter	GO:0044464//cell part	-	GO:0006810//transport	-	high affinity nitrate transporter [Triticum aestivum]
GW_rep_c64095	825	0	14	13.7731	Up	0.000847944	0.0750002	-	GO:0031410//cytoplasmic vesicle	-	-	-	hypothetical protein SORBIDRAFT_10g029330 [Sorghum bicolor]
GW_rep_c2908	1203	0	14	13.7731	Up	0.000847944	0.075064	COG1577/Lipid transport and metabolism ;/Mevalonate kinase	GO:0044424//intracellular part	GO:0016301//kinase activity;GO:0032559	GO:0006720//isoprenoid metabolic process;GO:0006796//phosphate metabolic process	ko04146//Peroxisome;ko00900//Terpenoid backbone biosynthesis;ko01100//Metabolic pathways;ko01110//Biosynthesis of secondary metabolites	hypothetical protein LOC100384063 [Zea mays]
GW_rep_c1900	838	0	14	13.7731	Up	0.000847944	0.0751278	-	GO:0009536//plastid	GO:0016836//hydro-lyase activity	GO:0006779//porphyrin biosynthetic process	ko00860//Porphyrin and chlorophyll metabolism;ko01100//Metabolic pathways;ko01110//Biosynthesis of secondary metabolites	uroporphyrinogen III synthase [Hordeum vulgare]
GW_rep_c58454	107	0	14	13.7731	Up	0.000847944	0.0751918	-	-	-	-	-	-
GW_rep_c60982	1148	0	14	13.7731	Up	0.000847944	0.0752559	COG0451/Cell wall/membrane/envelope biogenesis ; Carbohydrate transport and metabolism ;/Nucleoside-diphosphate-sugar epimerases	-	GO:0048037//cofactor binding	GO:0008152//metabolic process	ko00941//Flavonoid biosynthesis;ko01110//Biosynthesis of secondary metabolites	hypothetical protein SORBIDRAFT_06g029590 [Sorghum bicolor]
GW_rep_c753	437	0	14	13.7731	Up	0.000847944	0.0753201	-	GO:0031224//intrinsic to membrane	GO:0046914//transition metal ion binding;GO:0016209//antioxidant activity;GO:0050662//coenzyme binding;GO:0050664//oxidoreductase activity, acting on NADH or NADPH, oxygen as acceptor	GO:0008152//metabolic process	ko04626//Plant-pathogen interaction	LOC100136880 isoform 1 [Zea mays]
GW_rep_c54078	648	0	14	13.7731	Up	0.000847944	0.0753845	-	GO:0031410//cytoplasmic vesicle	-	GO:0010876	-	hypothetical protein SORBIDRAFT_10g029330 [Sorghum bicolor]
GW_rep_c53546	482	0	14	13.7731	Up	0.000847944	0.0754489	-	-	-	-	-	-
GW_rep_c54245	782	0	14	13.7731	Up	0.000847944	0.0755134	-	GO:0009503;GO:0009523//photosystem II;GO:0009570//chloroplast stroma	GO:0046906//tetrapyrrole binding	GO:0009639//response to red or far red light;GO:0006091//generation of precursor metabolites and energy	ko00196//Photosynthesis - antenna proteins;ko01100//Metabolic pathways	Precursor of CP29, core chlorophyll a/b binding (CAB) protein of photosystem II (PSII) [Hordeum vulgare subsp. vulgare]
GW_rep_c5514	148	0	14	13.7731	Up	0.000847944	0.0755781	-	-	-	-	-	unknown [Zea mays]
GW_rep_c57953	620	0	14	13.7731	Up	0.000847944	0.0756429	-	GO:0031410//cytoplasmic vesicle	-	GO:0010876	-	hypothetical protein SORBIDRAFT_10g029330 [Sorghum bicolor]
GW_rep_c56129	609	0	14	13.7731	Up	0.000847944	0.0757077	COG1358/Translation, ribosomal structure and biogenesis ;/Ribosomal protein HS6-type (S12/L30/L7a)	GO:0031090//organelle membrane;GO:0015934//large ribosomal subunit;GO:0009536//plastid;GO:0031981//nuclear lumen	GO:0046914//transition metal ion binding;GO:0005198//structural molecule activity	GO:0010467//gene expression;GO:0022613//ribonucleoprotein complex biogenesis	ko03010//Ribosome	Os08g0326400 [Oryza sativa Japonica Group]
GW_rep_c1608	1052	0	14	13.7731	Up	0.000847944	0.0757727	COG3384/Function unknown ;/Uncharacterized conserved protein	-	GO:0005506//iron ion binding;GO:0016701//oxidoreductase activity, acting on single donors with incorporation of molecular oxygen	GO:0044237//cellular metabolic process	ko01120//Microbial metabolism in diverse environments;ko00626//Naphthalene degradation;ko00363//Bisphenol degradation	hypothetical protein SORBIDRAFT_03g041600 [Sorghum bicolor]
GW_rep_c75158	810	0	14	13.7731	Up	0.000847944	0.0758378	-	-	-	-	ko00592//alpha-Linolenic acid metabolism;ko00591//Linoleic acid metabolism;ko01100//Metabolic pathways	RecName: Full=Lipoxygenase 2.1, chloroplastic; AltName: Full=LOX-100; AltName: Full=LOX2:Hv:1; Flags: Precursor
GW_rep_c1074	470	0	14	13.7731	Up	0.000847944	0.075903	-	-	GO:0004672//protein kinase activity;GO:0000166//nucleotide binding	GO:0009987//cellular process	-	hypothetical protein OsJ_19187 [Oryza sativa Japonica Group]
GW_rep_c1827	378	0	14	13.7731	Up	0.000847944	0.0759683	-	GO:0009536//plastid	-	-	-	unknow protein [Oryza sativa Japonica Group]
GW_rep_c2025	870	0	14	13.7731	Up	0.000847944	0.0760338	-	-	-	-	-	-
GW_rep_c1800	473	0	14	13.7731	Up	0.000847944	0.0760993	-	-	-	-	-	hypothetical protein OsI_10115 [Oryza sativa Indica Group]
GW_rep_c66888	665	0	14	13.7731	Up	0.000847944	0.076165	-	GO:0019866//organelle inner membrane;GO:0009526//plastid envelope;GO:0031224//intrinsic to membrane;GO:0030312//external encapsulating structure	GO:0022857//transmembrane transporter activity	GO:0046907//intracellular transport	ko04964//Proximal tubule bicarbonate reclamation	hypothetical protein SORBIDRAFT_09g006480 [Sorghum bicolor]
GW_rep_c9101	1046	0	14	13.7731	Up	0.000847944	0.0762308	-	GO:0009536//plastid	-	-	-	PAP fibrillin domain containing protein,expressed [Triticum aestivum]
GW_rep_c57683	760	0	14	13.7731	Up	0.000847944	0.0762966	COG4451/Energy production and conversion ;/Ribulose bisphosphate carboxylase small subunit	GO:0009570//chloroplast stroma	GO:0016491//oxidoreductase activity;GO:0016831//carboxy-lyase activity	GO:0043094	ko00710//Carbon fixation in photosynthetic organisms;ko01120//Microbial metabolism in diverse environments;ko01100//Metabolic pathways;ko00630//Glyoxylate and dicarboxylate metabolism	hypothetical protein [Secale cereale]
GW_rep_c54644	696	0	14	13.7731	Up	0.000847944	0.0763626	-	GO:0043231//intracellular membrane-bounded organelle	GO:0046872//metal ion binding	-	-	hypothetical protein OsI_05198 [Oryza sativa Indica Group]
GW_rep_c4026	603	0	14	13.7731	Up	0.000847944	0.0764288	COG0057/Carbohydrate transport and metabolism ;/Glyceraldehyde-3-phosphate dehydrogenase/erythrose-4-phosphate dehydrogenase	GO:0009532//plastid stroma;GO:0009526//plastid envelope;GO:0009534//chloroplast thylakoid;GO:0005576//extracellular region	GO:0000166//nucleotide binding;GO:0008943//glyceraldehyde-3-phosphate dehydrogenase activity	GO:0009314//response to radiation;GO:0006007//glucose catabolic process;GO:0015977//carbon fixation;GO:0034285;GO:0006950//response to stress	ko00710//Carbon fixation in photosynthetic organisms;ko01100//Metabolic pathways	Os04g0459500 [Oryza sativa Japonica Group]
GW_rep_c1303	323	0	14	13.7731	Up	0.000847944	0.076495	COG0666/General function prediction only ;/FOG: Ankyrin repeat	-	-	-	-	hypothetical protein OsI_13026 [Oryza sativa Indica Group]
GW_rep_c3640	498	0	14	13.7731	Up	0.000847944	0.0765613	COG5026/Carbohydrate transport and metabolism ;/Hexokinase	GO:0043231//intracellular membrane-bounded organelle;GO:0031090//organelle membrane	GO:0004396//hexokinase activity;GO:0046914//transition metal ion binding;GO:0032559	GO:0006007//glucose catabolic process;GO:0008219//cell death;GO:0009757//hexose mediated signaling;GO:0006796//phosphate metabolic process	ko00052//Galactose metabolism;ko00521//Streptomycin biosynthesis;ko00500//Starch and sucrose metabolism;ko04910//Insulin signaling pathway;ko04973//Carbohydrate digestion and absorption;ko04930//Type II diabetes mellitus;ko00051//Fructose and mannose metabolism;ko00524//Butirosin and neomycin biosynthesis;ko00520//Amino sugar and nucleotide sugar metabolism;ko01120//Microbial metabolism in divers…	hypothetical protein OsI_20748 [Oryza sativa Indica Group]
GW_rep_c28155	154	0	14	13.7731	Up	0.000847944	0.0766278	-	-	-	-	-	hypothetical protein SORBIDRAFT_2026s002010 [Sorghum bicolor]
GW_rep_c7601	121	0	14	13.7731	Up	0.000847944	0.0766944	-	-	-	-	-	-
GW_rep_c16376	528	0	14	13.7731	Up	0.000847944	0.0767611	COG5272/Posttranslational modification, protein turnover, chaperones ;/Ubiquitin	-	-	-	ko03320//PPAR signaling pathway	Os08g0531000 [Oryza sativa Japonica Group]
GW_rep_c7390	250	0	13	13.6662	Up	0.00142302	0.0979137	-	GO:0044464//cell part	-	-	-	Os01g0837000 [Oryza sativa Japonica Group]
GW_rep_c60764	942	0	13	13.6662	Up	0.00142302	0.0979785	-	GO:0031410//cytoplasmic vesicle;GO:0043231//intracellular membrane-bounded organelle	GO:0016791//phosphatase activity	-	ko00740//Riboflavin metabolism;ko01120//Microbial metabolism in diverse environments;ko00627//Aminobenzoate degradation;ko03010//Ribosome	putative acid phosphatase [Hordeum vulgare subsp. vulgare]
GW_rep_c95795	389	0	13	13.6662	Up	0.00142302	0.0980433	-	-	-	-	-	-
GW_rep_c1649	520	0	13	13.6662	Up	0.00142302	0.0981083	-	-	-	-	ko05111//Vibrio cholerae pathogenic cycle	-
GW_rep_c64374	530	0	13	13.6662	Up	0.00142302	0.0981733	-	GO:0009521;GO:0031224//intrinsic to membrane;GO:0009534//chloroplast thylakoid	GO:0046906//tetrapyrrole binding;GO:0043169//cation binding	GO:0006464//protein modification process;GO:0006091//generation of precursor metabolites and energy	ko00196//Photosynthesis - antenna proteins;ko01100//Metabolic pathways	light harvesting chlorophyll a/b-binding protein Lhcb1 [Hordeum vulgare subsp. vulgare]
GW_rep_c2415	443	0	13	13.6662	Up	0.00142302	0.0982384	COG1640/Carbohydrate transport and metabolism ;/4-alpha-glucanotransferase	-	-	-	ko00500//Starch and sucrose metabolism;ko01100//Metabolic pathways	-
GW_rep_c28111	1677	0	13	13.6662	Up	0.00142302	0.0983036	COG2986/Amino acid transport and metabolism ;/Histidine ammonia-lyase	GO:0044424//intracellular part	GO:0016841//ammonia-lyase activity	GO:0006558//L-phenylalanine metabolic process	ko00910//Nitrogen metabolism;ko00940//Phenylpropanoid biosynthesis;ko00360//Phenylalanine metabolism;ko01100//Metabolic pathways;ko01110//Biosynthesis of secondary metabolites	putative phenylalanine ammonia-lyase [Hordeum vulgare]
GW_rep_c1052	576	0	13	13.6662	Up	0.00142302	0.0983689	COG0508/Energy production and conversion ;/Pyruvate/2-oxoglutarate dehydrogenase complex, dihydrolipoamide acyltransferase (E2) component, and related enzymes	GO:0009526//plastid envelope;GO:0005840//ribosome;GO:0009532//plastid stroma	GO:0016418	GO:0006085//acetyl-CoA biosynthetic process	ko01120//Microbial metabolism in diverse environments;ko01100//Metabolic pathways;ko00620//Pyruvate metabolism;ko01110//Biosynthesis of secondary metabolites;ko00010//Glycolysis / Gluconeogenesis;ko00020//Citrate cycle (TCA cycle)	hypothetical protein OsJ_27411 [Oryza sativa Japonica Group]
GW_rep_c52380	959	0	13	13.6662	Up	0.00142302	0.0984342	-	-	-	-	-	unknown [Zea mays]
GW_rep_c60420	646	0	13	13.6662	Up	0.00142302	0.0984997	-	GO:0031410//cytoplasmic vesicle	-	GO:0010876	-	hypothetical protein SORBIDRAFT_10g029330 [Sorghum bicolor]
GW_rep_c40367	1140	0	13	13.6662	Up	0.00142302	0.0985652	COG1131/Defense mechanisms ;/ABC-type multidrug transport system, ATPase component	GO:0044464//cell part	GO:0017111//nucleoside-triphosphatase activity;GO:0032559	GO:0009207	-	PDR-type ABC transporter [Triticum aestivum]
GW_rep_c59338	596	0	13	13.6662	Up	0.00142302	0.0986308	-	-	-	-	-	Os09g0409100 [Oryza sativa Japonica Group]
GW_rep_c96708	482	0	13	13.6662	Up	0.00142302	0.0986965	COG1843/Cell motility ;/Flagellar hook capping protein	-	-	-	ko02040//Flagellar assembly	Basal-body rod modification protein flgD, putative [Ricinus communis]
GW_rep_c2670	236	0	13	13.6662	Up	0.00142302	0.0987623	-	GO:0043231//intracellular membrane-bounded organelle	GO:0031559//oxidosqualene cyclase activity	-	ko01100//Metabolic pathways;ko00100//Steroid biosynthesis;ko01110//Biosynthesis of secondary metabolites	hypothetical protein OsI_05791 [Oryza sativa Indica Group]
GW_rep_c4487	489	0	13	13.6662	Up	0.00142302	0.0988282	-	GO:0043231//intracellular membrane-bounded organelle	-	-	-	hypothetical protein OsI_05973 [Oryza sativa Indica Group]
GW_rep_c7454	1765	0	13	13.6662	Up	0.00142302	0.0988942	COG0475/Inorganic ion transport and metabolism ;/Kef-type K+ transport systems, membrane components	GO:0031224//intrinsic to membrane	GO:0015078//hydrogen ion transmembrane transporter activity	GO:0006811//ion transport	-	hypothetical protein OsI_39126 [Oryza sativa Indica Group]
GW_rep_c6391	595	0	13	13.6662	Up	0.00142302	0.0989603	-	GO:0012505//endomembrane system;GO:0031224//intrinsic to membrane	GO:0005402	GO:0008643//carbohydrate transport	-	Os01g0898900 [Oryza sativa Japonica Group]
GW_rep_c10788	182	0	13	13.6662	Up	0.00142302	0.0990264	-	-	-	-	-	-
GW_rep_c54422	840	0	13	13.6662	Up	0.00142302	0.0990926	-	-	-	-	-	jasmonate-induced protein [Triticum aestivum]
GW_rep_c12837	136	0	13	13.6662	Up	0.00142302	0.099159	-	-	-	-	-	-
GW_rep_c58642	518	0	13	13.6662	Up	0.00142302	0.0992254	COG0346/Amino acid transport and metabolism ;/Lactoylglutathione lyase and related lyases	GO:0009526//plastid envelope;GO:0009532//plastid stroma;GO:0044436	GO:0043169//cation binding;GO:0016846//carbon-sulfur lyase activity	GO:0006950//response to stress;GO:0044238//primary metabolic process	ko04011//MAPK signaling pathway - yeast;ko00620//Pyruvate metabolism	putative glyoxalase I [Triticum aestivum]
GW_rep_c54539	830	0	13	13.6662	Up	0.00142302	0.0992919	COG1100/General function prediction only ;/GTPase SAR1 and related small G proteins	GO:0043231//intracellular membrane-bounded organelle	GO:0032561//guanyl ribonucleotide binding;GO:0003824//catalytic activity	GO:0006464//protein modification process;GO:0015031//protein transport	-	Os05g0489600 [Oryza sativa Japonica Group]
GW_rep_c4972	173	0	13	13.6662	Up	0.00142302	0.0993585	-	GO:0031410//cytoplasmic vesicle	-	-	-	Os06g0731900 [Oryza sativa Japonica Group]
GW_rep_c6707	363	0	13	13.6662	Up	0.00142302	0.0994252	-	GO:0043231//intracellular membrane-bounded organelle	-	-	-	hypothetical protein OsJ_16333 [Oryza sativa Japonica Group]
GW_rep_c2428	235	0	13	13.6662	Up	0.00142302	0.0994919	-	GO:0044464//cell part	-	-	ko04330//Notch signaling pathway	Os01g0276400 [Oryza sativa Japonica Group]
GW_rep_c71270	553	0	13	13.6662	Up	0.00142302	0.0995588	COG0236/Lipid transport and metabolism ; Secondary metabolites biosynthesis, transport and catabolism ;/Acyl carrier protein	GO:0043231//intracellular membrane-bounded organelle	GO:0019842//vitamin binding;GO:0022892	GO:0006631//fatty acid metabolic process	-	RecName: Full=Acyl carrier protein 3, chloroplastic; AltName: Full=Acyl carrier protein III; Short=ACP III; Flags: Precursor
GW_rep_c67269	627	0	13	13.6662	Up	0.00142302	0.0996258	COG0724/General function prediction only ;/RNA-binding proteins (RRM domain)	-	GO:0005488//binding	-	-	glycine-rich RNA-binding protein [Triticum aestivum]
GW_rep_c1711	433	0	12	13.5507	Up	0.00238812	0.140938	COG0246/Carbohydrate transport and metabolism ;/Mannitol-1-phosphate/altronate dehydrogenases	-	-	-	-	-
GW_rep_c58151	1216	0	12	13.5507	Up	0.00238812	0.141018	COG4870/Posttranslational modification, protein turnover, chaperones ;/Cysteine protease	GO:0043231//intracellular membrane-bounded organelle;GO:0031410//cytoplasmic vesicle	GO:0004175//endopeptidase activity	GO:0009414//response to water deprivation;GO:0019538//protein metabolic process;GO:0006952//defense response;GO:0006970//response to osmotic stress	-	TPA: putative cysteine proteinase precursor [Hordeum vulgare subsp. vulgare]
GW_rep_c54273	542	0	12	13.5507	Up	0.00238812	0.141098	-	-	-	-	-	hypothetical protein OsI_27368 [Oryza sativa Indica Group]
GW_rep_c63320	516	0	12	13.5507	Up	0.00238812	0.141178	-	-	-	-	-	hypothetical protein OsI_02128 [Oryza sativa Indica Group]
GW_rep_c8503	143	0	12	13.5507	Up	0.00238812	0.141259	-	-	-	-	-	-
GW_rep_c44669	1032	0	12	13.5507	Up	0.00238812	0.141339	-	-	GO:0016798//hydrolase activity, acting on glycosyl bonds	GO:0044238//primary metabolic process	ko00052//Galactose metabolism;ko00500//Starch and sucrose metabolism;ko01100//Metabolic pathways	sucrose:fructan 6-fructosyltransferase [Pascopyrum smithii]
GW_rep_c54757	855	0	12	13.5507	Up	0.00238812	0.141419	-	-	GO:0005488//binding	GO:0051234//establishment of localization;GO:0010876	-	lipid transfer protein [Triticum aestivum]
GW_rep_c65698	821	0	12	13.5507	Up	0.00238812	0.1415	-	GO:0009536//plastid	-	GO:0006091//generation of precursor metabolites and energy	ko00196//Photosynthesis - antenna proteins;ko01100//Metabolic pathways	RecName: Full=Chlorophyll a-b binding protein 1B, chloroplastic; AltName: Full=LHCII type I CAB-1B; Short=LHCP; Flags: Precursor
GW_rep_c59270	664	0	12	13.5507	Up	0.00238812	0.14158	-	-	-	-	-	hypothetical protein SORBIDRAFT_06g027320 [Sorghum bicolor]
GW_rep_c48675	1275	0	12	13.5507	Up	0.00238812	0.141661	COG0373/Coenzyme transport and metabolism ;/Glutamyl-tRNA reductase	GO:0043231//intracellular membrane-bounded organelle	GO:0016620//oxidoreductase activity, acting on the aldehyde or oxo group of donors, NAD or NADP as acceptor;GO:0016616//oxidoreductase activity, acting on the CH-OH group of donors, NAD or NADP as acceptor;GO:0000166//nucleotide binding	GO:0006778//porphyrin metabolic process;GO:0018130	ko00860//Porphyrin and chlorophyll metabolism;ko01100//Metabolic pathways;ko01110//Biosynthesis of secondary metabolites	RecName: Full=Glutamyl-tRNA reductase 1, chloroplastic; Short=GluTR; Flags: Precursor
GW_rep_c2780	979	0	12	13.5507	Up	0.00238812	0.141742	COG1976/Translation, ribosomal structure and biogenesis ;/Translation initiation factor 6 (eIF-6)	GO:0031981//nuclear lumen;GO:0044444//cytoplasmic part	GO:0043021//ribonucleoprotein binding;GO:0008135//translation factor activity, nucleic acid binding	GO:0006412//translation;GO:0003006//developmental process involved in reproduction;GO:0042255//ribosome assembly	ko03008//Ribosome biogenesis in eukaryotes	Os01g0280500 [Oryza sativa Japonica Group]
GW_rep_c65430	488	0	12	13.5507	Up	0.00238812	0.141823	-	GO:0030312//external encapsulating structure;GO:0031410//cytoplasmic vesicle;GO:0016020//membrane	GO:0003676//nucleic acid binding;GO:0004540//ribonuclease activity	GO:0009813//flavonoid biosynthetic process;GO:0009267//cellular response to starvation;GO:0007165//signal transduction;GO:0032502//developmental process	-	S-like RNase [Triticum aestivum]
GW_rep_c59959	543	0	12	13.5507	Up	0.00238812	0.141904	COG1064/General function prediction only ;/Zn-dependent alcohol dehydrogenases	GO:0043231//intracellular membrane-bounded organelle	GO:0046914//transition metal ion binding;GO:0003824//catalytic activity	GO:0008152//metabolic process	ko00940//Phenylpropanoid biosynthesis;ko01100//Metabolic pathways;ko01110//Biosynthesis of secondary metabolites	hypothetical protein SORBIDRAFT_02g024220 [Sorghum bicolor]
GW_rep_c15993	78	0	12	13.5507	Up	0.00238812	0.141985	-	-	-	-	-	-
GW_rep_c8666	164	0	12	13.5507	Up	0.00238812	0.142066	-	-	-	-	-	-
GW_rep_c2953	625	0	12	13.5507	Up	0.00238812	0.142147	-	-	-	-	-	-
GW_rep_c56151	118	0	12	13.5507	Up	0.00238812	0.142228	-	-	-	-	-	-
GW_rep_c62279	382	0	12	13.5507	Up	0.00238812	0.14231	COG5272/Posttranslational modification, protein turnover, chaperones ;/Ubiquitin	GO:0031410//cytoplasmic vesicle	GO:0016798//hydrolase activity, acting on glycosyl bonds;GO:0043167//ion binding	GO:0044238//primary metabolic process	ko03320//PPAR signaling pathway;ko00500//Starch and sucrose metabolism;ko00940//Phenylpropanoid biosynthesis;ko00460//Cyanoamino acid metabolism;ko01110//Biosynthesis of secondary metabolites	hypothetical protein OsJ_04646 [Oryza sativa Japonica Group]
GW_rep_c1945	530	0	12	13.5507	Up	0.00238812	0.142391	-	-	-	-	-	Hypothetical protein [Oryza sativa Japonica Group]
GW_rep_c8771	327	0	12	13.5507	Up	0.00238812	0.142473	COG1067/Posttranslational modification, protein turnover, chaperones ;/Predicted ATP-dependent protease	-	-	-	-	-
GW_rep_c68273	1021	0	12	13.5507	Up	0.00238812	0.142555	-	-	-	-	-	hypothetical protein OsJ_23952 [Oryza sativa Japonica Group]
GW_c14037	1156	0	12	13.5507	Up	0.00238812	0.142636	-	GO:0042579//microbody	GO:0050662//coenzyme binding;GO:0016634;GO:0015002//heme-copper terminal oxidase activity	GO:0009062//fatty acid catabolic process	ko04146//Peroxisome;ko03320//PPAR signaling pathway;ko00592//alpha-Linolenic acid metabolism;ko00071//Fatty acid metabolism;ko01100//Metabolic pathways;ko01040//Biosynthesis of unsaturated fatty acids	hypothetical protein OsJ_21282 [Oryza sativa Japonica Group]
GW_rep_c2949	1190	0	12	13.5507	Up	0.00238812	0.142718	COG2939/Amino acid transport and metabolism ;/Carboxypeptidase C (cathepsin A)	GO:0031410//cytoplasmic vesicle;GO:0043231//intracellular membrane-bounded organelle	GO:0004180//carboxypeptidase activity	GO:0019538//protein metabolic process	ko00460//Cyanoamino acid metabolism;ko04614//Renin-angiotensin system;ko04142//Lysosome;ko01100//Metabolic pathways	unnamed protein product [Oryza sativa Japonica Group]
GW_rep_c63003	874	0	12	13.5507	Up	0.00238812	0.1428	-	GO:0009521;GO:0031224//intrinsic to membrane;GO:0009534//chloroplast thylakoid	GO:0046906//tetrapyrrole binding;GO:0043169//cation binding	GO:0006464//protein modification process;GO:0006091//generation of precursor metabolites and energy	ko00196//Photosynthesis - antenna proteins;ko01100//Metabolic pathways	light harvesting chlorophyll a/b-binding protein Lhcb1 [Hordeum vulgare subsp. vulgare]
GW_rep_c2628	368	0	12	13.5507	Up	0.00238812	0.142882	-	-	-	-	-	hypothetical protein SORBIDRAFT_07g025620 [Sorghum bicolor]
GW_rep_c4811	176	0	12	13.5507	Up	0.00238812	0.142964	-	-	-	-	-	hypothetical protein OsI_35236 [Oryza sativa Indica Group]
GW_rep_c7401	1004	0	12	13.5507	Up	0.00238812	0.143047	-	-	-	-	-	hypothetical protein OsI_19407 [Oryza sativa Indica Group]
GW_rep_c58722	631	0	12	13.5507	Up	0.00238812	0.143129	COG2036/Chromatin structure and dynamics ;/Histones H3 and H4	GO:0000785//chromatin;GO:0031224//intrinsic to membrane;GO:0009536//plastid	GO:0003676//nucleic acid binding	GO:0034728;GO:0006810//transport	ko05322//Systemic lupus erythematosus	RecName: Full=Histone H3.2
GW_rep_c1822	476	0	12	13.5507	Up	0.00238812	0.143212	-	-	-	-	-	hypothetical protein OsJ_06396 [Oryza sativa Japonica Group]
GW_rep_c4526	180	0	12	13.5507	Up	0.00238812	0.143294	-	-	GO:0016872//intramolecular lyase activity	GO:0009699//phenylpropanoid biosynthetic process;GO:0006575//cellular modified amino acid metabolic process	-	hypothetical protein OsJ_32725 [Oryza sativa Japonica Group]
GW_rep_c29444	1113	0	12	13.5507	Up	0.00238812	0.143377	COG0620/Amino acid transport and metabolism ;/Methionine synthase II (cobalamin-independent)	GO:0009532//plastid stroma;GO:0042579//microbody;GO:0031090//organelle membrane;GO:0005576//extracellular region	GO:0008172//S-methyltransferase activity;GO:0046914//transition metal ion binding	GO:0000097//sulfur amino acid biosynthetic process;GO:0010038//response to metal ion;GO:0006730//one-carbon metabolic process;GO:0006970//response to osmotic stress	ko00450//Selenocompound metabolism;ko00270//Cysteine and methionine metabolism;ko01100//Metabolic pathways;ko01110//Biosynthesis of secondary metabolites	methionine synthase 2 enzyme [Hordeum vulgare subsp. vulgare]
GW_rep_c1126	516	0	12	13.5507	Up	0.00238812	0.143459	COG1049/Energy production and conversion ;/Aconitase B	-	GO:0051536//iron-sulfur cluster binding;GO:0016836//hydro-lyase activity	GO:0009060//aerobic respiration	ko01120//Microbial metabolism in diverse environments;ko01100//Metabolic pathways;ko00630//Glyoxylate and dicarboxylate metabolism;ko01110//Biosynthesis of secondary metabolites;ko00020//Citrate cycle (TCA cycle);ko00720//Carbon fixation pathways in prokaryotes	predicted protein [Phaeodactylum tricornutum CCAP 1055/1]
GW_rep_c7923	241	0	12	13.5507	Up	0.00238812	0.143542	-	-	-	-	-	-
GW_rep_c59158	733	0	12	13.5507	Up	0.00238812	0.143625	-	-	-	-	-	dehydrin-/LEA group 2-like protein [Lophopyrum elongatum]
GW_rep_c58281	1395	0	12	13.5507	Up	0.00238812	0.143708	COG0075/Amino acid transport and metabolism ;/Serine-pyruvate aminotransferase/archaeal aspartate aminotransferase	-	GO:0048037//cofactor binding;GO:0016769//transferase activity, transferring nitrogenous groups	-	-	Os08g0502700 [Oryza sativa Japonica Group]
GW_rep_c5337	495	0	12	13.5507	Up	0.00238812	0.143791	-	-	-	-	-	hypothetical protein SORBIDRAFT_10g006360 [Sorghum bicolor]
GW_rep_c6171	704	0	12	13.5507	Up	0.00238812	0.143875	-	GO:0031410//cytoplasmic vesicle	-	-	-	Os02g0537000 [Oryza sativa Japonica Group]
GW_rep_c6721	939	0	12	13.5507	Up	0.00238812	0.143958	COG0457/General function prediction only ;/FOG: TPR repeat	-	-	-	ko05020//Prion diseases	hypothetical protein OsI_18030 [Oryza sativa Indica Group]
GW_rep_c2722	912	0	12	13.5507	Up	0.00238812	0.144041	-	-	-	-	-	-
GW_rep_c6287	884	0	12	13.5507	Up	0.00238812	0.144125	COG5164/Transcription ;/Transcription elongation factor	GO:0030529//ribonucleoprotein complex	GO:0030528//transcription regulator activity;GO:0005198//structural molecule activity	GO:0006412//translation;GO:0006355//regulation of transcription, DNA-dependent;GO:0006368//transcription elongation from RNA polymerase II promoter	-	hypothetical protein OsJ_20538 [Oryza sativa Japonica Group]
GW_rep_c3346	830	0	12	13.5507	Up	0.00238812	0.144208	COG3491/General function prediction only ;/Isopenicillin N synthase and related dioxygenases	-	-	-	-	hypothetical protein OsI_08703 [Oryza sativa Indica Group]
GW_rep_c7481	1112	0	12	13.5507	Up	0.00238812	0.144292	-	-	-	-	-	hypothetical protein LOC100383255 [Zea mays]
GW_rep_c54023	452	0	12	13.5507	Up	0.00238812	0.144376	-	-	-	-	-	-
GW_rep_c8685	1461	0	12	13.5507	Up	0.00238812	0.14446	COG0659/Inorganic ion transport and metabolism ;/Sulfate permease and related transporters (MFS superfamily)	GO:0031224//intrinsic to membrane	GO:0015291//secondary active transmembrane transporter activity;GO:0015103//inorganic anion transmembrane transporter activity	GO:0015698//inorganic anion transport	ko04978//Mineral absorption;ko04972//Pancreatic secretion	sulphate transporter [Triticum aestivum]
GW_rep_c1380	791	0	12	13.5507	Up	0.00238812	0.144544	-	-	-	-	-	hypothetical protein SORBIDRAFT_10g003705 [Sorghum bicolor]
GW_rep_c79828	622	0	12	13.5507	Up	0.00238812	0.144628	-	-	-	-	-	-
GW_rep_c55619	233	0	12	13.5507	Up	0.00238812	0.144712	COG0148/Carbohydrate transport and metabolism ;/Enolase	GO:0043234//protein complex;GO:0044424//intracellular part	GO:0046872//metal ion binding;GO:0016836//hydro-lyase activity	GO:0006007//glucose catabolic process	ko00680//Methane metabolism;ko01120//Microbial metabolism in diverse environments;ko01100//Metabolic pathways;ko01110//Biosynthesis of secondary metabolites;ko00010//Glycolysis / Gluconeogenesis;ko03018//RNA degradation	hypothetical protein OsI_32842 [Oryza sativa Indica Group]
GW_rep_c65739	1010	0	12	13.5507	Up	0.00238812	0.144796	-	GO:0009503;GO:0009523//photosystem II;GO:0009570//chloroplast stroma	GO:0046906//tetrapyrrole binding	GO:0009639//response to red or far red light;GO:0006091//generation of precursor metabolites and energy	ko00196//Photosynthesis - antenna proteins;ko01100//Metabolic pathways	Precursor of CP29, core chlorophyll a/b binding (CAB) protein of photosystem II (PSII) [Hordeum vulgare subsp. vulgare]
GW_rep_c5582	423	0	12	13.5507	Up	0.00238812	0.144881	-	-	-	-	-	-
GW_rep_c47108	1062	0	12	13.5507	Up	0.00238812	0.144965	-	-	-	-	-	Os06g0232000 [Oryza sativa Japonica Group]
GW_rep_c12467	101	0	12	13.5507	Up	0.00238812	0.14505	-	-	-	-	-	-
GW_rep_c3076	678	0	12	13.5507	Up	0.00238812	0.145134	-	GO:0031224//intrinsic to membrane	GO:0016628//oxidoreductase activity, acting on the CH-CH group of donors, NAD or NADP as acceptor;GO:0005402	GO:0008152//metabolic process	-	hypothetical protein OsI_26629 [Oryza sativa Indica Group]
GW_rep_c64787	1774	0	12	13.5507	Up	0.00238812	0.145219	COG5272/Posttranslational modification, protein turnover, chaperones ;/Ubiquitin	GO:0044464//cell part	GO:0046914//transition metal ion binding	-	ko04961//Endocrine and other factor-regulated calcium reabsorption;ko05016//Huntington's disease;ko04144//Endocytosis	CONSTANS-like protein [Hordeum vulgare subsp. vulgare]
GW_rep_c53874	809	0	12	13.5507	Up	0.00238812	0.145304	-	-	-	-	ko01100//Metabolic pathways;ko00563//Glycosylphosphatidylinositol(GPI)-anchor biosynthesis	predicted protein [Micromonas pusilla CCMP1545]
GW_rep_c7698	884	0	12	13.5507	Up	0.00238812	0.145389	COG1132/Defense mechanisms ;/ABC-type multidrug transport system, ATPase and permease components	GO:0031224//intrinsic to membrane;GO:0043234//protein complex	GO:0016887//ATPase activity;GO:0015405;GO:0032559	GO:0006810//transport	ko04976//Bile secretion;ko02010//ABC transporters	hypothetical protein OsJ_00567 [Oryza sativa Japonica Group]
GW_rep_c71638	1084	0	12	13.5507	Up	0.00238812	0.145474	-	-	-	-	-	cytochrome P450 like_TBP [Nicotiana tabacum]
GW_rep_c55964	1078	0	12	13.5507	Up	0.00238812	0.145559	-	-	GO:0008378//galactosyltransferase activity	-	ko00052//Galactose metabolism	seed imbibition protein [Triticum aestivum]
GW_c4427	624	0	12	13.5507	Up	0.00238812	0.145645	-	GO:0016020//membrane;GO:0005798//Golgi-associated vesicle	GO:0046914//transition metal ion binding;GO:0005083//small GTPase regulator activity;GO:0005543//phospholipid binding	GO:0044237//cellular metabolic process;GO:0003002//regionalization;GO:0032012//regulation of ARF protein signal transduction;GO:0044238//primary metabolic process;GO:0009887//organ morphogenesis;GO:0009725//response to hormone stimulus	ko04144//Endocytosis	Os02g0632500 [Oryza sativa Japonica Group]
GW_rep_c3675	541	0	12	13.5507	Up	0.00238812	0.14573	-	-	-	-	-	Os03g0831100 [Oryza sativa Japonica Group]
GW_rep_c2650	451	0	12	13.5507	Up	0.00238812	0.145815	-	-	-	-	-	pentatricopeptide (PPR) repeat-containing protein-like protein [Oryza sativa Japonica Group]
GW_rep_c13152	916	0	11	13.4252	Up	0.00400774	0.173989	-	GO:0009536//plastid	GO:0016709//oxidoreductase activity, acting on paired donors, with incorporation or reduction of molecular oxygen, NADH or NADPH as one donor, and incorporation of one atom of oxygen	GO:0009687//abscisic acid metabolic process	ko01100//Metabolic pathways;ko00906//Carotenoid biosynthesis;ko01110//Biosynthesis of secondary metabolites	zeaxanthin epoxidase enzyme [Triticum aestivum]
GW_rep_c1611	531	0	11	13.4252	Up	0.00400774	0.174062	COG2183/Transcription ;/Transcriptional accessory protein	-	GO:0030528//transcription regulator activity;GO:0003676//nucleic acid binding;GO:0016787//hydrolase activity	GO:0006354//transcription elongation, DNA-dependent;GO:0006355//regulation of transcription, DNA-dependent	-	hypothetical protein OsJ_19048 [Oryza sativa Japonica Group]
GW_rep_c59082	542	0	11	13.4252	Up	0.00400774	0.174134	-	GO:0034357;GO:0043231//intracellular membrane-bounded organelle	-	-	ko01100//Metabolic pathways;ko00195//Photosynthesis	PS II 10 kDa protein [Phyllostachys edulis]
GW_rep_c54645	623	0	11	13.4252	Up	0.00400774	0.174207	-	GO:0031410//cytoplasmic vesicle	-	-	-	hypothetical protein SORBIDRAFT_10g029330 [Sorghum bicolor]
GW_rep_c5325	203	0	11	13.4252	Up	0.00400774	0.17428	-	GO:0044464//cell part	GO:0046914//transition metal ion binding;GO:0016790//thiolester hydrolase activity	GO:0019941//modification-dependent protein catabolic process	ko03040//Spliceosome	hypothetical protein OsJ_29311 [Oryza sativa Japonica Group]
GW_rep_c64281	993	0	11	13.4252	Up	0.00400774	0.174353	-	-	-	-	-	Os08g0535800 [Oryza sativa Japonica Group]
GW_c10030	1238	0	11	13.4252	Up	0.00400774	0.174425	-	GO:0043231//intracellular membrane-bounded organelle	GO:0003676//nucleic acid binding	-	-	Os02g0114000 [Oryza sativa Japonica Group]
GW_rep_c1657	738	0	11	13.4252	Up	0.00400774	0.174498	-	GO:0016020//membrane;GO:0031410//cytoplasmic vesicle;GO:0043231//intracellular membrane-bounded organelle	GO:0005488//binding	GO:0019725//cellular homeostasis	-	hypothetical protein OsI_04310 [Oryza sativa Indica Group]
GW_rep_c80241	882	0	11	13.4252	Up	0.00400774	0.174571	COG2503/General function prediction only ;/Predicted secreted acid phosphatase	GO:0031410//cytoplasmic vesicle;GO:0043231//intracellular membrane-bounded organelle	GO:0016791//phosphatase activity	-	ko00740//Riboflavin metabolism;ko01120//Microbial metabolism in diverse environments;ko00627//Aminobenzoate degradation;ko03010//Ribosome	putative acid phosphatase [Hordeum vulgare subsp. vulgare]
GW_rep_c6831	178	0	11	13.4252	Up	0.00400774	0.174645	-	-	-	-	-	-
GW_rep_c1491	443	0	11	13.4252	Up	0.00400774	0.174718	-	GO:0031410//cytoplasmic vesicle	-	-	-	hypothetical protein SORBIDRAFT_03g005610 [Sorghum bicolor]
GW_rep_c65650	1422	0	11	13.4252	Up	0.00400774	0.174791	-	GO:0043231//intracellular membrane-bounded organelle	GO:0046914//transition metal ion binding;GO:0016702//oxidoreductase activity, acting on single donors with incorporation of molecular oxygen, incorporation of two atoms of oxygen	GO:0006633//fatty acid biosynthetic process;GO:0006091//generation of precursor metabolites and energy	ko00592//alpha-Linolenic acid metabolism;ko00591//Linoleic acid metabolism;ko01100//Metabolic pathways	RecName: Full=Lipoxygenase 2.1, chloroplastic; AltName: Full=LOX-100; AltName: Full=LOX2:Hv:1; Flags: Precursor
GW_rep_c4122	1101	0	11	13.4252	Up	0.00400774	0.174864	-	-	-	-	ko04626//Plant-pathogen interaction	hypothetical protein OsI_01154 [Oryza sativa Indica Group]
GW_rep_c4734	220	0	11	13.4252	Up	0.00400774	0.174937	-	-	-	-	-	hypothetical protein OsJ_36879 [Oryza sativa Japonica Group]
GW_rep_c54721	374	0	11	13.4252	Up	0.00400774	0.175011	-	-	-	-	-	conserved hypothetical protein [Ricinus communis]
GW_rep_c4025	1139	0	11	13.4252	Up	0.00400774	0.175084	-	-	-	-	-	dehydrin [Hordeum vulgare subsp. vulgare]
GW_rep_c4382	843	0	11	13.4252	Up	0.00400774	0.175158	-	GO:0009536//plastid	-	-	-	hypothetical protein OsI_29099 [Oryza sativa Indica Group]
GW_rep_c57954	592	0	11	13.4252	Up	0.00400774	0.175231	-	GO:0031410//cytoplasmic vesicle	GO:0005488//binding	GO:0051234//establishment of localization;GO:0010876	-	lipid transfer protein [Triticum aestivum]
GW_rep_c74384	462	0	11	13.4252	Up	0.00400774	0.175305	COG5262/Chromatin structure and dynamics ;/Histone H2A	GO:0000785//chromatin;GO:0043231//intracellular membrane-bounded organelle	GO:0003676//nucleic acid binding	GO:0034728	ko05322//Systemic lupus erythematosus	histone H2A [Zea mays]
GW_c2617	494	0	11	13.4252	Up	0.00400774	0.175379	COG0191/Carbohydrate transport and metabolism ;/Fructose/tagatose bisphosphate aldolase	GO:0043231//intracellular membrane-bounded organelle	GO:0005488//binding;GO:0003824//catalytic activity	GO:0044238//primary metabolic process;GO:0044237//cellular metabolic process	ko00051//Fructose and mannose metabolism;ko00710//Carbon fixation in photosynthetic organisms;ko00680//Methane metabolism;ko01120//Microbial metabolism in diverse environments;ko01100//Metabolic pathways;ko00030//Pentose phosphate pathway;ko01110//Biosynthesis of secondary metabolites;ko00010//Glycolysis / Gluconeogenesis	Os06g0258900 [Oryza sativa Japonica Group]
GW_rep_c2398	458	0	11	13.4252	Up	0.00400774	0.175452	-	-	-	-	-	-
GW_rep_c2816	298	0	11	13.4252	Up	0.00400774	0.175526	-	-	-	-	-	hypothetical protein OsJ_12909 [Oryza sativa Japonica Group]
GW_rep_c2448	554	0	11	13.4252	Up	0.00400774	0.1756	-	GO:0009526//plastid envelope;GO:0009534//chloroplast thylakoid	-	-	-	hypothetical protein OsI_07991 [Oryza sativa Indica Group]
GW_rep_c53816	800	0	11	13.4252	Up	0.00400774	0.175674	-	GO:0031410//cytoplasmic vesicle	-	-	-	hypothetical protein SORBIDRAFT_10g029330 [Sorghum bicolor]
GW_rep_c62423	581	0	11	13.4252	Up	0.00400774	0.175748	-	GO:0031410//cytoplasmic vesicle	-	GO:0010876	-	hypothetical protein SORBIDRAFT_03g039880 [Sorghum bicolor]
GW_rep_c41183	200	0	11	13.4252	Up	0.00400774	0.175822	-	-	-	-	ko03010//Ribosome	hypothetical protein SORBIDRAFT_03g046750 [Sorghum bicolor]
GW_c1502	466	0	11	13.4252	Up	0.00400774	0.175896	COG0462/Nucleotide transport and metabolism ; Amino acid transport and metabolism ;/Phosphoribosylpyrophosphate synthetase	GO:0009536//plastid	GO:0046872//metal ion binding;GO:0016778	GO:0009124//nucleoside monophosphate biosynthetic process;GO:0006796//phosphate metabolic process	ko00230//Purine metabolism;ko01120//Microbial metabolism in diverse environments;ko01100//Metabolic pathways;ko00030//Pentose phosphate pathway;ko01110//Biosynthesis of secondary metabolites	ribose-phosphate pyrophosphokinase [Paulinella chromatophora]
GW_rep_c6029	781	0	11	13.4252	Up	0.00400774	0.17597	COG0464/Posttranslational modification, protein turnover, chaperones ;/ATPases of the AAA+ class	GO:0005813//centrosome	GO:0042623//ATPase activity, coupled;GO:0032559	GO:0016049//cell growth;GO:0030865//cortical cytoskeleton organization;GO:0042546//cell wall biogenesis;GO:0000904//cell morphogenesis involved in differentiation	-	LUE1 protein [Triticum aestivum]
GW_rep_c66745	1514	0	11	13.4252	Up	0.00400774	0.176045	COG3200/Amino acid transport and metabolism ;/3-deoxy-D-arabino-heptulosonate 7-phosphate (DAHP) synthase	GO:0043231//intracellular membrane-bounded organelle	GO:0016765//transferase activity, transferring alkyl or aryl (other than methyl) groups	GO:0008652//cellular amino acid biosynthetic process;GO:0043650;GO:0019632//shikimate metabolic process	ko00400//Phenylalanine, tyrosine and tryptophan biosynthesis;ko01100//Metabolic pathways;ko01110//Biosynthesis of secondary metabolites	Os07g0622200 [Oryza sativa Japonica Group]
GW_rep_c10458	227	0	11	13.4252	Up	0.00400774	0.176119	COG0463/Cell wall/membrane/envelope biogenesis ;/Glycosyltransferases involved in cell wall biogenesis	GO:0043231//intracellular membrane-bounded organelle	GO:0004683//calmodulin-dependent protein kinase activity;GO:0000030//mannosyltransferase activity	GO:0006464//protein modification process	ko00510//N-Glycan biosynthesis;ko01100//Metabolic pathways	hypothetical protein SORBIDRAFT_01g002910 [Sorghum bicolor]
GW_rep_c65110	532	0	11	13.4252	Up	0.00400774	0.176193	-	-	GO:0005488//binding	GO:0051234//establishment of localization;GO:0010876	-	lipid transfer protein precursor [Triticum aestivum]
GW_rep_c63586	847	0	11	13.4252	Up	0.00400774	0.176268	-	GO:0009534//chloroplast thylakoid	-	GO:0006091//generation of precursor metabolites and energy	ko00196//Photosynthesis - antenna proteins;ko01100//Metabolic pathways	chlorophyll a/b-binding protein [Mesembryanthemum crystallinum]
GW_rep_c8970	169	0	11	13.4252	Up	0.00400774	0.176342	-	-	-	-	-	-
GW_c8432	361	0	11	13.4252	Up	0.00400774	0.176417	-	GO:0019866//organelle inner membrane;GO:0031224//intrinsic to membrane;GO:0009536//plastid	GO:0022892	GO:0006810//transport	-	hypothetical protein SORBIDRAFT_02g033990 [Sorghum bicolor]
GW_rep_c2513	454	0	11	13.4252	Up	0.00400774	0.176491	-	GO:0044464//cell part	-	GO:0015833//peptide transport	-	hypothetical protein SORBIDRAFT_01g006540 [Sorghum bicolor]
GW_rep_c5751	762	0	11	13.4252	Up	0.00400774	0.176566	COG0367/Amino acid transport and metabolism ;/Asparagine synthase (glutamine-hydrolyzing)	-	-	-	ko00910//Nitrogen metabolism;ko01120//Microbial metabolism in diverse environments;ko01100//Metabolic pathways;ko01110//Biosynthesis of secondary metabolites;ko00250//Alanine, aspartate and glutamate metabolism	glutamine-dependent asparagine synthetase [Triticum aestivum]
GW_rep_c53838	636	0	11	13.4252	Up	0.00400774	0.176641	COG5078/Posttranslational modification, protein turnover, chaperones ;/Ubiquitin-protein ligase	-	GO:0019787//small conjugating protein ligase activity;GO:0032559	GO:0019941//modification-dependent protein catabolic process;GO:0032446//protein modification by small protein conjugation	ko04120//Ubiquitin mediated proteolysis;ko04141//Protein processing in endoplasmic reticulum	ubiquitin-conjugating enzyme E2-17 kDa [Zea mays]
GW_rep_c1503	412	0	11	13.4252	Up	0.00400774	0.176716	-	-	-	-	-	-
GW_rep_c1529	427	0	11	13.4252	Up	0.00400774	0.176791	-	-	-	-	-	hypothetical protein OsI_01990 [Oryza sativa Indica Group]
GW_c8782	998	0	11	13.4252	Up	0.00400774	0.176866	COG0470/Replication, recombination and repair ;/ATPase involved in DNA replication	GO:0043231//intracellular membrane-bounded organelle	GO:0003676//nucleic acid binding;GO:0005343//organic acid:sodium symporter activity;GO:0016462//pyrophosphatase activity;GO:0032559	GO:0006259//DNA metabolic process;GO:0003006//developmental process involved in reproduction	ko03420//Nucleotide excision repair;ko03430//Mismatch repair;ko03030//DNA replication	unknown [Picea sitchensis]
GW_rep_c58570	989	0	11	13.4252	Up	0.00400774	0.176941	COG1621/Carbohydrate transport and metabolism ;/Beta-fructosidases (levanase/invertase)	-	GO:0016798//hydrolase activity, acting on glycosyl bonds	GO:0044238//primary metabolic process	ko00052//Galactose metabolism;ko00500//Starch and sucrose metabolism;ko01100//Metabolic pathways	sucrose:fructan 6-fructosyltransferase [Triticum aestivum]
GW_rep_c2186	375	0	11	13.4252	Up	0.00400774	0.177016	-	-	-	-	-	-
GW_rep_c75271	98	0	11	13.4252	Up	0.00400774	0.177091	-	-	-	-	-	-
GW_rep_c55613	1250	0	11	13.4252	Up	0.00400774	0.177166	COG4886/Function unknown ;/Leucine-rich repeat (LRR) protein	-	-	-	-	OSJNBa0044K18.1 [Oryza sativa (japonica cultivar-group)]
GW_rep_c61703	962	0	11	13.4252	Up	0.00400774	0.177241	-	GO:0031410//cytoplasmic vesicle;GO:0043231//intracellular membrane-bounded organelle	GO:0016791//phosphatase activity	-	ko00740//Riboflavin metabolism;ko01120//Microbial metabolism in diverse environments;ko00627//Aminobenzoate degradation;ko03010//Ribosome	putative acid phosphatase [Hordeum vulgare subsp. vulgare]
GW_rep_c24089	1037	0	11	13.4252	Up	0.00400774	0.177317	-	-	GO:0046872//metal ion binding;GO:0016160//amylase activity	GO:0005976//polysaccharide metabolic process	ko00500//Starch and sucrose metabolism;ko01100//Metabolic pathways	RecName: Full=Beta-amylase; AltName: Full=1,4-alpha-D-glucan maltohydrolase
GW_rep_c17128	415	0	11	13.4252	Up	0.00400774	0.177392	-	-	-	-	-	-
GW_rep_c72189	1221	0	11	13.4252	Up	0.00400774	0.177467	COG0775/Nucleotide transport and metabolism ;/Nucleoside phosphorylase	GO:0031410//cytoplasmic vesicle	-	GO:0055086//nucleobase, nucleoside and nucleotide metabolic process	ko00270//Cysteine and methionine metabolism;ko01100//Metabolic pathways	hypothetical protein SORBIDRAFT_03g000850 [Sorghum bicolor]
GW_rep_c76376	766	0	11	13.4252	Up	0.00400774	0.177543	-	GO:0009521;GO:0031224//intrinsic to membrane;GO:0009534//chloroplast thylakoid	GO:0046906//tetrapyrrole binding;GO:0043169//cation binding	GO:0006464//protein modification process;GO:0006091//generation of precursor metabolites and energy	ko00196//Photosynthesis - antenna proteins;ko01100//Metabolic pathways	light harvesting chlorophyll a/b-binding protein Lhcb1 [Hordeum vulgare subsp. vulgare]
GW_rep_c7549	151	0	11	13.4252	Up	0.00400774	0.177618	-	-	-	-	-	-
GW_rep_c1312	512	0	11	13.4252	Up	0.00400774	0.177694	-	-	GO:0000166//nucleotide binding	-	-	hypothetical protein OsI_17515 [Oryza sativa Indica Group]
GW_rep_c57499	473	0	11	13.4252	Up	0.00400774	0.17777	-	-	GO:0005488//binding	GO:0051234//establishment of localization;GO:0010876	-	lipid transfer protein [Triticum aestivum]
GW_rep_c89169	363	0	11	13.4252	Up	0.00400774	0.177846	-	-	-	-	-	-
GW_c24512	76	0	11	13.4252	Up	0.00400774	0.177921	-	-	-	-	-	-
GW_rep_c7745	397	0	11	13.4252	Up	0.00400774	0.177997	COG1596/Cell wall/membrane/envelope biogenesis ;/Periplasmic protein involved in polysaccharide export	-	-	-	-	-
GW_rep_c64614	571	0	11	13.4252	Up	0.00400774	0.178073	-	GO:0031410//cytoplasmic vesicle	-	-	-	hypothetical protein SORBIDRAFT_10g029330 [Sorghum bicolor]
GW_rep_c1252	460	0	11	13.4252	Up	0.00400774	0.178149	-	-	-	-	-	-
GW_rep_c78211	438	0	11	13.4252	Up	0.00400774	0.178225	-	GO:0031461//cullin-RING ubiquitin ligase complex	-	-	ko04141//Protein processing in endoplasmic reticulum	hypothetical protein OsJ_25425 [Oryza sativa Japonica Group]
GW_rep_c27733	1221	0	11	13.4252	Up	0.00400774	0.178302	COG0626/Amino acid transport and metabolism ;/Cystathionine beta-lyases/cystathionine gamma-synthases	-	GO:0048037//cofactor binding;GO:0016740//transferase activity	GO:0019752//carboxylic acid metabolic process	ko00450//Selenocompound metabolism;ko00270//Cysteine and methionine metabolism	hypothetical protein SORBIDRAFT_01g017060 [Sorghum bicolor]
GW_rep_c1385	817	0	11	13.4252	Up	0.00400774	0.178378	COG0006/Amino acid transport and metabolism ;/Xaa-Pro aminopeptidase	GO:0043231//intracellular membrane-bounded organelle	GO:0046914//transition metal ion binding;GO:0008238//exopeptidase activity;GO:0008237//metallopeptidase activity	GO:0019538//protein metabolic process	-	hypothetical protein OsI_38740 [Oryza sativa Indica Group]
GW_rep_c7314	640	0	11	13.4252	Up	0.00400774	0.178454	-	-	-	-	-	-
GW_rep_c58768	122	0	11	13.4252	Up	0.00400774	0.17853	-	-	-	-	-	-
GW_rep_c53422	225	0	11	13.4252	Up	0.00400774	0.178607	-	-	-	-	-	-
GW_rep_c3543	646	0	11	13.4252	Up	0.00400774	0.178683	-	-	-	-	-	-
GW_rep_c6385	1017	0	11	13.4252	Up	0.00400774	0.17876	-	GO:0016020//membrane	GO:0046872//metal ion binding;GO:0004722//protein serine/threonine phosphatase activity;GO:0004674//protein serine/threonine kinase activity;GO:0032559	GO:0006464//protein modification process	ko05145//Toxoplasmosis;ko04626//Plant-pathogen interaction	hypothetical protein OsJ_10964 [Oryza sativa Japonica Group]
GW_c12034	1506	0	11	13.4252	Up	0.00400774	0.178837	-	GO:0031410//cytoplasmic vesicle;GO:0043231//intracellular membrane-bounded organelle	-	-	-	hypothetical protein OsJ_26729 [Oryza sativa Japonica Group]
GW_rep_c12242	1015	0	11	13.4252	Up	0.00400774	0.178913	-	-	-	-	-	hypothetical protein OsI_16445 [Oryza sativa Indica Group]
GW_rep_c2459	340	0	11	13.4252	Up	0.00400774	0.17899	-	-	-	-	-	-
GW_rep_c57376	638	0	11	13.4252	Up	0.00400774	0.179067	COG0244/Translation, ribosomal structure and biogenesis ;/Ribosomal protein L10	GO:0043231//intracellular membrane-bounded organelle;GO:0030529//ribonucleoprotein complex	GO:0005198//structural molecule activity	GO:0010467//gene expression;GO:0022613//ribonucleoprotein complex biogenesis	ko03010//Ribosome	hypothetical protein OsI_11062 [Oryza sativa Indica Group]
GW_rep_c2913	462	0	11	13.4252	Up	0.00400774	0.179144	-	-	GO:0004672//protein kinase activity;GO:0000166//nucleotide binding	-	ko04150//mTOR signaling pathway;ko04140//Regulation of autophagy	hypothetical protein OsI_09780 [Oryza sativa Indica Group]
GW_rep_c59389	1706	0	11	13.4252	Up	0.00400774	0.179221	COG0753/Inorganic ion transport and metabolism ;/Catalase	-	GO:0005506//iron ion binding;GO:0004601//peroxidase activity	GO:0042743//hydrogen peroxide metabolic process;GO:0006950//response to stress	ko04146//Peroxisome;ko00680//Methane metabolism;ko01120//Microbial metabolism in diverse environments;ko01100//Metabolic pathways;ko00380//Tryptophan metabolism;ko05014//Amyotrophic lateral sclerosis (ALS)	RecName: Full=Catalase isozyme 2
GW_rep_c3570	714	0	11	13.4252	Up	0.00400774	0.179298	-	-	-	-	-	-
GW_rep_c66957	2137	0	11	13.4252	Up	0.00400774	0.179375	-	GO:0043231//intracellular membrane-bounded organelle	GO:0046914//transition metal ion binding;GO:0016702//oxidoreductase activity, acting on single donors with incorporation of molecular oxygen, incorporation of two atoms of oxygen	GO:0006633//fatty acid biosynthetic process;GO:0006091//generation of precursor metabolites and energy	ko00592//alpha-Linolenic acid metabolism;ko00591//Linoleic acid metabolism;ko01100//Metabolic pathways	RecName: Full=Lipoxygenase 2.2, chloroplastic; AltName: Full=LOX2:Hv:2; Flags: Precursor
GW_rep_c74702	831	0	11	13.4252	Up	0.00400774	0.179452	-	GO:0031224//intrinsic to membrane;GO:0009521;GO:0009526//plastid envelope;GO:0009534//chloroplast thylakoid;GO:0009570//chloroplast stroma	GO:0043169//cation binding;GO:0046906//tetrapyrrole binding	GO:0009765//photosynthesis, light harvesting;GO:0009639//response to red or far red light;GO:0006464//protein modification process	ko00196//Photosynthesis - antenna proteins	RecName: Full=Chlorophyll a-b binding protein 1B-21, chloroplastic; AltName: Full=LHCI type I CAB-1B-21; AltName: Full=LHCI-730 chlorophyll a/b binding protein; AltName: Full=Light-harvesting complex I 21 kDa protein; Flags: Precursor
GW_rep_c17252	1117	0	11	13.4252	Up	0.00400774	0.179529	-	-	-	-	-	hypothetical protein OsI_31492 [Oryza sativa Indica Group]
GW_rep_c1688	513	0	11	13.4252	Up	0.00400774	0.179606	-	-	-	-	-	Os03g0322800 [Oryza sativa Japonica Group]
GW_rep_c71007	897	0	11	13.4252	Up	0.00400774	0.179684	COG2125/Translation, ribosomal structure and biogenesis ;/Ribosomal protein S6E (S10)	GO:0015935//small ribosomal subunit;GO:0016020//membrane	GO:0005198//structural molecule activity	GO:0010467//gene expression	ko04150//mTOR signaling pathway;ko04910//Insulin signaling pathway;ko03010//Ribosome	40S ribosomal protein S6 [Zea mays]
GW_rep_c7160	1169	0	11	13.4252	Up	0.00400774	0.179761	-	-	GO:0003824//catalytic activity;GO:0046914//transition metal ion binding	-	-	Os12g0631200 [Oryza sativa Japonica Group]
GW_rep_c17456	511	0	11	13.4252	Up	0.00400774	0.179839	-	GO:0005746//mitochondrial respiratory chain	GO:0015002//heme-copper terminal oxidase activity	GO:0022904//respiratory electron transport chain	-	RecName: Full=Cytochrome c oxidase subunit 5C; AltName: Full=Cytochrome c oxidase polypeptide Vc
GW_rep_c3414	852	0	11	13.4252	Up	0.00400774	0.179916	COG2273/Carbohydrate transport and metabolism ;/Beta-glucanase/Beta-glucan synthetase	GO:0031410//cytoplasmic vesicle	GO:0016787//hydrolase activity	GO:0005975//carbohydrate metabolic process	-	xyloglucan xyloglucosyl transferase [Hordeum vulgare]
GW_rep_c71800	976	0	11	13.4252	Up	0.00400774	0.179994	COG1472/Carbohydrate transport and metabolism ;/Beta-glucosidase-related glycosidases	GO:0005576//extracellular region;GO:0031410//cytoplasmic vesicle;GO:0030312//external encapsulating structure	GO:0015926//glucosidase activity	GO:0000272//polysaccharide catabolic process	ko03040//Spliceosome;ko00500//Starch and sucrose metabolism;ko00940//Phenylpropanoid biosynthesis;ko00460//Cyanoamino acid metabolism;ko01110//Biosynthesis of secondary metabolites	alpha-L-arabinofuranosidase/beta-D-xylosidase isoenzyme ARA-I [Hordeum vulgare]
GW_rep_c44231	1283	0	11	13.4252	Up	0.00400774	0.180072	-	-	-	-	ko05100//Bacterial invasion of epithelial cells;ko04670//Leukocyte transendothelial migration;ko04510//Focal adhesion;ko05110//Vibrio cholerae infection;ko04145//Phagosome;ko05131//Shigellosis;ko05414//Dilated cardiomyopathy;ko04530//Tight junction;ko05130//Pathogenic Escherichia coli infection;ko04745//Phototransduction - fly;ko04810//Regulation of actin cytoskeleton;ko05416//Viral myocarditis;k…	hypothetical protein [Vitis vinifera]
GW_rep_c1980	365	0	11	13.4252	Up	0.00400774	0.180149	-	-	-	-	ko04020//Calcium signaling pathway;ko05012//Parkinson's disease;ko05016//Huntington's disease	hypothetical protein SORBIDRAFT_04g033940 [Sorghum bicolor]
GW_rep_c1772	715	0	11	13.4252	Up	0.00400774	0.180227	-	-	-	-	-	hypothetical protein OsI_04323 [Oryza sativa Indica Group]
GW_rep_c53757	800	0	11	13.4252	Up	0.00400774	0.180305	COG0526/Posttranslational modification, protein turnover, chaperones ; Energy production and conversion ;/Thiol-disulfide isomerase and thioredoxins	GO:0009526//plastid envelope;GO:0031976;GO:0009532//plastid stroma	GO:0005488//binding	GO:0006950//response to stress;GO:0019725//cellular homeostasis	-	Os07g0476900 [Oryza sativa Japonica Group]
GW_rep_c69796	1235	0	11	13.4252	Up	0.00400774	0.180383	COG1446/Amino acid transport and metabolism ;/Asparaginase	-	GO:0016811//hydrolase activity, acting on carbon-nitrogen (but not peptide) bonds, in linear amides	GO:0009057//macromolecule catabolic process	-	asparaginase [Hordeum vulgare subsp. vulgare]
GW_rep_c38842	1140	0	11	13.4252	Up	0.00400774	0.180461	-	GO:0005618//cell wall	GO:0016209//antioxidant activity	GO:0006970//response to osmotic stress;GO:0010038//response to metal ion	ko00940//Phenylpropanoid biosynthesis;ko00360//Phenylalanine metabolism;ko00680//Methane metabolism;ko01100//Metabolic pathways;ko01110//Biosynthesis of secondary metabolites	peroxidase precursor [Raphanus sativus var. niger]
GW_rep_c55221	1514	0	11	13.4252	Up	0.00400774	0.180539	COG2124/Secondary metabolites biosynthesis, transport and catabolism ;/Cytochrome P450	GO:0031410//cytoplasmic vesicle	GO:0016709//oxidoreductase activity, acting on paired donors, with incorporation or reduction of molecular oxygen, NADH or NADPH as one donor, and incorporation of one atom of oxygen;GO:0005506//iron ion binding	GO:0008152//metabolic process	ko00941//Flavonoid biosynthesis;ko00940//Phenylpropanoid biosynthesis;ko00360//Phenylalanine metabolism;ko01100//Metabolic pathways;ko00945//Stilbenoid, diarylheptanoid and gingerol biosynthesis;ko01110//Biosynthesis of secondary metabolites	cytochrome P450 [Triticum aestivum]
GW_rep_c56407	768	0	11	13.4252	Up	0.00400774	0.180617	-	-	-	GO:0006950//response to stress	-	salt tolerant protein [Triticum aestivum]
GW_rep_c3934	908	0	11	13.4252	Up	0.00400774	0.180695	-	-	-	-	-	Os12g0249900 [Oryza sativa Japonica Group]
GW_rep_c54428	871	0	10	13.2877	Up	0.0067258	0.250246	-	-	-	-	-	TMV-induced protein I [Capsicum annuum]
GW_c3442	875	0	10	13.2877	Up	0.0067258	0.250336	COG0571/Transcription ;/dsRNA-specific ribonuclease	GO:0044464//cell part	GO:0003723//RNA binding	-	ko03008//Ribosome biogenesis in eukaryotes	hypothetical protein OsJ_17140 [Oryza sativa Japonica Group]
GW_rep_c67570	776	0	10	13.2877	Up	0.0067258	0.250425	-	GO:0031224//intrinsic to membrane	-	-	-	plant integral membrane protein TIGR01569 containing protein [Zea mays]
GW_rep_c67585	1286	0	10	13.2877	Up	0.0067258	0.250515	COG0451/Cell wall/membrane/envelope biogenesis ; Carbohydrate transport and metabolism ;/Nucleoside-diphosphate-sugar epimerases	GO:0009526//plastid envelope;GO:0009570//chloroplast stroma;GO:0005576//extracellular region	GO:0048037//cofactor binding;GO:0008187//poly-pyrimidine tract binding	GO:0042254//ribosome biogenesis;GO:0008152//metabolic process	ko00052//Galactose metabolism;ko00521//Streptomycin biosynthesis;ko01055//Biosynthesis of vancomycin group antibiotics;ko00520//Amino sugar and nucleotide sugar metabolism;ko01100//Metabolic pathways;ko00523//Polyketide sugar unit biosynthesis;ko01110//Biosynthesis of secondary metabolites	hypothetical protein SORBIDRAFT_02g006430 [Sorghum bicolor]
GW_rep_c79618	551	0	10	13.2877	Up	0.0067258	0.250605	-	-	-	-	-	-
GW_rep_c57491	818	0	10	13.2877	Up	0.0067258	0.250694	-	GO:0043231//intracellular membrane-bounded organelle	GO:0003677//DNA binding;GO:0005515//protein binding	GO:0006351//transcription, DNA-dependent	ko05218//Melanoma;ko05160//Hepatitis C;ko05211//Renal cell carcinoma;ko04540//Gap junction;ko04360//Axon guidance;ko04916//Melanogenesis;ko05142//Chagas disease (American trypanosomiasis);ko04270//Vascular smooth muscle contraction;ko04062//Chemokine signaling pathway;ko05145//Toxoplasmosis;ko05221//Acute myeloid leukemia;ko04320//Dorso-ventral axis formation;ko04510//Focal adhesion;ko05200//Path…	basic region/leucine zipper protein [Triticum aestivum]
GW_rep_c42671	615	0	10	13.2877	Up	0.0067258	0.250784	-	-	-	-	-	VER2 [Triticum aestivum]
GW_rep_c61624	631	0	10	13.2877	Up	0.0067258	0.250874	-	GO:0043234//protein complex;GO:0009570//chloroplast stroma;GO:0009534//chloroplast thylakoid	GO:0046906//tetrapyrrole binding	GO:0006091//generation of precursor metabolites and energy	ko00196//Photosynthesis - antenna proteins	chloroplast chlorophyll a-b binding protein 8 [Oryza sativa Indica Group]
GW_rep_c55986	661	0	10	13.2877	Up	0.0067258	0.250964	-	-	GO:0003676//nucleic acid binding;GO:0046914//transition metal ion binding	-	ko01100//Metabolic pathways	ES43 [Hordeum vulgare]
GW_rep_c55440	961	0	10	13.2877	Up	0.0067258	0.251054	-	GO:0031410//cytoplasmic vesicle;GO:0043231//intracellular membrane-bounded organelle	GO:0016791//phosphatase activity	-	ko00740//Riboflavin metabolism;ko01120//Microbial metabolism in diverse environments;ko00627//Aminobenzoate degradation;ko03010//Ribosome	putative acid phosphatase [Hordeum vulgare subsp. vulgare]
GW_rep_c59263	1216	0	10	13.2877	Up	0.0067258	0.251144	COG4886/Function unknown ;/Leucine-rich repeat (LRR) protein	GO:0031410//cytoplasmic vesicle	-	-	ko04626//Plant-pathogen interaction	hypothetical protein SORBIDRAFT_04g026020 [Sorghum bicolor]
GW_rep_c4757	555	0	10	13.2877	Up	0.0067258	0.251234	-	GO:0009521;GO:0031224//intrinsic to membrane;GO:0009534//chloroplast thylakoid	-	GO:0044237//cellular metabolic process	ko01100//Metabolic pathways;ko00195//Photosynthesis	photosystem I reaction center subunit psaK [Chlamydomonas reinhardtii]
GW_rep_c52569	877	0	10	13.2877	Up	0.0067258	0.251324	-	-	-	-	-	jasmonate-induced protein [Triticum aestivum]
GW_rep_c20395	1037	0	10	13.2877	Up	0.0067258	0.251415	-	-	-	-	-	hypothetical protein SORBIDRAFT_0070s002020 [Sorghum bicolor]
GW_rep_c8504	1144	0	10	13.2877	Up	0.0067258	0.251505	-	-	GO:0003676//nucleic acid binding	-	-	Os04g0615700 [Oryza sativa Japonica Group]
GW_rep_c96189	373	0	10	13.2877	Up	0.0067258	0.251595	COG1843/Cell motility ;/Flagellar hook capping protein	-	-	-	ko02040//Flagellar assembly	-
GW_rep_c6659	644	0	10	13.2877	Up	0.0067258	0.251686	-	-	-	-	-	predicted protein [Aegilops tauschii]
GW_rep_c70525	1156	0	10	13.2877	Up	0.0067258	0.251776	COG3185/Amino acid transport and metabolism ; General function prediction only ;/4-hydroxyphenylpyruvate dioxygenase and related hemolysins	GO:0009536//plastid	GO:0016702//oxidoreductase activity, acting on single donors with incorporation of molecular oxygen, incorporation of two atoms of oxygen;GO:0005515//protein binding	GO:0045426//quinone cofactor biosynthetic process;GO:0042360//vitamin E metabolic process;GO:0006520//cellular amino acid metabolic process;GO:0016109	ko00360//Phenylalanine metabolism;ko00130//Ubiquinone and other terpenoid-quinone biosynthesis;ko01100//Metabolic pathways;ko00350//Tyrosine metabolism	4-hydroxyphenylpyruvate dioxygenase [Triticum aestivum]
GW_rep_c65855	499	0	10	13.2877	Up	0.0067258	0.251867	COG0404/Amino acid transport and metabolism ;/Glycine cleavage system T protein (aminomethyltransferase)	GO:0043231//intracellular membrane-bounded organelle	GO:0016769//transferase activity, transferring nitrogenous groups;GO:0008168//methyltransferase activity	GO:0006730//one-carbon metabolic process;GO:0006544//glycine metabolic process	ko00260//Glycine, serine and threonine metabolism;ko00910//Nitrogen metabolism;ko01100//Metabolic pathways;ko00670//One carbon pool by folate	hypothetical protein OsI_17482 [Oryza sativa Indica Group]
GW_c9546	1293	0	10	13.2877	Up	0.0067258	0.251957	COG5371/Carbohydrate transport and metabolism ; Posttranslational modification, protein turnover, chaperones ;/Golgi nucleoside diphosphatase	GO:0031410//cytoplasmic vesicle	GO:0003824//catalytic activity	-	ko00230//Purine metabolism;ko00240//Pyrimidine metabolism	hypothetical protein OsI_34933 [Oryza sativa Indica Group]
GW_rep_c1835	397	0	10	13.2877	Up	0.0067258	0.252048	-	-	-	-	-	-
GW_rep_c7361	205	0	10	13.2877	Up	0.0067258	0.252139	-	-	-	-	-	hypothetical protein [Vitis vinifera]
GW_rep_c67168	613	0	10	13.2877	Up	0.0067258	0.25223	-	-	-	-	-	unknown [Zea mays]
GW_rep_c65080	596	0	10	13.2877	Up	0.0067258	0.252321	-	-	-	-	-	metallothionein-like protein type 3 [Hordeum vulgare subsp. vulgare]
GW_rep_c4305	408	0	10	13.2877	Up	0.0067258	0.252411	-	-	GO:0004672//protein kinase activity;GO:0032559	GO:0006464//protein modification process	ko04626//Plant-pathogen interaction	hypothetical protein SORBIDRAFT_09g019620 [Sorghum bicolor]
GW_rep_c68074	542	0	10	13.2877	Up	0.0067258	0.252502	-	-	-	-	-	-
GW_rep_c9796	235	0	10	13.2877	Up	0.0067258	0.252594	-	GO:0043231//intracellular membrane-bounded organelle	GO:0003677//DNA binding;GO:0005515//protein binding	GO:0006351//transcription, DNA-dependent	-	hypothetical protein LOC100191685 [Zea mays]
GW_rep_c44004	773	0	10	13.2877	Up	0.0067258	0.252685	COG0477/Carbohydrate transport and metabolism ; Amino acid transport and metabolism ; Inorganic ion transport and metabolism ; General function prediction only ;/Permeases of the major facilitator superfamily	GO:0031090//organelle membrane;GO:0043231//intracellular membrane-bounded organelle;GO:0031224//intrinsic to membrane	GO:0016628//oxidoreductase activity, acting on the CH-CH group of donors, NAD or NADP as acceptor;GO:0005402	GO:0008152//metabolic process	-	hypothetical protein OsJ_05971 [Oryza sativa Japonica Group]
GW_c2368	396	0	10	13.2877	Up	0.0067258	0.252776	-	-	-	-	-	-
GW_c13826	1140	0	10	13.2877	Up	0.0067258	0.252867	COG5110/Posttranslational modification, protein turnover, chaperones ;/26S proteasome regulatory complex component	GO:0005838//proteasome regulatory particle;GO:0043231//intracellular membrane-bounded organelle;GO:0016020//membrane	GO:0032182//small conjugating protein binding	GO:0019941//modification-dependent protein catabolic process;GO:0007049//cell cycle;GO:0050789//regulation of biological process	ko03050//Proteasome	hypothetical protein OsI_05840 [Oryza sativa Indica Group]
GW_rep_c2245	878	0	10	13.2877	Up	0.0067258	0.252959	COG2303/Amino acid transport and metabolism ;/Choline dehydrogenase and related flavoproteins	GO:0043231//intracellular membrane-bounded organelle	GO:0016899//oxidoreductase activity, acting on the CH-OH group of donors, oxygen as acceptor;GO:0050662//coenzyme binding	GO:0008152//metabolic process	-	unknown [Zea mays]
GW_rep_c61600	274	0	10	13.2877	Up	0.0067258	0.25305	COG5256/Translation, ribosomal structure and biogenesis ;/Translation elongation factor EF-1alpha (GTPase)	GO:0044424//intracellular part	GO:0017111//nucleoside-triphosphatase activity;GO:0008135//translation factor activity, nucleic acid binding;GO:0004779//sulfate adenylyltransferase activity;GO:0032561//guanyl ribonucleotide binding	GO:0006412//translation;GO:0009207	ko03013//RNA transport	elongation factor 1-alpha [Lolium perenne]
GW_rep_c97699	471	0	10	13.2877	Up	0.0067258	0.253142	-	GO:0031225//anchored to membrane;GO:0043231//intracellular membrane-bounded organelle;GO:0031410//cytoplasmic vesicle	GO:0004553//hydrolase activity, hydrolyzing O-glycosyl compounds;GO:0043167//ion binding	GO:0044238//primary metabolic process	ko00500//Starch and sucrose metabolism	hypothetical protein SORBIDRAFT_03g040630 [Sorghum bicolor]
GW_rep_c79442	939	0	10	13.2877	Up	0.0067258	0.253233	COG3703/Inorganic ion transport and metabolism ;/Uncharacterized protein involved in cation transport	-	-	-	-	cation transport protein chaC [Zea mays]
GW_c6438	369	0	10	13.2877	Up	0.0067258	0.253325	-	-	-	-	-	-
GW_rep_c67080	731	0	10	13.2877	Up	0.0067258	0.253416	-	GO:0031410//cytoplasmic vesicle	-	-	-	wound/stress protein [Zea mays]
GW_rep_c4552	1043	0	10	13.2877	Up	0.0067258	0.253508	COG0515/General function prediction only ; Signal transduction mechanisms ; Transcription ; Replication, recombination and repair ;/Serine/threonine protein kinase	-	GO:0042802//identical protein binding;GO:0004672//protein kinase activity;GO:0032559	GO:0006464//protein modification process	ko05142//Chagas disease (American trypanosomiasis);ko05145//Toxoplasmosis;ko04722//Neurotrophin signaling pathway;ko05162//Measles;ko04620//Toll-like receptor signaling pathway;ko05140//Leishmaniasis;ko04210//Apoptosis	hypothetical protein OsJ_16980 [Oryza sativa Japonica Group]
GW_rep_c61647	918	0	10	13.2877	Up	0.0067258	0.2536	COG0500/Secondary metabolites biosynthesis, transport and catabolism ; General function prediction only ;/SAM-dependent methyltransferases	GO:0044424//intracellular part	GO:0008170//N-methyltransferase activity	GO:0048868//pollen tube development;GO:0048229//gametophyte development;GO:0046470//phosphatidylcholine metabolic process;GO:0006730//one-carbon metabolic process;GO:0019695//choline metabolic process;GO:0009791//post-embryonic development;GO:0000904//cell morphogenesis involved in differentiation	ko00564//Glycerophospholipid metabolism	phosphoethanolamine methyltransferase [Triticum aestivum]
GW_rep_c5084	949	0	10	13.2877	Up	0.0067258	0.253692	-	-	GO:0046872//metal ion binding	-	ko01110//Biosynthesis of secondary metabolites;ko00402//Benzoxazinoid biosynthesis	hypothetical protein SORBIDRAFT_07g000520 [Sorghum bicolor]
GW_rep_c60452	516	0	10	13.2877	Up	0.0067258	0.253784	-	GO:0009536//plastid	-	-	-	unknow protein [Oryza sativa Japonica Group]
GW_rep_c36537	113	0	10	13.2877	Up	0.0067258	0.253876	-	-	-	-	-	-
GW_rep_c3296	791	0	10	13.2877	Up	0.0067258	0.253968	-	-	GO:0003824//catalytic activity	GO:0008152//metabolic process	ko00270//Cysteine and methionine metabolism;ko01100//Metabolic pathways;ko01110//Biosynthesis of secondary metabolites	1-aminocyclopropane-1-carboxylate oxidase [Phyllostachys pubescens]
GW_rep_c69746	1487	0	10	13.2877	Up	0.0067258	0.25406	COG0192/Coenzyme transport and metabolism ;/S-adenosylmethionine synthetase	GO:0044424//intracellular part	GO:0046872//metal ion binding;GO:0016765//transferase activity, transferring alkyl or aryl (other than methyl) groups;GO:0032559	GO:0044237//cellular metabolic process	ko00270//Cysteine and methionine metabolism;ko01100//Metabolic pathways;ko01110//Biosynthesis of secondary metabolites	RecName: Full=S-adenosylmethionine synthase 3; Short=AdoMet synthase 3; AltName: Full=Methionine adenosyltransferase 3; Short=MAT 3
GW_rep_c3311	642	0	10	13.2877	Up	0.0067258	0.254152	-	GO:0019866//organelle inner membrane;GO:0031224//intrinsic to membrane	-	GO:0006810//transport	ko04146//Peroxisome;ko04964//Proximal tubule bicarbonate reclamation	hypothetical protein LOC100304358 [Zea mays]
GW_rep_c27483	1177	0	10	13.2877	Up	0.0067258	0.254245	-	-	GO:0004558//alpha-glucosidase activity;GO:0050738	GO:0044238//primary metabolic process	ko00052//Galactose metabolism;ko00500//Starch and sucrose metabolism;ko01100//Metabolic pathways	sucrose:sucrose 1-fructosytransferase [Triticum aestivum]
GW_rep_c5912	612	0	10	13.2877	Up	0.0067258	0.254337	-	GO:0043231//intracellular membrane-bounded organelle	-	-	-	hypothetical protein OsJ_03294 [Oryza sativa Japonica Group]
GW_rep_c58657	616	0	10	13.2877	Up	0.0067258	0.254429	-	GO:0009526//plastid envelope;GO:0009534//chloroplast thylakoid	GO:0005488//binding	GO:0009639//response to red or far red light;GO:0006091//generation of precursor metabolites and energy	ko00196//Photosynthesis - antenna proteins;ko01100//Metabolic pathways	hypothetical protein SORBIDRAFT_02g036260 [Sorghum bicolor]
GW_rep_c67961	844	0	10	13.2877	Up	0.0067258	0.254522	-	-	-	-	-	-
GW_rep_c58572	658	0	10	13.2877	Up	0.0067258	0.254614	COG4870/Posttranslational modification, protein turnover, chaperones ;/Cysteine protease	-	GO:0004175//endopeptidase activity	GO:0019222//regulation of metabolic process;GO:0019538//protein metabolic process	ko04142//Lysosome;ko04612//Antigen processing and presentation	cathepsin B [Hordeum vulgare subsp. vulgare]
GW_rep_c16839	1647	0	10	13.2877	Up	0.0067258	0.254707	-	-	GO:0003676//nucleic acid binding	-	-	NAC domain transcription factor [Triticum aestivum]
GW_rep_c7977	1119	0	10	13.2877	Up	0.0067258	0.2548	-	-	-	-	-	hypothetical protein OsI_23125 [Oryza sativa Indica Group]
GW_rep_c3040	760	0	10	13.2877	Up	0.0067258	0.254892	-	-	-	-	-	Os03g0648300 [Oryza sativa Japonica Group]
GW_rep_c59659	556	0	10	13.2877	Up	0.0067258	0.254985	-	GO:0031410//cytoplasmic vesicle	GO:0004553//hydrolase activity, hydrolyzing O-glycosyl compounds;GO:0043167//ion binding	GO:0019566//arabinose metabolic process	ko00520//Amino sugar and nucleotide sugar metabolism	arabinoxylan arabinofuranohydrolase isoenzyme AXAH-II [Hordeum vulgare]
GW_rep_c10859	599	0	10	13.2877	Up	0.0067258	0.255078	COG0069/Amino acid transport and metabolism ;/Glutamate synthase domain 2	GO:0009532//plastid stroma	GO:0043169//cation binding;GO:0015930//glutamate synthase activity;GO:0051536//iron-sulfur cluster binding	GO:0006536//glutamate metabolic process	ko00910//Nitrogen metabolism	ferredoxin-dependent glutamate synthase, chloroplastic precursor [Zea mays]
GW_rep_c7783	180	0	10	13.2877	Up	0.0067258	0.255171	-	-	-	-	-	-
GW_rep_c58065	552	0	10	13.2877	Up	0.0067258	0.255264	-	-	GO:0008170//N-methyltransferase activity;GO:0016410//N-acyltransferase activity	GO:0006498//N-terminal protein lipidation;GO:0006730//one-carbon metabolic process	ko00564//Glycerophospholipid metabolism	phosphoethanolamine methyltransferase [Triticum aestivum]
GW_rep_c54459	480	0	10	13.2877	Up	0.0067258	0.255357	COG0626/Amino acid transport and metabolism ;/Cystathionine beta-lyases/cystathionine gamma-synthases	-	GO:0003824//catalytic activity	GO:0019752//carboxylic acid metabolic process	ko00450//Selenocompound metabolism;ko00270//Cysteine and methionine metabolism	hypothetical protein SORBIDRAFT_01g017060 [Sorghum bicolor]
GW_rep_c83250	490	0	10	13.2877	Up	0.0067258	0.25545	-	GO:0043231//intracellular membrane-bounded organelle	GO:0003824//catalytic activity	-	-	Os02g0734300 [Oryza sativa Japonica Group]
GW_c45585	1199	0	10	13.2877	Up	0.0067258	0.255544	-	-	-	-	-	-
GW_rep_c20096	781	0	10	13.2877	Up	0.0067258	0.255637	-	-	-	-	-	dehydrin 7 [Hordeum vulgare subsp. vulgare]
GW_rep_c57748	1225	0	10	13.2877	Up	0.0067258	0.25573	COG4870/Posttranslational modification, protein turnover, chaperones ;/Cysteine protease	GO:0031410//cytoplasmic vesicle	GO:0008233//peptidase activity	-	-	papain-like cysteine proteinase [Hordeum vulgare subsp. vulgare]
GW_rep_c1573	417	0	10	13.2877	Up	0.0067258	0.255824	-	GO:0043231//intracellular membrane-bounded organelle	GO:0003824//catalytic activity	-	-	hypothetical protein OsJ_11574 [Oryza sativa Japonica Group]
GW_rep_c62824	432	0	10	13.2877	Up	0.0067258	0.255917	-	-	-	-	-	-
GW_rep_c66402	795	0	10	13.2877	Up	0.0067258	0.256011	-	-	-	-	-	metallothionein-like protein type 3 [Hordeum vulgare subsp. vulgare]
GW_rep_c2094	440	0	10	13.2877	Up	0.0067258	0.256104	-	-	-	-	-	-
GW_rep_c6620	200	0	10	13.2877	Up	0.0067258	0.256198	-	-	GO:0035250//UDP-galactosyltransferase activity	-	-	hypothetical protein OsJ_10624 [Oryza sativa Japonica Group]
GW_rep_c54453	691	0	10	13.2877	Up	0.0067258	0.256292	-	-	-	-	-	jasmonate-induced protein [Triticum aestivum]
GW_rep_c62393	504	0	10	13.2877	Up	0.0067258	0.256386	-	GO:0031410//cytoplasmic vesicle	-	-	-	Os10g0505700 [Oryza sativa Japonica Group]
GW_rep_c18491	1272	0	10	13.2877	Up	0.0067258	0.25648	-	-	-	-	-	-
GW_rep_c8515	865	0	10	13.2877	Up	0.0067258	0.256574	-	-	GO:0005488//binding	GO:0000956//nuclear-transcribed mRNA catabolic process	-	Os04g0440100 [Oryza sativa Japonica Group]
GW_rep_c7433	701	0	10	13.2877	Up	0.0067258	0.256668	-	-	-	-	-	hypothetical protein SORBIDRAFT_02g035710 [Sorghum bicolor]
GW_rep_c53814	401	0	10	13.2877	Up	0.0067258	0.256762	-	-	-	-	-	-
GW_rep_c16045	579	0	10	13.2877	Up	0.0067258	0.256856	COG4451/Energy production and conversion ;/Ribulose bisphosphate carboxylase small subunit	GO:0043231//intracellular membrane-bounded organelle	GO:0016831//carboxy-lyase activity;GO:0016491//oxidoreductase activity	GO:0043094	ko00710//Carbon fixation in photosynthetic organisms;ko01120//Microbial metabolism in diverse environments;ko01100//Metabolic pathways;ko00630//Glyoxylate and dicarboxylate metabolism	ribulose-1,5-bisphosphate carboxylase/oxygenase small subunit [Triticum aestivum]
GW_rep_c64459	305	0	10	13.2877	Up	0.0067258	0.25695	COG0001/Coenzyme transport and metabolism ;/Glutamate-1-semialdehyde aminotransferase	GO:0009526//plastid envelope;GO:0009532//plastid stroma;GO:0031224//intrinsic to membrane;GO:0005576//extracellular region	GO:0016869//intramolecular transferase activity, transferring amino groups;GO:0016769//transferase activity, transferring nitrogenous groups;GO:0048037//cofactor binding	GO:0009314//response to radiation;GO:0006779//porphyrin biosynthetic process	ko00860//Porphyrin and chlorophyll metabolism;ko01100//Metabolic pathways;ko01110//Biosynthesis of secondary metabolites	RecName: Full=Glutamate-1-semialdehyde 2,1-aminomutase, chloroplastic; Short=GSA; AltName: Full=Glutamate-1-semialdehyde aminotransferase; Short=GSA-AT; Flags: Precursor
GW_rep_c3899	464	0	10	13.2877	Up	0.0067258	0.257045	-	-	-	-	-	-
GW_rep_c18389	790	0	10	13.2877	Up	0.0067258	0.257139	COG2986/Amino acid transport and metabolism ;/Histidine ammonia-lyase	GO:0044424//intracellular part	GO:0016841//ammonia-lyase activity	GO:0006558//L-phenylalanine metabolic process	ko00910//Nitrogen metabolism;ko00940//Phenylpropanoid biosynthesis;ko00360//Phenylalanine metabolism;ko01100//Metabolic pathways;ko01110//Biosynthesis of secondary metabolites	phenylalanine ammonia-lyase 4 [Bambusa oldhamii]
GW_c10544	1369	0	10	13.2877	Up	0.0067258	0.257233	COG5104/RNA processing and modification ;/Splicing factor	-	-	-	ko03040//Spliceosome	hypothetical protein OsJ_02081 [Oryza sativa Japonica Group]
GW_rep_c11938	822	0	10	13.2877	Up	0.0067258	0.257328	-	-	-	-	-	hypothetical protein SORBIDRAFT_0016s002240 [Sorghum bicolor]
GW_rep_c2306	329	0	10	13.2877	Up	0.0067258	0.257423	-	-	GO:0046914//transition metal ion binding	GO:0007166//cell surface receptor linked signaling pathway;GO:0050832//defense response to fungus;GO:0031647//regulation of protein stability	ko04626//Plant-pathogen interaction	Rar1 [Hordeum vulgare]
GW_rep_c60163	571	0	10	13.2877	Up	0.0067258	0.257517	-	-	-	-	-	-
GW_rep_c3223	284	0	10	13.2877	Up	0.0067258	0.257612	-	-	-	-	-	hypothetical protein SORBIDRAFT_01g019210 [Sorghum bicolor]
GW_rep_c4905	188	0	10	13.2877	Up	0.0067258	0.257707	-	-	GO:0042578//phosphoric ester hydrolase activity	GO:0006796//phosphate metabolic process	-	hypothetical protein SORBIDRAFT_03g028730 [Sorghum bicolor]
GW_rep_c59013	502	0	10	13.2877	Up	0.0067258	0.257802	-	-	-	-	-	-
GW_rep_c16052	854	0	10	13.2877	Up	0.0067258	0.257897	-	-	-	-	-	hypothetical protein SORBIDRAFT_03g002750 [Sorghum bicolor]
GW_rep_c73444	583	0	10	13.2877	Up	0.0067258	0.257992	-	GO:0009536//plastid	-	GO:0006091//generation of precursor metabolites and energy	ko00196//Photosynthesis - antenna proteins;ko01100//Metabolic pathways	light harvesting chlorophyll a/b-binding protein Lhcb1 [Hordeum vulgare subsp. vulgare]
GW_rep_c54825	764	0	10	13.2877	Up	0.0067258	0.258087	-	-	-	-	-	hypothetical protein OsJ_14995 [Oryza sativa Japonica Group]
GW_c9765	1160	0	10	13.2877	Up	0.0067258	0.258182	-	-	-	-	-	hypothetical protein SORBIDRAFT_07g006030 [Sorghum bicolor]
GW_rep_c69286	618	0	10	13.2877	Up	0.0067258	0.258277	-	-	GO:0005488//binding	GO:0051234//establishment of localization;GO:0010876	-	lipid transfer protein [Triticum aestivum]
GW_rep_c57224	864	0	10	13.2877	Up	0.0067258	0.258372	COG1621/Carbohydrate transport and metabolism ;/Beta-fructosidases (levanase/invertase)	-	GO:0016798//hydrolase activity, acting on glycosyl bonds	GO:0008152//metabolic process	ko00052//Galactose metabolism;ko00500//Starch and sucrose metabolism;ko01100//Metabolic pathways	sucrose:fructan 6-fructosyltransferase [Agropyron cristatum]
GW_rep_c5430	540	0	10	13.2877	Up	0.0067258	0.258468	-	-	GO:0016765//transferase activity, transferring alkyl or aryl (other than methyl) groups	-	ko00980//Metabolism of xenobiotics by cytochrome P450;ko00480//Glutathione metabolism;ko00982//Drug metabolism - cytochrome P450	hypothetical protein SORBIDRAFT_01g048000 [Sorghum bicolor]
GW_rep_c59939	861	0	10	13.2877	Up	0.0067258	0.258563	-	-	GO:0016746//transferase activity, transferring acyl groups	-	ko00941//Flavonoid biosynthesis;ko00940//Phenylpropanoid biosynthesis;ko00945//Stilbenoid, diarylheptanoid and gingerol biosynthesis;ko01110//Biosynthesis of secondary metabolites	putative acyl transferase 3 [Triticum aestivum]
GW_rep_c7392	208	0	10	13.2877	Up	0.0067258	0.258659	-	GO:0009536//plastid;GO:0044429//mitochondrial part	GO:0016620//oxidoreductase activity, acting on the aldehyde or oxo group of donors, NAD or NADP as acceptor;GO:0046914//transition metal ion binding;GO:0000166//nucleotide binding	GO:0009314//response to radiation;GO:0006105//succinate metabolic process;GO:0009063//cellular amino acid catabolic process;GO:0006950//response to stress	ko01120//Microbial metabolism in diverse environments;ko01100//Metabolic pathways;ko00350//Tyrosine metabolism;ko00650//Butanoate metabolism;ko00250//Alanine, aspartate and glutamate metabolism	RecName: Full=Succinate-semialdehyde dehydrogenase, mitochondrial; AltName: Full=Aldehyde dehydrogenase family 5 member F1; AltName: Full=NAD(+)-dependent succinic semialdehyde dehydrogenase; Flags: Precursor
GW_rep_c54420	532	0	10	13.2877	Up	0.0067258	0.258754	COG2163/Translation, ribosomal structure and biogenesis ;/Ribosomal protein L14E/L6E/L27E	GO:0030529//ribonucleoprotein complex	GO:0005198//structural molecule activity	GO:0010467//gene expression	ko03010//Ribosome	glycoprotein [Bromus inermis]
GW_c9064	1291	0	10	13.2877	Up	0.0067258	0.25885	COG0515/General function prediction only ; Signal transduction mechanisms ; Transcription ; Replication, recombination and repair ;/Serine/threonine protein kinase	-	GO:0004674//protein serine/threonine kinase activity;GO:0032559	GO:0006464//protein modification process	ko05145//Toxoplasmosis;ko04626//Plant-pathogen interaction	serine-threonine protein kinase [Triticum aestivum]
GW_rep_c60059	491	0	10	13.2877	Up	0.0067258	0.258946	-	GO:0031410//cytoplasmic vesicle	GO:0005488//binding	GO:0051234//establishment of localization;GO:0010876	-	lipid transfer protein 7a2b [Hordeum vulgare subsp. vulgare]
GW_rep_c55478	1042	0	10	13.2877	Up	0.0067258	0.259042	-	GO:0009521;GO:0031224//intrinsic to membrane;GO:0009534//chloroplast thylakoid	GO:0046906//tetrapyrrole binding;GO:0043169//cation binding	GO:0006464//protein modification process;GO:0006091//generation of precursor metabolites and energy	ko00196//Photosynthesis - antenna proteins;ko01100//Metabolic pathways	RecName: Full=Chlorophyll a-b binding protein of LHCII type III, chloroplastic; Short=CAB; Flags: Precursor
GW_rep_c19672	95	0	10	13.2877	Up	0.0067258	0.259137	-	-	-	-	ko04110//Cell cycle;ko04111//Cell cycle - yeast;ko03030//DNA replication;ko04113//Meiosis - yeast	hypothetical protein SORBIDRAFT_08g018160 [Sorghum bicolor]
GW_rep_c2310	399	0	10	13.2877	Up	0.0067258	0.259233	-	-	GO:0005488//binding;GO:0016857//racemase and epimerase activity, acting on carbohydrates and derivatives	GO:0009725//response to hormone stimulus;GO:0019318//hexose metabolic process	ko01120//Microbial metabolism in diverse environments;ko01100//Metabolic pathways;ko01110//Biosynthesis of secondary metabolites;ko00010//Glycolysis / Gluconeogenesis	hypothetical protein LOC100502475 [Zea mays]
GW_rep_c3963	602	0	10	13.2877	Up	0.0067258	0.259329	-	GO:0031410//cytoplasmic vesicle	-	GO:0010876	-	Os03g0718800 [Oryza sativa Japonica Group]
GW_rep_c63357	614	0	10	13.2877	Up	0.0067258	0.259425	-	-	GO:0016765//transferase activity, transferring alkyl or aryl (other than methyl) groups	GO:0018130;GO:0000041//transition metal ion transport	-	RecName: Full=Probable nicotianamine synthase 2; AltName: Full=HvNAS2; AltName: Full=S-adenosyl-L-methionine:S-adenosyl-L-methionine:S-adenosyl-methionine 3-amino-3-carboxypropyltransferase 2
GW_rep_c72340	666	0	10	13.2877	Up	0.0067258	0.259522	-	GO:0005576//extracellular region;GO:0031410//cytoplasmic vesicle	GO:0046914//transition metal ion binding	-	-	germin F [Hordeum vulgare]
GW_rep_c73640	535	0	10	13.2877	Up	0.0067258	0.259618	-	-	-	-	-	metallothionein-like protein type 3 [Hordeum vulgare subsp. vulgare]
GW_rep_c1981	437	0	10	13.2877	Up	0.0067258	0.259714	-	-	-	-	-	-
GW_rep_c57415	543	0	10	13.2877	Up	0.0067258	0.259811	-	-	GO:0005488//binding	GO:0051234//establishment of localization;GO:0010876	-	lipid transfer protein precursor [Triticum aestivum]
GW_c13617	1443	0	10	13.2877	Up	0.0067258	0.259907	-	-	-	-	-	-
GW_rep_c63997	812	0	10	13.2877	Up	0.0067258	0.260003	COG0415/Replication, recombination and repair ;/Deoxyribodipyrimidine photolyase	GO:0044424//intracellular part	GO:0008170//N-methyltransferase activity;GO:0016410//N-acyltransferase activity	GO:0048868//pollen tube development;GO:0006498//N-terminal protein lipidation;GO:0048229//gametophyte development;GO:0046470//phosphatidylcholine metabolic process;GO:0006730//one-carbon metabolic process;GO:0019695//choline metabolic process;GO:0009791//post-embryonic development;GO:0000904//cell morphogenesis involved in differentiation	ko00564//Glycerophospholipid metabolism	phosphoethanolamine methyltransferase [Triticum aestivum]
GW_rep_c4511	694	0	10	13.2877	Up	0.0067258	0.2601	-	-	-	-	-	unknow protein [Oryza sativa Japonica Group]
GW_rep_c72800	846	0	10	13.2877	Up	0.0067258	0.260197	-	GO:0043231//intracellular membrane-bounded organelle	GO:0046914//transition metal ion binding;GO:0016702//oxidoreductase activity, acting on single donors with incorporation of molecular oxygen, incorporation of two atoms of oxygen	GO:0006633//fatty acid biosynthetic process;GO:0006091//generation of precursor metabolites and energy	ko00592//alpha-Linolenic acid metabolism;ko00591//Linoleic acid metabolism;ko01100//Metabolic pathways	RecName: Full=Lipoxygenase 2.1, chloroplastic; AltName: Full=LOX-100; AltName: Full=LOX2:Hv:1; Flags: Precursor
GW_rep_c4705	330	0	10	13.2877	Up	0.0067258	0.260293	-	GO:0043231//intracellular membrane-bounded organelle	GO:0004672//protein kinase activity;GO:0032559	GO:0006464//protein modification process	-	hypothetical protein OsJ_03423 [Oryza sativa Japonica Group]
GW_rep_c6066	661	0	10	13.2877	Up	0.0067258	0.26039	-	-	-	-	-	Unknown protein [Oryza sativa Japonica Group]
GW_rep_c3153	572	0	10	13.2877	Up	0.0067258	0.260487	-	GO:0031224//intrinsic to membrane;GO:0019866//organelle inner membrane;GO:0042579//microbody	GO:0000295//adenine nucleotide transmembrane transporter activity	GO:0015868//purine ribonucleotide transport;GO:0009850//auxin metabolic process;GO:0009062//fatty acid catabolic process;GO:0009791//post-embryonic development;GO:0046907//intracellular transport	ko04146//Peroxisome	hypothetical protein OsI_19846 [Oryza sativa Indica Group]
GW_rep_c70822	464	0	10	13.2877	Up	0.0067258	0.260584	-	-	-	-	-	metallothionein-like protein type 3 [Hordeum vulgare subsp. vulgare]
GW_rep_c67553	522	0	10	13.2877	Up	0.0067258	0.260681	-	GO:0031224//intrinsic to membrane;GO:0005626//insoluble fraction;GO:0031410//cytoplasmic vesicle	-	GO:0009725//response to hormone stimulus;GO:0006970//response to osmotic stress	-	plasma membrance protein3 [Puccinellia tenuiflora]
GW_rep_c18251	382	0	10	13.2877	Up	0.0067258	0.260778	-	GO:0044444//cytoplasmic part	GO:0015036//disulfide oxidoreductase activity	GO:0018904;GO:0019725//cellular homeostasis	-	Chain A, Crystal Structure Of Barley Thioredoxin H Isoform 1 Crystallized Using Ammonium Sulfate As Precipitant
GW_rep_c74282	1113	0	10	13.2877	Up	0.0067258	0.260875	COG0158/Carbohydrate transport and metabolism ;/Fructose-1,6-bisphosphatase	GO:0009536//plastid	GO:0043169//cation binding;GO:0019203//carbohydrate phosphatase activity;GO:0016628//oxidoreductase activity, acting on the CH-CH group of donors, NAD or NADP as acceptor	GO:0005975//carbohydrate metabolic process;GO:0015977//carbon fixation	ko04910//Insulin signaling pathway;ko00051//Fructose and mannose metabolism;ko00710//Carbon fixation in photosynthetic organisms;ko00680//Methane metabolism;ko01120//Microbial metabolism in diverse environments;ko01100//Metabolic pathways;ko00030//Pentose phosphate pathway;ko01110//Biosynthesis of secondary metabolites;ko00010//Glycolysis / Gluconeogenesis	RecName: Full=Fructose-1,6-bisphosphatase, chloroplastic; Short=FBPase; AltName: Full=D-fructose-1,6-bisphosphate 1-phosphohydrolase; Flags: Precursor
GW_rep_c59447	883	0	10	13.2877	Up	0.0067258	0.260973	-	-	GO:0004518//nuclease activity	-	ko05100//Bacterial invasion of epithelial cells;ko04670//Leukocyte transendothelial migration;ko04510//Focal adhesion;ko05110//Vibrio cholerae infection;ko04145//Phagosome;ko05131//Shigellosis;ko05414//Dilated cardiomyopathy;ko04530//Tight junction;ko05130//Pathogenic Escherichia coli infection;ko04745//Phototransduction - fly;ko04810//Regulation of actin cytoskeleton;ko05416//Viral myocarditis;k…	hypothetical protein [Vitis vinifera]
GW_c10509	1517	0	10	13.2877	Up	0.0067258	0.26107	COG3675/Lipid transport and metabolism ;/Predicted lipase	GO:0031410//cytoplasmic vesicle;GO:0043231//intracellular membrane-bounded organelle	GO:0004091//carboxylesterase activity	GO:0044238//primary metabolic process	ko01120//Microbial metabolism in diverse environments;ko01100//Metabolic pathways;ko00627//Aminobenzoate degradation;ko00960//Tropane, piperidine and pyridine alkaloid biosynthesis;ko00363//Bisphenol degradation;ko00561//Glycerolipid metabolism	triacylglycerol lipase [Triticum aestivum]
GW_rep_c10694	126	0	10	13.2877	Up	0.0067258	0.261167	-	-	-	-	-	-
GW_rep_c36770	1034	0	10	13.2877	Up	0.0067258	0.261265	COG0753/Inorganic ion transport and metabolism ;/Catalase	GO:0005777//peroxisome	GO:0005506//iron ion binding;GO:0004601//peroxidase activity	GO:0042743//hydrogen peroxide metabolic process;GO:0006950//response to stress	ko04146//Peroxisome;ko00680//Methane metabolism;ko01120//Microbial metabolism in diverse environments;ko01100//Metabolic pathways;ko00380//Tryptophan metabolism;ko05014//Amyotrophic lateral sclerosis (ALS)	RecName: Full=Catalase-1
GW_rep_c54686	677	0	10	13.2877	Up	0.0067258	0.261362	-	GO:0030529//ribonucleoprotein complex	GO:0005198//structural molecule activity	GO:0010467//gene expression	ko03010//Ribosome	hypothetical protein SORBIDRAFT_03g032450 [Sorghum bicolor]
GW_rep_c10815	667	0	10	13.2877	Up	0.0067258	0.26146	COG5045/Translation, ribosomal structure and biogenesis ;/Ribosomal protein S10E	GO:0030529//ribonucleoprotein complex	-	-	ko03010//Ribosome	Os01g0962600 [Oryza sativa Japonica Group]
GW_rep_c6262	1244	0	10	13.2877	Up	0.0067258	0.261557	-	GO:0009536//plastid	GO:0004672//protein kinase activity;GO:0032559	GO:0006464//protein modification process	ko04626//Plant-pathogen interaction;ko00270//Cysteine and methionine metabolism;ko01100//Metabolic pathways	hypothetical protein OsJ_16769 [Oryza sativa Japonica Group]
GW_rep_c63749	644	0	10	13.2877	Up	0.0067258	0.261655	COG1472/Carbohydrate transport and metabolism ;/Beta-glucosidase-related glycosidases	GO:0005618//cell wall;GO:0031410//cytoplasmic vesicle	GO:0016798//hydrolase activity, acting on glycosyl bonds;GO:0016876//ligase activity, forming aminoacyl-tRNA and related compounds;GO:0032559	GO:0044238//primary metabolic process	ko00500//Starch and sucrose metabolism;ko00940//Phenylpropanoid biosynthesis;ko00460//Cyanoamino acid metabolism;ko01110//Biosynthesis of secondary metabolites	beta-D-glucan exohydrolase [Triticum aestivum]
GW_rep_c74138	513	0	9	13.1357	Up	0.0112872	0.28507	COG1054/General function prediction only ;/Predicted sulfurtransferase	GO:0043231//intracellular membrane-bounded organelle	-	-	-	hypothetical protein OsI_14442 [Oryza sativa Indica Group]
GW_rep_c96481	481	0	9	13.1357	Up	0.0112872	0.285139	COG1843/Cell motility ;/Flagellar hook capping protein	-	-	-	ko02040//Flagellar assembly	Basal-body rod modification protein flgD, putative [Ricinus communis]
GW_rep_c8322	949	0	9	13.1357	Up	0.0112872	0.285208	-	-	-	-	-	-
GW_rep_c11295	337	0	9	13.1357	Up	0.0112872	0.285278	-	-	-	-	-	aquaporin [Polygonum sibiricum]
GW_rep_c73740	462	0	9	13.1357	Up	0.0112872	0.285347	-	-	GO:0005488//binding	GO:0051234//establishment of localization;GO:0010876	-	non-specific lipid transfer protein 1 precursor [Triticum aestivum]
GW_rep_c71732	597	0	9	13.1357	Up	0.0112872	0.285416	COG0509/Amino acid transport and metabolism ;/Glycine cleavage system H protein (lipoate-binding)	GO:0043234//protein complex;GO:0009536//plastid	-	GO:0006546//glycine catabolic process	-	putative glycine decarboxylase subunit [Triticum aestivum]
GW_rep_c7928	815	0	9	13.1357	Up	0.0112872	0.285485	-	-	-	-	-	hypothetical protein SORBIDRAFT_03g044330 [Sorghum bicolor]
GW_rep_c1795	457	0	9	13.1357	Up	0.0112872	0.285555	-	-	-	-	-	-
GW_rep_c15229	1106	0	9	13.1357	Up	0.0112872	0.285624	-	-	GO:0004672//protein kinase activity;GO:0032559	GO:0009056//catabolic process;GO:0006464//protein modification process	-	hypothetical protein OsJ_16276 [Oryza sativa Japonica Group]
GW_rep_c65422	732	0	9	13.1357	Up	0.0112872	0.285694	-	GO:0031410//cytoplasmic vesicle	GO:0003774//motor activity;GO:0000166//nucleotide binding	-	-	RNase S-like protein precursor [Hordeum vulgare subsp. vulgare]
GW_rep_c2582	408	0	9	13.1357	Up	0.0112872	0.285763	-	-	GO:0005488//binding;GO:0004527//exonuclease activity	-	ko03018//RNA degradation	hypothetical protein OsI_10088 [Oryza sativa Indica Group]
GW_rep_c68764	1672	0	9	13.1357	Up	0.0112872	0.285833	COG3200/Amino acid transport and metabolism ;/3-deoxy-D-arabino-heptulosonate 7-phosphate (DAHP) synthase	GO:0043231//intracellular membrane-bounded organelle	GO:0016765//transferase activity, transferring alkyl or aryl (other than methyl) groups	GO:0008652//cellular amino acid biosynthetic process;GO:0043650;GO:0019632//shikimate metabolic process	ko00400//Phenylalanine, tyrosine and tryptophan biosynthesis;ko01100//Metabolic pathways;ko01110//Biosynthesis of secondary metabolites	Os07g0622200 [Oryza sativa Japonica Group]
GW_rep_c2614	550	0	9	13.1357	Up	0.0112872	0.285902	-	GO:0044464//cell part	-	-	-	Os08g0524200 [Oryza sativa Japonica Group]
GW_rep_c55873	693	0	9	13.1357	Up	0.0112872	0.285972	-	-	-	-	-	Os06g0686600 [Oryza sativa Japonica Group]
GW_rep_c82377	536	0	9	13.1357	Up	0.0112872	0.286041	-	GO:0031410//cytoplasmic vesicle	-	-	-	hypothetical protein OsJ_15040 [Oryza sativa Japonica Group]
GW_rep_c11805	1103	0	9	13.1357	Up	0.0112872	0.286111	COG1819/Carbohydrate transport and metabolism ; Energy production and conversion ;/Glycosyl transferases, related to UDP-glucuronosyltransferase	-	GO:0016740//transferase activity	-	-	UDP-glucosyltransferase HvUGT13248 [Hordeum vulgare subsp. vulgare]
GW_rep_c10188	933	0	9	13.1357	Up	0.0112872	0.286181	-	GO:0031410//cytoplasmic vesicle	GO:0005488//binding	GO:0010876	-	nonspecific lipid-transfer protein AKCS9 [Zea mays]
GW_rep_c36350	692	0	9	13.1357	Up	0.0112872	0.28625	-	GO:0043231//intracellular membrane-bounded organelle	GO:0046914//transition metal ion binding;GO:0003676//nucleic acid binding;GO:0042623//ATPase activity, coupled;GO:0032559	-	-	ATP-dependent RNA helicase [Hordeum vulgare subsp. vulgare]
GW_rep_c58216	877	0	9	13.1357	Up	0.0112872	0.28632	-	GO:0043231//intracellular membrane-bounded organelle	GO:0005488//binding	-	-	basic helix-loop-helix protein [Hordeum vulgare subsp. vulgare]
GW_rep_c66042	905	0	9	13.1357	Up	0.0112872	0.28639	-	-	-	-	-	meiosis 5 [Zea mays]
GW_rep_c5283	816	0	9	13.1357	Up	0.0112872	0.28646	-	-	-	-	-	-
GW_rep_c71478	1622	0	9	13.1357	Up	0.0112872	0.28653	-	-	GO:0016831//carboxy-lyase activity	GO:0006596//polyamine biosynthetic process	ko00330//Arginine and proline metabolism;ko00270//Cysteine and methionine metabolism;ko01100//Metabolic pathways	S-adenosyl-L-methionine decarboxylase 2 [Leymus chinensis]
GW_rep_c4491	623	0	9	13.1357	Up	0.0112872	0.2866	-	GO:0009521;GO:0031224//intrinsic to membrane;GO:0009534//chloroplast thylakoid	GO:0046906//tetrapyrrole binding;GO:0043169//cation binding	GO:0006464//protein modification process;GO:0006091//generation of precursor metabolites and energy	ko00196//Photosynthesis - antenna proteins;ko01100//Metabolic pathways	light harvesting chlorophyll a/b-binding protein Lhcb1 [Hordeum vulgare subsp. vulgare]
GW_rep_c95988	489	0	9	13.1357	Up	0.0112872	0.286669	COG1843/Cell motility ;/Flagellar hook capping protein	-	-	-	ko02040//Flagellar assembly	Basal-body rod modification protein flgD, putative [Ricinus communis]
GW_rep_c12940	1068	0	9	13.1357	Up	0.0112872	0.286739	COG1278/Transcription ;/Cold shock proteins	GO:0043231//intracellular membrane-bounded organelle;GO:0000502//proteasome complex	GO:0003676//nucleic acid binding;GO:0004175//endopeptidase activity;GO:0046914//transition metal ion binding	GO:0006508//proteolysis;GO:0006351//transcription, DNA-dependent	ko04530//Tight junction	hypothetical protein OsI_05633 [Oryza sativa Indica Group]
GW_rep_c1020	435	0	9	13.1357	Up	0.0112872	0.286809	-	-	-	-	-	RecName: Full=Protein spotted leaf 11; AltName: Full=Cell death-related protein SPL11
GW_c15121	1099	0	9	13.1357	Up	0.0112872	0.286879	COG2319/General function prediction only ;/FOG: WD40 repeat	GO:0031461//cullin-RING ubiquitin ligase complex	GO:0008415//acyltransferase activity;GO:0005488//binding	GO:0009908//flower development	-	hypothetical protein OsJ_04772 [Oryza sativa Japonica Group]
GW_rep_c57689	631	0	9	13.1357	Up	0.0112872	0.286949	COG0158/Carbohydrate transport and metabolism ;/Fructose-1,6-bisphosphatase	GO:0009532//plastid stroma;GO:0009526//plastid envelope;GO:0005576//extracellular region	GO:0005488//binding;GO:0019203//carbohydrate phosphatase activity	GO:0006952//defense response;GO:0005982//starch metabolic process;GO:0005985//sucrose metabolic process;GO:0015977//carbon fixation	ko00710//Carbon fixation in photosynthetic organisms;ko01120//Microbial metabolism in diverse environments;ko01100//Metabolic pathways	sedoheptulose-1,7-bisphosphatase, chloroplast precursor, expressed [Triticum aestivum]
GW_rep_c59674	1495	0	9	13.1357	Up	0.0112872	0.28702	COG1004/Cell wall/membrane/envelope biogenesis ;/Predicted UDP-glucose 6-dehydrogenase	GO:0031410//cytoplasmic vesicle	GO:0000166//nucleotide binding;GO:0016616//oxidoreductase activity, acting on the CH-OH group of donors, NAD or NADP as acceptor	GO:0008152//metabolic process	ko00500//Starch and sucrose metabolism;ko00520//Amino sugar and nucleotide sugar metabolism;ko01100//Metabolic pathways;ko00040//Pentose and glucuronate interconversions;ko01110//Biosynthesis of secondary metabolites;ko00053//Ascorbate and aldarate metabolism	hypothetical protein LOC100279549 [Zea mays]
GW_c15239	238	0	9	13.1357	Up	0.0112872	0.28709	-	-	GO:0032559	GO:0012501//programmed cell death;GO:0006950//response to stress	-	Rp1-like protein [Brachypodium distachyon]
GW_rep_c71587	811	0	9	13.1357	Up	0.0112872	0.28716	-	GO:0009536//plastid	-	GO:0006091//generation of precursor metabolites and energy	ko00196//Photosynthesis - antenna proteins;ko01100//Metabolic pathways	hypothetical protein SORBIDRAFT_09g028720 [Sorghum bicolor]
GW_rep_c2785	557	0	9	13.1357	Up	0.0112872	0.28723	-	-	-	-	-	expressed protein [Oryza sativa (japonica cultivar-group)]
GW_rep_c68239	511	0	9	13.1357	Up	0.0112872	0.2873	-	GO:0009536//plastid	-	GO:0006091//generation of precursor metabolites and energy	ko00196//Photosynthesis - antenna proteins	type II LHCI [Lolium temulentum]
GW_rep_c80314	635	0	9	13.1357	Up	0.0112872	0.287371	COG3491/General function prediction only ;/Isopenicillin N synthase and related dioxygenases	-	GO:0016491//oxidoreductase activity	GO:0008152//metabolic process	ko00941//Flavonoid biosynthesis;ko01100//Metabolic pathways;ko01110//Biosynthesis of secondary metabolites	hypothetical protein SORBIDRAFT_03g045170 [Sorghum bicolor]
GW_rep_c17164	118	0	9	13.1357	Up	0.0112872	0.287441	-	-	-	-	-	-
GW_c2902	454	0	9	13.1357	Up	0.0112872	0.287511	COG1544/Translation, ribosomal structure and biogenesis ;/Ribosome-associated protein Y (PSrp-1)	-	-	-	-	-
GW_rep_c3110	426	0	9	13.1357	Up	0.0112872	0.287582	-	-	-	-	-	hypothetical protein OsJ_07136 [Oryza sativa Japonica Group]
GW_rep_c17594	246	0	9	13.1357	Up	0.0112872	0.287652	-	-	-	-	-	-
GW_c4623	495	0	9	13.1357	Up	0.0112872	0.287722	COG0419/Replication, recombination and repair ;/ATPase involved in DNA repair	-	-	-	-	-
GW_rep_c4517	885	0	9	13.1357	Up	0.0112872	0.287793	-	-	-	-	-	-
GW_rep_c5213	458	0	9	13.1357	Up	0.0112872	0.287863	COG0076/Amino acid transport and metabolism ;/Glutamate decarboxylase and related PLP-dependent proteins	-	GO:0005515//protein binding;GO:0016831//carboxy-lyase activity	GO:0010038//response to metal ion	ko04940//Type I diabetes mellitus;ko00430//Taurine and hypotaurine metabolism;ko01100//Metabolic pathways;ko00410//beta-Alanine metabolism;ko01110//Biosynthesis of secondary metabolites;ko00650//Butanoate metabolism;ko00250//Alanine, aspartate and glutamate metabolism	glutamate decarboxylase, putative, expressed [Triticum aestivum]
GW_rep_c10474	1010	0	9	13.1357	Up	0.0112872	0.287934	-	-	-	-	-	Os06g0655500 [Oryza sativa Japonica Group]
GW_rep_c2154	472	0	9	13.1357	Up	0.0112872	0.288004	-	-	-	-	-	hypothetical protein OsI_03118 [Oryza sativa Indica Group]
GW_rep_c63672	623	0	9	13.1357	Up	0.0112872	0.288075	-	GO:0009507//chloroplast;GO:0009522//photosystem I	-	GO:0044237//cellular metabolic process	ko01100//Metabolic pathways;ko00195//Photosynthesis	RecName: Full=Photosystem I reaction center subunit IV, chloroplastic; Short=PSI-E; AltName: Full=Photosystem I 10.8 kDa polypeptide; Flags: Precursor
GW_c9825	616	0	9	13.1357	Up	0.0112872	0.288146	-	GO:0031410//cytoplasmic vesicle	GO:0005488//binding	GO:0010876	-	Os05g0550600 [Oryza sativa Japonica Group]
GW_c4876	1013	0	9	13.1357	Up	0.0112872	0.288216	COG3491/General function prediction only ;/Isopenicillin N synthase and related dioxygenases	-	-	-	ko00941//Flavonoid biosynthesis;ko00270//Cysteine and methionine metabolism;ko01100//Metabolic pathways;ko01110//Biosynthesis of secondary metabolites	2OG-Fe(II) oxygenase [Lolium perenne]
GW_rep_c54473	178	0	9	13.1357	Up	0.0112872	0.288287	-	GO:0043231//intracellular membrane-bounded organelle	-	-	-	OSIGBa0147B06.5 [Oryza sativa (indica cultivar-group)]
GW_rep_c47107	1322	0	9	13.1357	Up	0.0112872	0.288358	-	GO:0031410//cytoplasmic vesicle	GO:0003774//motor activity;GO:0000166//nucleotide binding	-	-	RNase S-like protein precursor [Hordeum vulgare subsp. vulgare]
GW_rep_c53964	261	0	9	13.1357	Up	0.0112872	0.288429	-	GO:0009532//plastid stroma;GO:0009534//chloroplast thylakoid	GO:0046914//transition metal ion binding;GO:0016702//oxidoreductase activity, acting on single donors with incorporation of molecular oxygen, incorporation of two atoms of oxygen	GO:0051707//response to other organism;GO:0006633//fatty acid biosynthetic process;GO:0009694//jasmonic acid metabolic process;GO:0009719;GO:0006091//generation of precursor metabolites and energy;GO:0006950//response to stress	ko00592//alpha-Linolenic acid metabolism;ko00591//Linoleic acid metabolism;ko01100//Metabolic pathways	RecName: Full=Lipoxygenase 2.1, chloroplastic; AltName: Full=LOX-100; AltName: Full=LOX2:Hv:1; Flags: Precursor
GW_rep_c76046	434	0	9	13.1357	Up	0.0112872	0.288499	COG0699/General function prediction only ;/Predicted GTPases (dynamin-related)	-	GO:0032561//guanyl ribonucleotide binding;GO:0017111//nucleoside-triphosphatase activity	GO:0009207	ko05100//Bacterial invasion of epithelial cells;ko04961//Endocrine and other factor-regulated calcium reabsorption;ko04666//Fc gamma R-mediated phagocytosis;ko04144//Endocytosis	putative GTP-binding protein [Oryza sativa Japonica Group]
GW_rep_c78311	593	0	9	13.1357	Up	0.0112872	0.28857	COG4451/Energy production and conversion ;/Ribulose bisphosphate carboxylase small subunit	GO:0009570//chloroplast stroma	GO:0016491//oxidoreductase activity;GO:0016831//carboxy-lyase activity	GO:0043094	ko00710//Carbon fixation in photosynthetic organisms;ko01120//Microbial metabolism in diverse environments;ko01100//Metabolic pathways;ko00630//Glyoxylate and dicarboxylate metabolism	hypothetical protein [Secale cereale]
GW_c2100	562	0	9	13.1357	Up	0.0112872	0.288641	COG4451/Energy production and conversion ;/Ribulose bisphosphate carboxylase small subunit	GO:0043231//intracellular membrane-bounded organelle	GO:0016831//carboxy-lyase activity;GO:0016491//oxidoreductase activity	GO:0043094	ko00710//Carbon fixation in photosynthetic organisms;ko01120//Microbial metabolism in diverse environments;ko01100//Metabolic pathways;ko00630//Glyoxylate and dicarboxylate metabolism	putative rubisco small subunit [Triticum turgidum subsp. durum]
GW_rep_c25201	591	0	9	13.1357	Up	0.0112872	0.288712	COG0142/Coenzyme transport and metabolism ;/Geranylgeranyl pyrophosphate synthase	GO:0044424//intracellular part	GO:0043169//cation binding;GO:0004659//prenyltransferase activity	GO:0006694//steroid biosynthetic process;GO:0006720//isoprenoid metabolic process;GO:0008203//cholesterol metabolic process	ko00900//Terpenoid backbone biosynthesis;ko01100//Metabolic pathways;ko01110//Biosynthesis of secondary metabolites	hypothetical protein SORBIDRAFT_03g032280 [Sorghum bicolor]
GW_rep_c54910	642	0	9	13.1357	Up	0.0112872	0.288783	-	-	-	-	-	-
GW_rep_c33797	1266	0	9	13.1357	Up	0.0112872	0.288854	COG1932/Coenzyme transport and metabolism ; Amino acid transport and metabolism ;/Phosphoserine aminotransferase	GO:0009532//plastid stroma	GO:0008483//transaminase activity;GO:0048037//cofactor binding	GO:0006563//L-serine metabolic process;GO:0010038//response to metal ion	ko00260//Glycine, serine and threonine metabolism;ko00680//Methane metabolism;ko01120//Microbial metabolism in diverse environments;ko01100//Metabolic pathways;ko00750//Vitamin B6 metabolism	Putative phosphoserine aminotransferase [Oryza sativa Japonica Group]
GW_rep_c4674	1066	0	9	13.1357	Up	0.0112872	0.288925	-	-	-	-	-	hypothetical protein OsI_13716 [Oryza sativa Indica Group]
GW_c3462	958	0	9	13.1357	Up	0.0112872	0.288996	-	-	GO:0003676//nucleic acid binding	GO:0009725//response to hormone stimulus;GO:0042445//hormone metabolic process;GO:0009791//post-embryonic development;GO:0006351//transcription, DNA-dependent;GO:0001708//cell fate specification	-	hypothetical protein OsI_03213 [Oryza sativa Indica Group]
GW_c4462	615	0	9	13.1357	Up	0.0112872	0.289067	-	-	-	-	-	hypothetical protein OsI_04992 [Oryza sativa Indica Group]
GW_rep_c55266	672	0	9	13.1357	Up	0.0112872	0.289138	COG0633/Energy production and conversion ;/Ferredoxin	GO:0009536//plastid	GO:0051536//iron-sulfur cluster binding	-	ko00195//Photosynthesis	RecName: Full=Ferredoxin, chloroplastic; Flags: Precursor
GW_rep_c62871	587	0	9	13.1357	Up	0.0112872	0.289209	-	GO:0031410//cytoplasmic vesicle	-	-	-	hypothetical protein SORBIDRAFT_10g029330 [Sorghum bicolor]
GW_rep_c2044	517	0	9	13.1357	Up	0.0112872	0.289281	COG2230/Cell wall/membrane/envelope biogenesis ;/Cyclopropane fatty acid synthase and related methyltransferases	-	GO:0008168//methyltransferase activity	GO:0006629//lipid metabolic process	-	hypothetical protein SORBIDRAFT_02g029350 [Sorghum bicolor]
GW_c3365	563	0	9	13.1357	Up	0.0112872	0.289352	-	GO:0031410//cytoplasmic vesicle	-	-	-	hypothetical protein OsJ_34095 [Oryza sativa Japonica Group]
GW_c10234	819	0	9	13.1357	Up	0.0112872	0.289423	-	GO:0009532//plastid stroma	GO:0004175//endopeptidase activity;GO:0046914//transition metal ion binding	GO:0019538//protein metabolic process	-	hypothetical protein OsJ_22031 [Oryza sativa Japonica Group]
GW_rep_c63786	434	0	9	13.1357	Up	0.0112872	0.289494	-	-	GO:0004091//carboxylesterase activity	-	ko00564//Glycerophospholipid metabolism	biostress-resistance-related protein [Triticum aestivum]
GW_rep_c5487	779	0	9	13.1357	Up	0.0112872	0.289566	-	-	-	-	-	unknown [Zea mays]
GW_rep_c58267	567	0	9	13.1357	Up	0.0112872	0.289637	-	-	-	-	ko01100//Metabolic pathways;ko00950//Isoquinoline alkaloid biosynthesis;ko00350//Tyrosine metabolism;ko01110//Biosynthesis of secondary metabolites	polyphenol oxidase [Triticum aestivum]
GW_rep_c60730	180	0	9	13.1357	Up	0.0112872	0.289709	-	-	-	-	-	-
GW_rep_c65164	796	0	9	13.1357	Up	0.0112872	0.28978	-	-	-	-	-	hypothetical protein OsI_05194 [Oryza sativa Indica Group]
GW_c2909	364	0	9	13.1357	Up	0.0112872	0.289852	-	-	-	-	-	-
GW_rep_c4090	284	0	9	13.1357	Up	0.0112872	0.289923	-	GO:0016020//membrane	GO:0004721//phosphoprotein phosphatase activity	GO:0048827//phyllome development	-	SKIP interacting protein 35 [Oryza sativa]
GW_rep_c58670	1026	0	9	13.1357	Up	0.0112872	0.289995	-	GO:0031410//cytoplasmic vesicle	GO:0004553//hydrolase activity, hydrolyzing O-glycosyl compounds	GO:0044238//primary metabolic process	ko00500//Starch and sucrose metabolism	glucan endo-1,3-beta-glucosidase isoenzyme I [Hordeum vulgare]
GW_rep_c67438	970	0	9	13.1357	Up	0.0112872	0.290066	-	-	-	-	-	jasmonate-induced protein [Triticum aestivum]
GW_rep_c12451	862	0	9	13.1357	Up	0.0112872	0.290138	-	GO:0009536//plastid	-	-	-	unknow protein [Oryza sativa Japonica Group]
GW_rep_c58682	971	0	9	13.1357	Up	0.0112872	0.290209	-	GO:0031224//intrinsic to membrane;GO:0009521;GO:0009526//plastid envelope;GO:0009534//chloroplast thylakoid;GO:0009570//chloroplast stroma	GO:0043169//cation binding;GO:0046906//tetrapyrrole binding	GO:0009765//photosynthesis, light harvesting;GO:0009639//response to red or far red light;GO:0006464//protein modification process	ko00196//Photosynthesis - antenna proteins;ko01100//Metabolic pathways	RecName: Full=Chlorophyll a-b binding protein 1B-21, chloroplastic; AltName: Full=LHCI type I CAB-1B-21; AltName: Full=LHCI-730 chlorophyll a/b binding protein; AltName: Full=Light-harvesting complex I 21 kDa protein; Flags: Precursor
GW_rep_c2327	373	0	9	13.1357	Up	0.0112872	0.290281	-	-	-	-	-	hypothetical protein OsJ_32651 [Oryza sativa Japonica Group]
GW_rep_c8214	904	0	9	13.1357	Up	0.0112872	0.290353	COG0515/General function prediction only ; Signal transduction mechanisms ; Transcription ; Replication, recombination and repair ;/Serine/threonine protein kinase	GO:0016020//membrane;GO:0031410//cytoplasmic vesicle	GO:0004702//receptor signaling protein serine/threonine kinase activity;GO:0032559	GO:0006464//protein modification process	ko05142//Chagas disease (American trypanosomiasis);ko05145//Toxoplasmosis;ko04722//Neurotrophin signaling pathway;ko05162//Measles;ko04620//Toll-like receptor signaling pathway;ko05140//Leishmaniasis;ko04210//Apoptosis	putative light repressible receptor protein kinase [Oryza sativa Japonica Group]
GW_rep_c64556	688	0	9	13.1357	Up	0.0112872	0.290425	-	GO:0031410//cytoplasmic vesicle	-	-	-	thaumatin-like protein TLP7 [Hordeum vulgare]
GW_rep_c55893	799	0	9	13.1357	Up	0.0112872	0.290496	-	-	GO:0016491//oxidoreductase activity	GO:0008610//lipid biosynthetic process	ko00592//alpha-Linolenic acid metabolism;ko00591//Linoleic acid metabolism;ko01100//Metabolic pathways	hypothetical protein SORBIDRAFT_06g031350 [Sorghum bicolor]
GW_rep_c21792	885	0	9	13.1357	Up	0.0112872	0.290568	-	-	-	-	-	unknown [Zea mays]
GW_rep_c58533	1031	0	9	13.1357	Up	0.0112872	0.29064	-	GO:0044464//cell part	GO:0016747//transferase activity, transferring acyl groups other than amino-acyl groups	GO:0006631//fatty acid metabolic process	-	putative FIDDLEHEAD very long chain fatty acid condensing enzyme FDH;1 [Hordeum vulgare]
GW_rep_c56972	697	0	9	13.1357	Up	0.0112872	0.290712	COG2163/Translation, ribosomal structure and biogenesis ;/Ribosomal protein L14E/L6E/L27E	GO:0043231//intracellular membrane-bounded organelle;GO:0015934//large ribosomal subunit	GO:0005198//structural molecule activity	GO:0010467//gene expression	ko03010//Ribosome	Os02g0284600 [Oryza sativa Japonica Group]
GW_rep_c2350	576	0	9	13.1357	Up	0.0112872	0.290784	-	GO:0030312//external encapsulating structure;GO:0009536//plastid	-	-	-	hypothetical protein SORBIDRAFT_06g034070 [Sorghum bicolor]
GW_rep_c6558	769	0	9	13.1357	Up	0.0112872	0.290856	-	-	-	-	-	hypothetical protein OsI_14633 [Oryza sativa Indica Group]
GW_rep_c6515	675	0	9	13.1357	Up	0.0112872	0.290928	-	GO:0043231//intracellular membrane-bounded organelle	-	-	ko00941//Flavonoid biosynthesis;ko00940//Phenylpropanoid biosynthesis;ko00945//Stilbenoid, diarylheptanoid and gingerol biosynthesis;ko01110//Biosynthesis of secondary metabolites	transferase [Zea mays]
GW_rep_c62466	487	0	9	13.1357	Up	0.0112872	0.291	-	GO:0043231//intracellular membrane-bounded organelle	GO:0016740//transferase activity	-	ko00980//Metabolism of xenobiotics by cytochrome P450;ko00480//Glutathione metabolism;ko00982//Drug metabolism - cytochrome P450	Os11g0588300 [Oryza sativa Japonica Group]
GW_rep_c9317	454	0	9	13.1357	Up	0.0112872	0.291072	-	-	-	-	-	-
GW_rep_c43920	642	0	9	13.1357	Up	0.0112872	0.291144	-	-	-	-	ko04146//Peroxisome	Os04g0354400 [Oryza sativa Japonica Group]
GW_rep_c56255	429	0	9	13.1357	Up	0.0112872	0.291216	COG0401/Function unknown ;/Uncharacterized homolog of Blt101	GO:0031224//intrinsic to membrane;GO:0005626//insoluble fraction;GO:0031410//cytoplasmic vesicle	-	GO:0009725//response to hormone stimulus;GO:0006970//response to osmotic stress	-	plasma membrane protein 3 [Leymus chinensis]
GW_rep_c6749	866	0	9	13.1357	Up	0.0112872	0.291289	COG5143/Intracellular trafficking, secretion, and vesicular transport ;/Synaptobrevin/VAMP-like protein	GO:0031224//intrinsic to membrane;GO:0043231//intracellular membrane-bounded organelle	-	GO:0006810//transport	ko04145//Phagosome;ko04130//SNARE interactions in vesicular transport	putative vesicle trafficking protein [Oryza sativa Japonica Group]
GW_rep_c69330	894	0	9	13.1357	Up	0.0112872	0.291361	COG0088/Translation, ribosomal structure and biogenesis ;/Ribosomal protein L4	GO:0030529//ribonucleoprotein complex	GO:0005198//structural molecule activity	GO:0010467//gene expression	ko03010//Ribosome	Os07g0180900 [Oryza sativa Japonica Group]
GW_rep_c4097	697	0	9	13.1357	Up	0.0112872	0.291433	-	GO:0043231//intracellular membrane-bounded organelle	-	-	-	hypothetical protein SORBIDRAFT_07g007500 [Sorghum bicolor]
GW_rep_c67314	1080	0	9	13.1357	Up	0.0112872	0.291505	COG0620/Amino acid transport and metabolism ;/Methionine synthase II (cobalamin-independent)	-	GO:0046914//transition metal ion binding;GO:0008172//S-methyltransferase activity	GO:0006730//one-carbon metabolic process;GO:0000097//sulfur amino acid biosynthetic process	ko00450//Selenocompound metabolism;ko00270//Cysteine and methionine metabolism;ko01100//Metabolic pathways;ko01110//Biosynthesis of secondary metabolites	methionine synthase 2 enzyme [Hordeum vulgare subsp. vulgare]
GW_c19937	925	0	9	13.1357	Up	0.0112872	0.291578	COG0438/Cell wall/membrane/envelope biogenesis ;/Glycosyltransferase	-	GO:0035251//UDP-glucosyltransferase activity	GO:0005985//sucrose metabolic process;GO:0006073//cellular glucan metabolic process;GO:0048316//seed development	ko00500//Starch and sucrose metabolism;ko01100//Metabolic pathways	sucrose synthase [Hordeum vulgare subsp. vulgare]
GW_rep_c1683	466	0	9	13.1357	Up	0.0112872	0.29165	COG3491/General function prediction only ;/Isopenicillin N synthase and related dioxygenases	-	GO:0016491//oxidoreductase activity	GO:0008152//metabolic process	ko00941//Flavonoid biosynthesis;ko00904//Diterpenoid biosynthesis;ko01100//Metabolic pathways;ko01110//Biosynthesis of secondary metabolites	B0811B10.4 [Oryza sativa (indica cultivar-group)]
GW_rep_c70058	1386	0	9	13.1357	Up	0.0112872	0.291722	COG0500/Secondary metabolites biosynthesis, transport and catabolism ; General function prediction only ;/SAM-dependent methyltransferases	GO:0044424//intracellular part	GO:0008170//N-methyltransferase activity;GO:0016410//N-acyltransferase activity	GO:0048868//pollen tube development;GO:0006498//N-terminal protein lipidation;GO:0048229//gametophyte development;GO:0046470//phosphatidylcholine metabolic process;GO:0006730//one-carbon metabolic process;GO:0019695//choline metabolic process;GO:0009791//post-embryonic development;GO:0000904//cell morphogenesis involved in differentiation	ko00564//Glycerophospholipid metabolism	phosphoethanolamine methyltransferase [Triticum aestivum]
GW_rep_c1877	446	0	9	13.1357	Up	0.0112872	0.291795	COG0209/Nucleotide transport and metabolism ;/Ribonucleotide reductase, alpha subunit	GO:0043234//protein complex	GO:0032559;GO:0016728	GO:0006259//DNA metabolic process;GO:0009142//nucleoside triphosphate biosynthetic process;GO:0010038//response to metal ion	ko00230//Purine metabolism;ko00240//Pyrimidine metabolism;ko01100//Metabolic pathways;ko00480//Glutathione metabolism	hypothetical protein OsI_09340 [Oryza sativa Indica Group]
GW_rep_c56633	972	0	9	13.1357	Up	0.0112872	0.291867	COG1635/Coenzyme transport and metabolism ;/Flavoprotein involved in thiazole biosynthesis	-	-	-	-	hypothetical protein SELMODRAFT_271002 [Selaginella moellendorffii]
GW_rep_c14252	158	0	9	13.1357	Up	0.0112872	0.29194	-	GO:0009536//plastid	GO:0004175//endopeptidase activity	GO:0019538//protein metabolic process;GO:0009767//photosynthetic electron transport chain	-	hypothetical protein SORBIDRAFT_04g030100 [Sorghum bicolor]
GW_rep_c4218	297	0	9	13.1357	Up	0.0112872	0.292012	-	-	-	-	-	-
GW_rep_c11970	560	0	9	13.1357	Up	0.0112872	0.292085	-	-	-	-	-	hypothetical protein OsI_12252 [Oryza sativa Indica Group]
GW_rep_c55258	1176	0	9	13.1357	Up	0.0112872	0.292158	COG4870/Posttranslational modification, protein turnover, chaperones ;/Cysteine protease	-	GO:0016628//oxidoreductase activity, acting on the CH-CH group of donors, NAD or NADP as acceptor;GO:0004175//endopeptidase activity	GO:0019538//protein metabolic process	-	triticain alpha [Triticum aestivum]
GW_c2866	544	0	9	13.1357	Up	0.0112872	0.29223	-	GO:0043231//intracellular membrane-bounded organelle	GO:0032559	GO:0012501//programmed cell death	ko04626//Plant-pathogen interaction	hypothetical protein SORBIDRAFT_04g007890 [Sorghum bicolor]
GW_rep_c57909	709	0	9	13.1357	Up	0.0112872	0.292303	-	GO:0009534//chloroplast thylakoid	-	GO:0006091//generation of precursor metabolites and energy	ko00196//Photosynthesis - antenna proteins;ko01100//Metabolic pathways	hypothetical protein LOC100274453 [Zea mays]
GW_rep_c70257	768	0	9	13.1357	Up	0.0112872	0.292376	-	GO:0016020//membrane	-	-	-	Os03g0206600 [Oryza sativa Japonica Group]
GW_rep_c56348	659	0	9	13.1357	Up	0.0112872	0.292449	-	GO:0031410//cytoplasmic vesicle	-	-	-	thaumatin-like protein TLP7 [Hordeum vulgare]
GW_rep_c53188	888	0	9	13.1357	Up	0.0112872	0.292521	-	-	-	-	-	jasmonate-induced protein [Triticum aestivum]
GW_rep_c9328	178	0	9	13.1357	Up	0.0112872	0.292594	-	-	-	-	-	mitogen-activated protein kinase 2 [Triticum aestivum]
GW_rep_c8723	681	0	9	13.1357	Up	0.0112872	0.292667	-	-	-	-	-	-
GW_rep_c62520	2125	0	9	13.1357	Up	0.0112872	0.29274	-	-	-	-	ko00740//Riboflavin metabolism;ko01120//Microbial metabolism in diverse environments;ko00627//Aminobenzoate degradation	predicted protein [Populus trichocarpa]
GW_c7274	924	0	9	13.1357	Up	0.0112872	0.292813	-	-	-	-	ko03018//RNA degradation	hypothetical protein SORBIDRAFT_02g013160 [Sorghum bicolor]
GW_c7661	425	0	9	13.1357	Up	0.0112872	0.292886	-	-	-	-	-	-
GW_rep_c2983	402	0	9	13.1357	Up	0.0112872	0.292959	-	-	-	-	-	-
GW_rep_c4751	728	0	9	13.1357	Up	0.0112872	0.293032	-	GO:0043234//protein complex	GO:0019787//small conjugating protein ligase activity	GO:0032446//protein modification by small protein conjugation	-	Os09g0378700 [Oryza sativa Japonica Group]
GW_rep_c35868	875	0	9	13.1357	Up	0.0112872	0.293105	-	GO:0043231//intracellular membrane-bounded organelle	-	-	-	hypothetical protein OsI_05588 [Oryza sativa Indica Group]
GW_rep_c58240	504	0	9	13.1357	Up	0.0112872	0.293178	-	-	-	-	-	-
GW_rep_c62791	1163	0	9	13.1357	Up	0.0112872	0.293251	-	-	GO:0046872//metal ion binding;GO:0003824//catalytic activity	-	ko00940//Phenylpropanoid biosynthesis;ko00360//Phenylalanine metabolism;ko00680//Methane metabolism;ko01100//Metabolic pathways;ko01110//Biosynthesis of secondary metabolites	hypothetical protein OsJ_01847 [Oryza sativa Japonica Group]
GW_rep_c45849	628	0	9	13.1357	Up	0.0112872	0.293325	COG0422/Coenzyme transport and metabolism ;/Thiamine biosynthesis protein ThiC	GO:0009532//plastid stroma	GO:0019144//ADP-sugar diphosphatase activity;GO:0051540	GO:0006772//thiamine metabolic process;GO:0033273//response to vitamin;GO:0009581	ko01100//Metabolic pathways;ko00730//Thiamine metabolism	putative thiamine biosythesis protein ThiC [Poa secunda]
GW_rep_c67825	595	0	9	13.1357	Up	0.0112872	0.293398	-	-	-	-	-	putative senescence-associated protein [Pisum sativum]
GW_rep_c12363	505	0	9	13.1357	Up	0.0112872	0.293471	-	-	-	-	-	Os01g0844800 [Oryza sativa Japonica Group]
GW_rep_c55686	598	0	9	13.1357	Up	0.0112872	0.293544	-	GO:0043231//intracellular membrane-bounded organelle	-	-	-	hypothetical protein SORBIDRAFT_02g038200 [Sorghum bicolor]
GW_rep_c59333	1151	0	9	13.1357	Up	0.0112872	0.293618	COG0057/Carbohydrate transport and metabolism ;/Glyceraldehyde-3-phosphate dehydrogenase/erythrose-4-phosphate dehydrogenase	GO:0030312//external encapsulating structure;GO:0031967;GO:0031981//nuclear lumen;GO:0009536//plastid;GO:0031090//organelle membrane;GO:0005576//extracellular region	GO:0046914//transition metal ion binding;GO:0000166//nucleotide binding;GO:0008943//glyceraldehyde-3-phosphate dehydrogenase activity	GO:0006007//glucose catabolic process;GO:0006952//defense response;GO:0010038//response to metal ion;GO:0000302//response to reactive oxygen species;GO:0006970//response to osmotic stress;GO:0034285;GO:0009791//post-embryonic development;GO:0048608//reproductive structure development	ko01120//Microbial metabolism in diverse environments;ko01100//Metabolic pathways;ko01110//Biosynthesis of secondary metabolites;ko00010//Glycolysis / Gluconeogenesis;ko05010//Alzheimer's disease	RecName: Full=Glyceraldehyde-3-phosphate dehydrogenase, cytosolic
GW_rep_c7115	855	0	9	13.1357	Up	0.0112872	0.293691	-	GO:0043231//intracellular membrane-bounded organelle	-	GO:0006787;GO:0044257//cellular protein catabolic process	-	senescence-inducible chloroplast stay-green protein [Hordeum vulgare]
GW_rep_c11510	219	0	9	13.1357	Up	0.0112872	0.293765	-	-	-	-	-	-
GW_rep_c70584	669	0	9	13.1357	Up	0.0112872	0.293838	COG0724/General function prediction only ;/RNA-binding proteins (RRM domain)	-	GO:0005488//binding	-	-	glycine-rich RNA-binding protein [Triticum aestivum]
GW_rep_c6093	1087	0	9	13.1357	Up	0.0112872	0.293911	COG1866/Energy production and conversion ;/Phosphoenolpyruvate carboxykinase (ATP)	-	-	-	ko00710//Carbon fixation in photosynthetic organisms;ko01120//Microbial metabolism in diverse environments;ko01100//Metabolic pathways;ko00620//Pyruvate metabolism;ko01110//Biosynthesis of secondary metabolites;ko00010//Glycolysis / Gluconeogenesis;ko00020//Citrate cycle (TCA cycle)	phosphoenolpyruvate carboxykinase [Bromus hordeaceus]
GW_c2412	623	0	9	13.1357	Up	0.0112872	0.293985	-	-	-	-	-	-
GW_rep_c61159	666	0	9	13.1357	Up	0.0112872	0.294059	-	-	GO:0005488//binding	GO:0051234//establishment of localization;GO:0010876	-	lipid transfer protein [Triticum aestivum]
GW_rep_c3279	449	0	9	13.1357	Up	0.0112872	0.294132	COG0515/General function prediction only ; Signal transduction mechanisms ; Transcription ; Replication, recombination and repair ;/Serine/threonine protein kinase	-	GO:0004713//protein tyrosine kinase activity;GO:0032559	GO:0006464//protein modification process	ko05200//Pathways in cancer;ko04530//Tight junction;ko05223//Non-small cell lung cancer;ko04010//MAPK signaling pathway	hypothetical protein LOC100280156 [Zea mays]
GW_rep_c84764	529	0	9	13.1357	Up	0.0112872	0.294206	-	-	-	-	-	-
GW_rep_c58411	597	0	9	13.1357	Up	0.0112872	0.29428	-	-	-	-	-	-
GW_rep_c3851	641	0	9	13.1357	Up	0.0112872	0.294353	-	GO:0009532//plastid stroma	GO:0003676//nucleic acid binding	GO:0006950//response to stress	-	putative ribosomal S1 protein (with alternative splicing) [Oryza sativa Japonica Group]
GW_c3073	429	0	9	13.1357	Up	0.0112872	0.294427	COG4531/Inorganic ion transport and metabolism ;/ABC-type Zn2+ transport system, periplasmic component/surface adhesin	-	-	-	ko02010//ABC transporters	-
GW_rep_c70186	1036	0	9	13.1357	Up	0.0112872	0.294501	-	-	-	-	-	putative senescence-associated protein [Pisum sativum]
GW_rep_c55927	567	0	9	13.1357	Up	0.0112872	0.294575	-	-	-	-	-	hypothetical protein [Zea mays]
GW_rep_c55028	796	0	9	13.1357	Up	0.0112872	0.294648	-	-	GO:0003676//nucleic acid binding;GO:0046914//transition metal ion binding	-	-	stress-associated protein 8 [Oryza sativa Indica Group]
GW_rep_c57510	1376	0	9	13.1357	Up	0.0112872	0.294722	-	-	-	-	-	hypothetical protein OsI_10920 [Oryza sativa Indica Group]
GW_rep_c7051	558	0	9	13.1357	Up	0.0112872	0.294796	-	-	-	-	-	hypothetical protein OsI_12252 [Oryza sativa Indica Group]
GW_rep_c68935	1449	0	9	13.1357	Up	0.0112872	0.29487	-	-	-	-	-	Os12g0431300 [Oryza sativa Japonica Group]
GW_rep_c17387	108	0	9	13.1357	Up	0.0112872	0.294944	-	-	-	-	-	-
GW_rep_c73198	859	0	9	13.1357	Up	0.0112872	0.295018	COG0723/Energy production and conversion ;/Rieske Fe-S protein	GO:0034357;GO:0043231//intracellular membrane-bounded organelle;GO:0031224//intrinsic to membrane	GO:0016679//oxidoreductase activity, acting on diphenols and related substances as donors;GO:0043169//cation binding;GO:0051536//iron-sulfur cluster binding;GO:0015078//hydrogen ion transmembrane transporter activity	GO:0051234//establishment of localization;GO:0006091//generation of precursor metabolites and energy	ko01100//Metabolic pathways;ko00195//Photosynthesis	RecName: Full=Cytochrome b6-f complex iron-sulfur subunit, chloroplastic; AltName: Full=Plastohydroquinone:plastocyanin oxidoreductase iron-sulfur protein; AltName: Full=Rieske iron-sulfur protein; Short=ISP; Short=RISP; Flags: Precursor
GW_rep_c60330	579	0	9	13.1357	Up	0.0112872	0.295092	-	-	GO:0005488//binding	GO:0051234//establishment of localization;GO:0010876	-	lipid transfer protein precursor [Triticum aestivum]
GW_rep_c66759	1386	0	9	13.1357	Up	0.0112872	0.295167	COG0775/Nucleotide transport and metabolism ;/Nucleoside phosphorylase	GO:0031410//cytoplasmic vesicle	-	GO:0055086//nucleobase, nucleoside and nucleotide metabolic process	ko00270//Cysteine and methionine metabolism;ko01100//Metabolic pathways	hypothetical protein SORBIDRAFT_03g000850 [Sorghum bicolor]
GW_rep_c61430	1117	0	9	13.1357	Up	0.0112872	0.295241	COG2130/General function prediction only ;/Putative NADP-dependent oxidoreductases	GO:0016020//membrane	GO:0046914//transition metal ion binding;GO:0016491//oxidoreductase activity	GO:0008152//metabolic process;GO:0006950//response to stress	-	hypothetical protein SORBIDRAFT_03g009270 [Sorghum bicolor]
GW_rep_c7108	1584	0	9	13.1357	Up	0.0112872	0.295315	-	GO:0044464//cell part	-	-	-	Os06g0635200 [Oryza sativa Japonica Group]
GW_rep_c70956	678	0	9	13.1357	Up	0.0112872	0.295389	COG4451/Energy production and conversion ;/Ribulose bisphosphate carboxylase small subunit	GO:0043231//intracellular membrane-bounded organelle	GO:0016831//carboxy-lyase activity;GO:0016491//oxidoreductase activity	GO:0043094	ko00710//Carbon fixation in photosynthetic organisms;ko01120//Microbial metabolism in diverse environments;ko01100//Metabolic pathways;ko00630//Glyoxylate and dicarboxylate metabolism	ribulose-1,5-bisphosphate carboxylase/oxygenase small subunit [Triticum aestivum]
GW_rep_c2317	526	0	9	13.1357	Up	0.0112872	0.295463	-	-	-	-	-	-
GW_rep_c15737	145	0	9	13.1357	Up	0.0112872	0.295538	-	GO:0031410//cytoplasmic vesicle	-	GO:0000003//reproduction	-	beta-expansin EXPB6 [Triticum aestivum]
GW_rep_c72886	379	0	9	13.1357	Up	0.0112872	0.295612	-	GO:0043231//intracellular membrane-bounded organelle;GO:0015629//actin cytoskeleton	GO:0019899//enzyme binding	GO:0006605//protein targeting	-	Af10-protein [Avena fatua]
GW_rep_c89731	485	0	9	13.1357	Up	0.0112872	0.295686	-	-	-	-	-	Os05g0179800 [Oryza sativa Japonica Group]
GW_rep_c14391	258	0	9	13.1357	Up	0.0112872	0.295761	-	GO:0044464//cell part	GO:0035252//UDP-xylosyltransferase activity	GO:0005975//carbohydrate metabolic process	-	hypothetical protein OsI_00792 [Oryza sativa Indica Group]
GW_rep_c11304	1004	0	9	13.1357	Up	0.0112872	0.295835	-	-	GO:0046872//metal ion binding	-	-	hypothetical protein LOC100192747 [Zea mays]
GW_rep_c14781	141	0	9	13.1357	Up	0.0112872	0.29591	-	-	-	-	-	-
GW_rep_c9034	818	0	9	13.1357	Up	0.0112872	0.295984	-	GO:0043231//intracellular membrane-bounded organelle	-	-	-	hypothetical protein OsI_16318 [Oryza sativa Indica Group]
GW_rep_c1990	400	0	9	13.1357	Up	0.0112872	0.296059	-	-	-	-	-	hypothetical protein SORBIDRAFT_10g031250 [Sorghum bicolor]
GW_rep_c4601	459	0	9	13.1357	Up	0.0112872	0.296134	-	-	-	-	-	-
GW_rep_c11696	1445	0	9	13.1357	Up	0.0112872	0.296208	-	GO:0031410//cytoplasmic vesicle	-	-	-	polyamine oxidase [Hordeum vulgare subsp. vulgare]
GW_rep_c15293	1134	0	9	13.1357	Up	0.0112872	0.296283	-	-	-	-	-	-
GW_rep_c4933	710	0	9	13.1357	Up	0.0112872	0.296358	COG0515/General function prediction only ; Signal transduction mechanisms ; Transcription ; Replication, recombination and repair ;/Serine/threonine protein kinase	-	GO:0004672//protein kinase activity;GO:0032559	GO:0006464//protein modification process	-	hypothetical protein LOC100501620 [Zea mays]
GW_c4117	745	0	9	13.1357	Up	0.0112872	0.296432	-	GO:0044464//cell part	-	-	-	hypothetical protein OsI_32062 [Oryza sativa Indica Group]
GW_rep_c10066	705	0	9	13.1357	Up	0.0112872	0.296507	-	-	-	-	-	hypothetical protein LOC100278086 [Zea mays]
GW_rep_c56123	597	0	9	13.1357	Up	0.0112872	0.296582	-	GO:0009532//plastid stroma	GO:0005488//binding	GO:0009314//response to radiation;GO:0018149//peptide cross-linking;GO:0015977//carbon fixation;GO:0034285;GO:0009890//negative regulation of biosynthetic process	-	hypothetical protein OsI_11237 [Oryza sativa Indica Group]
GW_rep_c2609	923	0	9	13.1357	Up	0.0112872	0.296657	COG2124/Secondary metabolites biosynthesis, transport and catabolism ;/Cytochrome P450	GO:0031410//cytoplasmic vesicle	GO:0016491//oxidoreductase activity;GO:0005506//iron ion binding	GO:0008152//metabolic process	ko00624//Polycyclic aromatic hydrocarbon degradation;ko00903//Limonene and pinene degradation;ko01120//Microbial metabolism in diverse environments;ko01100//Metabolic pathways;ko00627//Aminobenzoate degradation;ko00945//Stilbenoid, diarylheptanoid and gingerol biosynthesis;ko00363//Bisphenol degradation;ko01110//Biosynthesis of secondary metabolites	hypothetical protein OsJ_09970 [Oryza sativa Japonica Group]
GW_rep_c56689	209	0	9	13.1357	Up	0.0112872	0.296732	COG0484/Posttranslational modification, protein turnover, chaperones ;/DnaJ-class molecular chaperone with C-terminal Zn finger domain	-	GO:0005515//protein binding	-	ko04141//Protein processing in endoplasmic reticulum	predicted protein [Populus trichocarpa]
GW_rep_c1584	467	0	9	13.1357	Up	0.0112872	0.296807	-	-	-	-	-	hypothetical protein OsI_37756 [Oryza sativa Indica Group]
GW_rep_c4553	862	0	9	13.1357	Up	0.0112872	0.296882	-	GO:0005576//extracellular region;GO:0031410//cytoplasmic vesicle	GO:0046914//transition metal ion binding	-	-	RecName: Full=Germin-like protein 4-1; Flags: Precursor
GW_rep_c55139	862	0	9	13.1357	Up	0.0112872	0.296957	COG2036/Chromatin structure and dynamics ;/Histones H3 and H4	GO:0000785//chromatin;GO:0043231//intracellular membrane-bounded organelle	GO:0003676//nucleic acid binding	GO:0034728	ko05322//Systemic lupus erythematosus	unnamed protein product [Vitis vinifera]
GW_rep_c13540	1181	0	9	13.1357	Up	0.0112872	0.297032	-	-	-	-	-	hypothetical protein SORBIDRAFT_06g024570 [Sorghum bicolor]
GW_rep_c27007	856	0	9	13.1357	Up	0.0112872	0.297107	-	-	GO:0016757//transferase activity, transferring glycosyl groups	-	ko00940//Phenylpropanoid biosynthesis	hypothetical protein SORBIDRAFT_09g026310 [Sorghum bicolor]
GW_rep_c60006	446	0	9	13.1357	Up	0.0112872	0.297182	-	GO:0009532//plastid stroma	GO:0032559	-	ko00710//Carbon fixation in photosynthetic organisms;ko01120//Microbial metabolism in diverse environments;ko01100//Metabolic pathways;ko00630//Glyoxylate and dicarboxylate metabolism	ribulose-1,5-bisphosphate carboxylase activase [Triticum aestivum]
GW_rep_c4231	864	0	9	13.1357	Up	0.0112872	0.297257	-	-	-	-	-	hypothetical protein OsI_11055 [Oryza sativa Indica Group]
GW_rep_c75097	778	0	9	13.1357	Up	0.0112872	0.297333	-	-	-	-	-	-
GW_rep_c76016	1004	0	9	13.1357	Up	0.0112872	0.297408	-	-	-	-	-	Os12g0159600 [Oryza sativa Japonica Group]
GW_rep_c2531	625	0	9	13.1357	Up	0.0112872	0.297483	-	GO:0009526//plastid envelope;GO:0009534//chloroplast thylakoid	-	GO:0006633//fatty acid biosynthetic process;GO:0000302//response to reactive oxygen species;GO:0006779//porphyrin biosynthetic process	-	hypothetical protein SORBIDRAFT_04g024370 [Sorghum bicolor]
GW_rep_c14661	122	0	9	13.1357	Up	0.0112872	0.297558	-	GO:0043231//intracellular membrane-bounded organelle	-	-	-	hypothetical protein SORBIDRAFT_03g030620 [Sorghum bicolor]
GW_rep_c70399	889	0	9	13.1357	Up	0.0112872	0.297634	-	GO:0031224//intrinsic to membrane;GO:0031410//cytoplasmic vesicle	-	-	-	hypothetical protein SORBIDRAFT_04g036080 [Sorghum bicolor]
GW_c41535	876	0	9	13.1357	Up	0.0112872	0.297709	COG0031/Amino acid transport and metabolism ;/Cysteine synthase	-	GO:0005488//binding	GO:0051234//establishment of localization;GO:0010876	ko00460//Cyanoamino acid metabolism;ko00270//Cysteine and methionine metabolism;ko01100//Metabolic pathways;ko00920//Sulfur metabolism	lipid transfer protein precursor [Triticum aestivum]
GW_rep_c2388	507	0	9	13.1357	Up	0.0112872	0.297785	-	-	-	-	-	hypothetical protein OsI_09492 [Oryza sativa Indica Group]
GW_rep_c7286	639	0	9	13.1357	Up	0.0112872	0.29786	-	GO:0032991//macromolecular complex;GO:0009536//plastid	GO:0017111//nucleoside-triphosphatase activity;GO:0032561//guanyl ribonucleotide binding	GO:0043623//cellular protein complex assembly;GO:0009207	-	hypothetical protein OsI_02844 [Oryza sativa Indica Group]
GW_rep_c61657	532	0	9	13.1357	Up	0.0112872	0.297936	-	-	-	-	-	-
GW_rep_c69707	594	0	9	13.1357	Up	0.0112872	0.298011	-	-	-	-	-	Os09g0409100 [Oryza sativa Japonica Group]
GW_rep_c74208	1019	0	9	13.1357	Up	0.0112872	0.298087	-	GO:0009503;GO:0009523//photosystem II;GO:0009570//chloroplast stroma	GO:0046906//tetrapyrrole binding	GO:0009639//response to red or far red light;GO:0006091//generation of precursor metabolites and energy	ko00196//Photosynthesis - antenna proteins;ko01100//Metabolic pathways	Precursor of CP29, core chlorophyll a/b binding (CAB) protein of photosystem II (PSII) [Hordeum vulgare subsp. vulgare]
GW_rep_c16398	112	0	9	13.1357	Up	0.0112872	0.298162	-	-	-	-	ko03008//Ribosome biogenesis in eukaryotes;ko03018//RNA degradation	hypothetical protein LOC100501093 [Zea mays]
GW_rep_c23582	712	0	9	13.1357	Up	0.0112872	0.298238	-	-	-	GO:0009987//cellular process;GO:0050789//regulation of biological process;GO:0009725//response to hormone stimulus;GO:0009416//response to light stimulus;GO:0009791//post-embryonic development;GO:0048608//reproductive structure development	ko04712//Circadian rhythm - plant	ELF3 protein [Triticum aestivum]
GW_rep_c54705	1011	0	9	13.1357	Up	0.0112872	0.298314	COG1304/Energy production and conversion ;/L-lactate dehydrogenase (FMN-dependent) and related alpha-hydroxy acid dehydrogenases	GO:0005840//ribosome;GO:0009532//plastid stroma;GO:0005576//extracellular region;GO:0042579//microbody	GO:0003973//(S)-2-hydroxy-acid oxidase activity;GO:0000166//nucleotide binding	GO:0008152//metabolic process	ko04146//Peroxisome;ko01100//Metabolic pathways;ko00630//Glyoxylate and dicarboxylate metabolism	hypothetical protein SORBIDRAFT_01g005960 [Sorghum bicolor]
GW_rep_c32387	1017	0	9	13.1357	Up	0.0112872	0.29839	-	-	-	-	-	-
GW_rep_c83533	499	0	9	13.1357	Up	0.0112872	0.298465	-	GO:0009532//plastid stroma	GO:0051536//iron-sulfur cluster binding;GO:0016462//pyrophosphatase activity;GO:0032559	-	-	hypothetical protein OsI_25927 [Oryza sativa Indica Group]
GW_rep_c95516	367	0	9	13.1357	Up	0.0112872	0.298541	COG1843/Cell motility ;/Flagellar hook capping protein	-	-	-	ko02040//Flagellar assembly	-
GW_c6114	868	0	9	13.1357	Up	0.0112872	0.298617	-	GO:0031090//organelle membrane	GO:0016740//transferase activity	-	ko00514//Other types of O-glycan biosynthesis	hypothetical protein SORBIDRAFT_02g037060 [Sorghum bicolor]
GW_rep_c56039	924	0	9	13.1357	Up	0.0112872	0.298693	-	GO:0031410//cytoplasmic vesicle	-	-	-	phytochelatin synthetase [Triticum monococcum]
GW_c11292	944	0	9	13.1357	Up	0.0112872	0.298769	-	-	-	-	-	hypothetical protein SORBIDRAFT_10g027510 [Sorghum bicolor]
GW_rep_c15144	289	0	9	13.1357	Up	0.0112872	0.298845	-	GO:0044464//cell part	-	-	-	hypothetical protein OsI_01387 [Oryza sativa Indica Group]
GW_rep_c17415	539	0	9	13.1357	Up	0.0112872	0.298921	-	-	GO:0046914//transition metal ion binding;GO:0019787//small conjugating protein ligase activity	GO:0032446//protein modification by small protein conjugation	-	hypothetical protein OsJ_28507 [Oryza sativa Japonica Group]
GW_c2547	677	0	9	13.1357	Up	0.0112872	0.298997	-	GO:0044464//cell part	GO:0016791//phosphatase activity;GO:0003723//RNA binding	GO:0006950//response to stress;GO:0009755//hormone-mediated signaling pathway;GO:0040007//growth;GO:0006796//phosphate metabolic process	-	Os01g0857000 [Oryza sativa Japonica Group]
GW_rep_c2612	1061	0	9	13.1357	Up	0.0112872	0.299073	COG3491/General function prediction only ;/Isopenicillin N synthase and related dioxygenases	-	GO:0003824//catalytic activity	GO:0008152//metabolic process	ko00904//Diterpenoid biosynthesis;ko01100//Metabolic pathways;ko01110//Biosynthesis of secondary metabolites	gibberellin 20 oxidase [Dasypyrum villosum]
GW_rep_c76403	776	0	9	13.1357	Up	0.0112872	0.299149	COG0667/Energy production and conversion ;/Predicted oxidoreductases (related to aryl-alcohol dehydrogenases)	-	GO:0016491//oxidoreductase activity	GO:0008152//metabolic process	ko00051//Fructose and mannose metabolism;ko00591//Linoleic acid metabolism;ko01120//Microbial metabolism in diverse environments;ko01100//Metabolic pathways;ko00625//Chloroalkane and chloroalkene degradation;ko00363//Bisphenol degradation;ko00650//Butanoate metabolism;ko00750//Vitamin B6 metabolism	Os01g0618100 [Oryza sativa Japonica Group]
GW_c5867	386	0	9	13.1357	Up	0.0112872	0.299225	-	GO:0043231//intracellular membrane-bounded organelle	GO:0004871//signal transducer activity;GO:0004672//protein kinase activity;GO:0032559	GO:0006464//protein modification process	ko04075//Plant hormone signal transduction;ko00270//Cysteine and methionine metabolism;ko01100//Metabolic pathways	putative receptor protein kinase PERK1 [Glycine max]
GW_rep_c67558	656	0	9	13.1357	Up	0.0112872	0.299302	COG0013/Translation, ribosomal structure and biogenesis ;/Alanyl-tRNA synthetase	GO:0043231//intracellular membrane-bounded organelle	GO:0004812//aminoacyl-tRNA ligase activity;GO:0032559	GO:0006418//tRNA aminoacylation for protein translation	ko00970//Aminoacyl-tRNA biosynthesis	hypothetical protein OsI_32912 [Oryza sativa Indica Group]
GW_rep_c9839	840	0	9	13.1357	Up	0.0112872	0.299378	COG1217/Signal transduction mechanisms ;/Predicted membrane GTPase involved in stress response	GO:0043231//intracellular membrane-bounded organelle	GO:0017111//nucleoside-triphosphatase activity;GO:0032561//guanyl ribonucleotide binding	GO:0009207	-	Os01g0752700 [Oryza sativa Japonica Group]
GW_rep_c68514	695	0	9	13.1357	Up	0.0112872	0.299454	COG0081/Translation, ribosomal structure and biogenesis ;/Ribosomal protein L1	GO:0015934//large ribosomal subunit;GO:0016020//membrane	GO:0003676//nucleic acid binding;GO:0005198//structural molecule activity	GO:0010467//gene expression	ko03010//Ribosome	Os02g0321900 [Oryza sativa Japonica Group]
GW_rep_c9841	880	0	9	13.1357	Up	0.0112872	0.29953	-	GO:0009536//plastid	-	GO:0006091//generation of precursor metabolites and energy	ko00196//Photosynthesis - antenna proteins;ko01100//Metabolic pathways	chlorophyll a/b binding protein [Solanum tuberosum]
GW_rep_c54734	870	0	9	13.1357	Up	0.0112872	0.299607	COG5262/Chromatin structure and dynamics ;/Histone H2A	GO:0000785//chromatin;GO:0043231//intracellular membrane-bounded organelle	GO:0003676//nucleic acid binding	GO:0034728	ko05322//Systemic lupus erythematosus	RecName: Full=Protein H2A.7; AltName: Full=wcH2A-10; AltName: Full=wcH2A-4
GW_rep_c6360	174	0	9	13.1357	Up	0.0112872	0.299683	-	GO:0043231//intracellular membrane-bounded organelle	-	GO:0009743//response to carbohydrate stimulus	-	hypothetical protein OsJ_21673 [Oryza sativa Japonica Group]
GW_rep_c63708	758	0	9	13.1357	Up	0.0112872	0.29976	COG0158/Carbohydrate transport and metabolism ;/Fructose-1,6-bisphosphatase	GO:0009532//plastid stroma;GO:0009526//plastid envelope;GO:0005576//extracellular region	GO:0005488//binding;GO:0019203//carbohydrate phosphatase activity	GO:0006952//defense response;GO:0005982//starch metabolic process;GO:0005985//sucrose metabolic process;GO:0015977//carbon fixation	ko00710//Carbon fixation in photosynthetic organisms;ko01120//Microbial metabolism in diverse environments;ko01100//Metabolic pathways	sedoheptulose-1,7-bisphosphatase, chloroplast precursor, expressed [Triticum aestivum]
GW_rep_c2393	569	0	9	13.1357	Up	0.0112872	0.299836	COG0244/Translation, ribosomal structure and biogenesis ;/Ribosomal protein L10	GO:0030529//ribonucleoprotein complex	GO:0005198//structural molecule activity	GO:0022613//ribonucleoprotein complex biogenesis;GO:0006412//translation	ko03010//Ribosome	hypothetical protein OsI_37384 [Oryza sativa Indica Group]
GW_c6394	1078	0	9	13.1357	Up	0.0112872	0.299913	-	-	-	-	-	hypothetical protein SORBIDRAFT_02g029920 [Sorghum bicolor]
GW_rep_c4009	816	0	9	13.1357	Up	0.0112872	0.299989	-	-	-	-	-	-
GW_rep_c3588	488	0	9	13.1357	Up	0.0112872	0.300066	-	GO:0043231//intracellular membrane-bounded organelle	-	-	-	hypothetical protein OsJ_19655 [Oryza sativa Japonica Group]
GW_rep_c65385	948	0	9	13.1357	Up	0.0112872	0.300143	COG2862/Function unknown ;/Predicted membrane protein	GO:0009526//plastid envelope	-	-	-	unknown protein [Oryza sativa Japonica Group]
GW_rep_c9844	774	0	9	13.1357	Up	0.0112872	0.300219	-	-	-	-	-	-
GW_rep_c74935	1101	0	9	13.1357	Up	0.0112872	0.300296	-	-	-	-	-	hypothetical protein LOC100274292 [Zea mays]
GW_rep_c29450	1166	0	9	13.1357	Up	0.0112872	0.300373	COG1231/Amino acid transport and metabolism ;/Monoamine oxidase	GO:0031410//cytoplasmic vesicle;GO:0043231//intracellular membrane-bounded organelle	GO:0003824//catalytic activity	GO:0008152//metabolic process	-	polyamine oxidase [Hordeum vulgare subsp. vulgare]
GW_rep_c7153	766	0	9	13.1357	Up	0.0112872	0.30045	-	-	-	-	-	hypothetical protein OsI_07715 [Oryza sativa Indica Group]
GW_rep_c13585	722	0	9	13.1357	Up	0.0112872	0.300526	-	GO:0031410//cytoplasmic vesicle	-	-	-	hypothetical protein SORBIDRAFT_03g009900 [Sorghum bicolor]
GW_rep_c13182	1284	0	9	13.1357	Up	0.0112872	0.300603	-	-	-	-	-	-
GW_rep_c3670	761	0	8	12.9658	Up	0.0189423	0.386361	-	GO:0031410//cytoplasmic vesicle;GO:0043231//intracellular membrane-bounded organelle	-	-	-	Os07g0159800 [Oryza sativa Japonica Group]
GW_c16666	734	0	8	12.9658	Up	0.0189423	0.386437	-	-	-	-	-	hypothetical protein SORBIDRAFT_09g020490 [Sorghum bicolor]
GW_rep_c2530	418	0	8	12.9658	Up	0.0189423	0.386512	-	GO:0031224//intrinsic to membrane;GO:0031410//cytoplasmic vesicle	GO:0004672//protein kinase activity;GO:0032559	GO:0006464//protein modification process	-	hypothetical protein SORBIDRAFT_06g019120 [Sorghum bicolor]
GW_rep_c69885	443	0	8	12.9658	Up	0.0189423	0.386588	-	-	GO:0005543//phospholipid binding;GO:0046872//metal ion binding	-	-	hypothetical protein OsI_08976 [Oryza sativa Indica Group]
GW_rep_c70569	566	0	8	12.9658	Up	0.0189423	0.386664	-	GO:0005576//extracellular region;GO:0031410//cytoplasmic vesicle	GO:0046914//transition metal ion binding	-	-	germin F [Hordeum vulgare]
GW_rep_c4226	573	0	8	12.9658	Up	0.0189423	0.38674	COG1874/Carbohydrate transport and metabolism ;/Beta-galactosidase	GO:0031410//cytoplasmic vesicle	GO:0030246//carbohydrate binding;GO:0043167//ion binding;GO:0015925	GO:0044238//primary metabolic process	ko00531//Glycosaminoglycan degradation;ko00052//Galactose metabolism;ko04142//Lysosome;ko00604//Glycosphingolipid biosynthesis - ganglio series;ko01100//Metabolic pathways;ko00600//Sphingolipid metabolism;ko00511//Other glycan degradation	unknown [Medicago truncatula]
GW_c36858	41	0	8	12.9658	Up	0.0189423	0.386816	-	-	-	-	-	-
GW_rep_c95669	386	0	8	12.9658	Up	0.0189423	0.386892	-	-	-	-	-	hypothetical protein SORBIDRAFT_01g024170 [Sorghum bicolor]
GW_rep_c65231	625	0	8	12.9658	Up	0.0189423	0.386967	-	-	GO:0005488//binding	GO:0051234//establishment of localization;GO:0010876	-	lipid transfer protein [Triticum aestivum]
GW_c45426	867	0	8	12.9658	Up	0.0189423	0.387043	-	GO:0031410//cytoplasmic vesicle	GO:0004553//hydrolase activity, hydrolyzing O-glycosyl compounds	GO:0045229//external encapsulating structure organization;GO:0044238//primary metabolic process	ko00500//Starch and sucrose metabolism;ko01100//Metabolic pathways;ko00040//Pentose and glucuronate interconversions	hypothetical protein OsI_36908 [Oryza sativa Indica Group]
GW_rep_c13609	506	0	8	12.9658	Up	0.0189423	0.387119	-	GO:0009526//plastid envelope;GO:0009534//chloroplast thylakoid	GO:0043169//cation binding	-	-	Os08g0162600 [Oryza sativa Japonica Group]
GW_c16291	925	0	8	12.9658	Up	0.0189423	0.387195	-	GO:0043231//intracellular membrane-bounded organelle	-	-	-	hypothetical protein OsJ_12264 [Oryza sativa Japonica Group]
GW_c39234	160	0	8	12.9658	Up	0.0189423	0.387271	-	-	-	-	-	-
GW_rep_c76029	1127	0	8	12.9658	Up	0.0189423	0.387347	COG1215/Cell wall/membrane/envelope biogenesis ;/Glycosyltransferases, probably involved in cell wall biogenesis	GO:0031224//intrinsic to membrane	GO:0016759//cellulose synthase activity;GO:0046914//transition metal ion binding	GO:0045229//external encapsulating structure organization;GO:0009250//glucan biosynthetic process	-	Os09g0422500 [Oryza sativa Japonica Group]
GW_rep_c75504	721	0	8	12.9658	Up	0.0189423	0.387424	-	-	-	-	-	-
GW_rep_c8577	410	0	8	12.9658	Up	0.0189423	0.3875	-	GO:0031410//cytoplasmic vesicle	GO:0016791//phosphatase activity	-	ko03010//Ribosome	putative acid phosphatase [Hordeum vulgare subsp. vulgare]
GW_rep_c62850	601	0	8	12.9658	Up	0.0189423	0.387576	COG3670/Secondary metabolites biosynthesis, transport and catabolism ;/Lignostilbene-alpha,beta-dioxygenase and related enzymes	GO:0043231//intracellular membrane-bounded organelle	-	-	ko01100//Metabolic pathways;ko00906//Carotenoid biosynthesis;ko01110//Biosynthesis of secondary metabolites	hypothetical protein OsJ_08073 [Oryza sativa Japonica Group]
GW_rep_c67589	682	0	8	12.9658	Up	0.0189423	0.387652	-	-	-	-	-	hypothetical protein SORBIDRAFT_0016s002240 [Sorghum bicolor]
GW_rep_c72104	399	0	8	12.9658	Up	0.0189423	0.387728	-	-	-	-	-	-
GW_rep_c64755	1076	0	8	12.9658	Up	0.0189423	0.387805	-	GO:0043231//intracellular membrane-bounded organelle	GO:0046914//transition metal ion binding;GO:0016702//oxidoreductase activity, acting on single donors with incorporation of molecular oxygen, incorporation of two atoms of oxygen	GO:0006633//fatty acid biosynthetic process;GO:0006091//generation of precursor metabolites and energy	ko00592//alpha-Linolenic acid metabolism;ko00591//Linoleic acid metabolism;ko01100//Metabolic pathways	RecName: Full=Lipoxygenase 2.1, chloroplastic; AltName: Full=LOX-100; AltName: Full=LOX2:Hv:1; Flags: Precursor
GW_rep_c54085	637	0	8	12.9658	Up	0.0189423	0.387881	-	GO:0009534//chloroplast thylakoid;GO:0009522//photosystem I	GO:0005515//protein binding	GO:0009767//photosynthetic electron transport chain	ko01100//Metabolic pathways;ko00195//Photosynthesis	RecName: Full=Photosystem I reaction center subunit N, chloroplastic; Short=PSI-N; Flags: Precursor
GW_c3491	708	0	8	12.9658	Up	0.0189423	0.387957	-	GO:0031410//cytoplasmic vesicle	-	-	-	unknown [Zea mays]
GW_rep_c59605	722	0	8	12.9658	Up	0.0189423	0.388033	COG0463/Cell wall/membrane/envelope biogenesis ;/Glycosyltransferases involved in cell wall biogenesis	GO:0043231//intracellular membrane-bounded organelle	GO:0004683//calmodulin-dependent protein kinase activity;GO:0000030//mannosyltransferase activity	GO:0006464//protein modification process	ko00510//N-Glycan biosynthesis;ko01100//Metabolic pathways	hypothetical protein SORBIDRAFT_01g002910 [Sorghum bicolor]
GW_c2385	400	0	8	12.9658	Up	0.0189423	0.38811	COG1737/Transcription ;/Transcriptional regulators	-	-	-	ko00052//Galactose metabolism;ko00521//Streptomycin biosynthesis;ko00500//Starch and sucrose metabolism;ko00524//Butirosin and neomycin biosynthesis;ko00520//Amino sugar and nucleotide sugar metabolism;ko01120//Microbial metabolism in diverse environments;ko01100//Metabolic pathways;ko01110//Biosynthesis of secondary metabolites;ko00010//Glycolysis / Gluconeogenesis	-
GW_rep_c4444	404	0	8	12.9658	Up	0.0189423	0.388186	-	-	-	-	-	-
GW_rep_c68997	915	0	8	12.9658	Up	0.0189423	0.388263	COG0625/Posttranslational modification, protein turnover, chaperones ;/Glutathione S-transferase	-	-	-	ko00980//Metabolism of xenobiotics by cytochrome P450;ko00480//Glutathione metabolism;ko00982//Drug metabolism - cytochrome P450	dehydroascorbate reductase [Triticum aestivum]
GW_rep_c3759	337	0	8	12.9658	Up	0.0189423	0.388339	-	-	-	-	-	-
GW_rep_c8361	691	0	8	12.9658	Up	0.0189423	0.388416	-	GO:0044464//cell part	-	GO:0044260;GO:0044238//primary metabolic process	ko04120//Ubiquitin mediated proteolysis	hypothetical protein SORBIDRAFT_06g003290 [Sorghum bicolor]
GW_rep_c18432	595	0	8	12.9658	Up	0.0189423	0.388492	COG5112/General function prediction only ;/U1-like Zn-finger-containing protein	GO:0043231//intracellular membrane-bounded organelle	GO:0046914//transition metal ion binding	-	-	hypothetical protein SORBIDRAFT_07g023720 [Sorghum bicolor]
GW_rep_c53965	474	0	8	12.9658	Up	0.0189423	0.388569	-	-	-	-	-	LOC100286235 [Zea mays]
GW_rep_c76471	523	0	8	12.9658	Up	0.0189423	0.388645	-	GO:0009521;GO:0031224//intrinsic to membrane;GO:0009534//chloroplast thylakoid	GO:0046906//tetrapyrrole binding;GO:0043169//cation binding	GO:0006464//protein modification process;GO:0006091//generation of precursor metabolites and energy	ko00196//Photosynthesis - antenna proteins;ko01100//Metabolic pathways	RecName: Full=Chlorophyll a-b binding protein of LHCII type III, chloroplastic; Short=CAB; Flags: Precursor
GW_rep_c54121	643	0	8	12.9658	Up	0.0189423	0.388722	-	-	GO:0005488//binding	GO:0051234//establishment of localization;GO:0010876	-	lipid transfer protein [Triticum aestivum]
GW_rep_c63176	498	0	8	12.9658	Up	0.0189423	0.388799	COG3588/Carbohydrate transport and metabolism ;/Fructose-1,6-bisphosphate aldolase	GO:0044424//intracellular part	GO:0016832//aldehyde-lyase activity	GO:0006007//glucose catabolic process	ko00051//Fructose and mannose metabolism;ko00710//Carbon fixation in photosynthetic organisms;ko01120//Microbial metabolism in diverse environments;ko01100//Metabolic pathways;ko00030//Pentose phosphate pathway;ko01110//Biosynthesis of secondary metabolites;ko00010//Glycolysis / Gluconeogenesis	fructose-bisphosphate aldolase [Secale cereale]
GW_rep_c58014	543	0	8	12.9658	Up	0.0189423	0.388875	COG0459/Posttranslational modification, protein turnover, chaperones ;/Chaperonin GroEL (HSP60 family)	GO:0044424//intracellular part	GO:0005515//protein binding;GO:0032559	GO:0044267//cellular protein metabolic process;GO:0010038//response to metal ion	-	Os06g0687700 [Oryza sativa Japonica Group]
GW_rep_c4301	582	0	8	12.9658	Up	0.0189423	0.388952	COG1252/Energy production and conversion ;/NADH dehydrogenase, FAD-containing subunit	GO:0005743//mitochondrial inner membrane	GO:0050662//coenzyme binding;GO:0050136//NADH dehydrogenase (quinone) activity	GO:0008152//metabolic process	ko00190//Oxidative phosphorylation	hypothetical protein OsJ_03953 [Oryza sativa Japonica Group]
GW_rep_c56861	755	0	8	12.9658	Up	0.0189423	0.389029	COG1727/Translation, ribosomal structure and biogenesis ;/Ribosomal protein L18E	GO:0030529//ribonucleoprotein complex	GO:0005198//structural molecule activity	GO:0010467//gene expression	ko03010//Ribosome	hypothetical protein SORBIDRAFT_01g035860 [Sorghum bicolor]
GW_rep_c22721	624	0	8	12.9658	Up	0.0189423	0.389105	-	GO:0031410//cytoplasmic vesicle	-	-	-	nonspecific lipid-transfer protein [Brachypodium distachyon]
GW_rep_c2148	468	0	8	12.9658	Up	0.0189423	0.389182	-	GO:0016020//membrane	GO:0004672//protein kinase activity;GO:0000166//nucleotide binding	-	ko04626//Plant-pathogen interaction	hypothetical protein SORBIDRAFT_06g020980 [Sorghum bicolor]
GW_c9703	906	0	8	12.9658	Up	0.0189423	0.389259	-	-	-	GO:0006810//transport	-	HKT8 [Triticum turgidum subsp. durum]
GW_rep_c3117	477	0	8	12.9658	Up	0.0189423	0.389336	-	-	-	-	-	-
GW_rep_c55216	812	0	8	12.9658	Up	0.0189423	0.389413	-	-	GO:0016491//oxidoreductase activity;GO:0004175//endopeptidase activity	GO:0019538//protein metabolic process	-	papain-like cysteine proteinase [Hordeum vulgare subsp. vulgare]
GW_rep_c7660	790	0	8	12.9658	Up	0.0189423	0.38949	-	-	-	-	-	hypothetical protein SORBIDRAFT_1368s002010 [Sorghum bicolor]
GW_rep_c65955	1007	0	8	12.9658	Up	0.0189423	0.389567	-	-	-	-	-	hypothetical protein SORBIDRAFT_0070s002020 [Sorghum bicolor]
GW_rep_c66529	842	0	8	12.9658	Up	0.0189423	0.389644	COG2335/Cell wall/membrane/envelope biogenesis ;/Secreted and surface protein containing fasciclin-like repeats	GO:0016020//membrane;GO:0031410//cytoplasmic vesicle	-	GO:0009832//plant-type cell wall biogenesis	-	fasciclin-like protein FLA18 [Triticum aestivum]
GW_rep_c52781	938	0	8	12.9658	Up	0.0189423	0.389721	-	GO:0031410//cytoplasmic vesicle	GO:0003676//nucleic acid binding;GO:0016787//hydrolase activity	GO:0010876;GO:0051234//establishment of localization	-	S-like RNase [Triticum aestivum]
GW_rep_c6252	463	0	8	12.9658	Up	0.0189423	0.389798	-	-	GO:0004672//protein kinase activity;GO:0032559	GO:0006464//protein modification process	ko05160//Hepatitis C;ko04360//Axon guidance;ko04916//Melanogenesis;ko04062//Chemokine signaling pathway;ko04510//Focal adhesion;ko05200//Pathways in cancer;ko04910//Insulin signaling pathway;ko04722//Neurotrophin signaling pathway;ko04310//Wnt signaling pathway;ko05162//Measles;ko05217//Basal cell carcinoma;ko04110//Cell cycle;ko04012//ErbB signaling pathway;ko04340//Hedgehog signaling pathway;ko…	hypothetical protein SORBIDRAFT_01g001760 [Sorghum bicolor]
GW_c28294	102	0	8	12.9658	Up	0.0189423	0.389875	-	-	-	-	-	-
GW_rep_c55754	771	0	8	12.9658	Up	0.0189423	0.389952	-	GO:0031410//cytoplasmic vesicle	-	-	-	wound/stress protein [Zea mays]
GW_rep_c68680	472	0	8	12.9658	Up	0.0189423	0.390029	COG0526/Posttranslational modification, protein turnover, chaperones ; Energy production and conversion ;/Thiol-disulfide isomerase and thioredoxins	GO:0009536//plastid	GO:0015036//disulfide oxidoreductase activity;GO:0016853//isomerase activity	GO:0051234//establishment of localization;GO:0018904;GO:0019725//cellular homeostasis;GO:0006091//generation of precursor metabolites and energy	-	RecName: Full=Thioredoxin M-type, chloroplastic; Short=Trx-M; Flags: Precursor
GW_rep_c67467	873	0	8	12.9658	Up	0.0189423	0.390106	-	-	-	-	-	hypothetical protein SORBIDRAFT_10g021810 [Sorghum bicolor]
GW_rep_c5550	360	0	8	12.9658	Up	0.0189423	0.390183	-	-	-	-	-	Os01g0183400 [Oryza sativa Japonica Group]
GW_rep_c65230	636	0	8	12.9658	Up	0.0189423	0.39026	-	GO:0031410//cytoplasmic vesicle	-	-	-	lipid transfer protein [Triticum aestivum]
GW_rep_c72371	519	0	8	12.9658	Up	0.0189423	0.390338	-	-	-	-	-	-
GW_rep_c3167	478	0	8	12.9658	Up	0.0189423	0.390415	-	-	-	-	-	-
GW_c8748	467	0	8	12.9658	Up	0.0189423	0.390492	-	-	-	-	-	hypothetical protein OsI_02128 [Oryza sativa Indica Group]
GW_rep_c68354	682	0	8	12.9658	Up	0.0189423	0.39057	-	-	-	-	-	hypothetical protein OsI_09016 [Oryza sativa Indica Group]
GW_rep_c19985	326	0	8	12.9658	Up	0.0189423	0.390647	-	-	-	-	-	-
GW_rep_c48305	449	0	8	12.9658	Up	0.0189423	0.390724	COG0841/Defense mechanisms ;/Cation/multidrug efflux pump	-	-	-	ko02020//Two-component system	-
GW_rep_c62192	1044	0	8	12.9658	Up	0.0189423	0.390802	COG1048/Energy production and conversion ;/Aconitase A	GO:0043231//intracellular membrane-bounded organelle	GO:0051536//iron-sulfur cluster binding;GO:0016836//hydro-lyase activity	-	ko01120//Microbial metabolism in diverse environments;ko01100//Metabolic pathways;ko00630//Glyoxylate and dicarboxylate metabolism;ko01110//Biosynthesis of secondary metabolites;ko00020//Citrate cycle (TCA cycle);ko00720//Carbon fixation pathways in prokaryotes	hypothetical protein SORBIDRAFT_01g047850 [Sorghum bicolor]
GW_rep_c72712	1182	0	8	12.9658	Up	0.0189423	0.390879	COG0451/Cell wall/membrane/envelope biogenesis ; Carbohydrate transport and metabolism ;/Nucleoside-diphosphate-sugar epimerases	GO:0009526//plastid envelope;GO:0042579//microbody;GO:0009570//chloroplast stroma;GO:0030529//ribonucleoprotein complex;GO:0005576//extracellular region	GO:0048037//cofactor binding	GO:0006952//defense response;GO:0048511//rhythmic process;GO:0042254//ribosome biogenesis;GO:0009657//plastid organization;GO:0008152//metabolic process	ko00052//Galactose metabolism;ko00521//Streptomycin biosynthesis;ko01055//Biosynthesis of vancomycin group antibiotics;ko00520//Amino sugar and nucleotide sugar metabolism;ko01100//Metabolic pathways;ko00523//Polyketide sugar unit biosynthesis;ko01110//Biosynthesis of secondary metabolites	Os12g0420200 [Oryza sativa Japonica Group]
GW_c2809	464	0	8	12.9658	Up	0.0189423	0.390957	-	-	-	-	-	hypothetical protein OsI_27060 [Oryza sativa Indica Group]
GW_rep_c55669	522	0	8	12.9658	Up	0.0189423	0.391034	-	-	GO:0005515//protein binding;GO:0008168//methyltransferase activity	GO:0006730//one-carbon metabolic process	ko00624//Polycyclic aromatic hydrocarbon degradation;ko00940//Phenylpropanoid biosynthesis;ko01120//Microbial metabolism in diverse environments;ko01100//Metabolic pathways;ko00340//Histidine metabolism;ko00350//Tyrosine metabolism;ko01110//Biosynthesis of secondary metabolites;ko00944//Flavone and flavonol biosynthesis;ko00402//Benzoxazinoid biosynthesis	flavonoid O-methyltransferase [Triticum aestivum]
GW_rep_c55200	934	0	8	12.9658	Up	0.0189423	0.391112	-	-	-	-	-	hypothetical protein SORBIDRAFT_0016s002240 [Sorghum bicolor]
GW_rep_c24128	644	0	8	12.9658	Up	0.0189423	0.391189	COG4451/Energy production and conversion ;/Ribulose bisphosphate carboxylase small subunit	GO:0043231//intracellular membrane-bounded organelle	GO:0016831//carboxy-lyase activity;GO:0016491//oxidoreductase activity	GO:0043094	ko00710//Carbon fixation in photosynthetic organisms;ko01120//Microbial metabolism in diverse environments;ko01100//Metabolic pathways;ko00630//Glyoxylate and dicarboxylate metabolism	ribulose-1,5-bisphosphate carboxylase/oxygenase small subunit [Triticum aestivum]
GW_rep_c2797	782	0	8	12.9658	Up	0.0189423	0.391267	-	GO:0030312//external encapsulating structure	GO:0003676//nucleic acid binding	GO:0006351//transcription, DNA-dependent;GO:0003006//developmental process involved in reproduction	-	hypothetical protein OsI_13664 [Oryza sativa Indica Group]
GW_rep_c15272	650	0	8	12.9658	Up	0.0189423	0.391345	-	GO:0009521;GO:0031224//intrinsic to membrane;GO:0009534//chloroplast thylakoid	GO:0046906//tetrapyrrole binding;GO:0043169//cation binding	GO:0006464//protein modification process;GO:0006091//generation of precursor metabolites and energy	ko00196//Photosynthesis - antenna proteins;ko01100//Metabolic pathways	light harvesting chlorophyll a/b-binding protein Lhcb1 [Hordeum vulgare subsp. vulgare]
GW_rep_c18250	714	0	8	12.9658	Up	0.0189423	0.391422	COG0639/Signal transduction mechanisms ;/Diadenosine tetraphosphatase and related serine/threonine protein phosphatases	-	GO:0016791//phosphatase activity	-	ko05160//Hepatitis C;ko05142//Chagas disease (American trypanosomiasis);ko04310//Wnt signaling pathway;ko04730//Long-term depression;ko04530//Tight junction;ko04111//Cell cycle - yeast;ko03015//mRNA surveillance pathway;ko04113//Meiosis - yeast;ko04114//Oocyte meiosis;ko04350//TGF-beta signaling pathway	hypothetical protein LOC100272765 [Zea mays]
GW_rep_c2498	538	0	8	12.9658	Up	0.0189423	0.3915	COG0281/Energy production and conversion ;/Malic enzyme	-	GO:0016615//malate dehydrogenase activity;GO:0000166//nucleotide binding;GO:0043169//cation binding	GO:0043648//dicarboxylic acid metabolic process	ko00710//Carbon fixation in photosynthetic organisms;ko01120//Microbial metabolism in diverse environments;ko01100//Metabolic pathways;ko00620//Pyruvate metabolism	Os01g0743500 [Oryza sativa Japonica Group]
GW_rep_c5454	262	0	8	12.9658	Up	0.0189423	0.391578	-	GO:0044464//cell part	GO:0015291//secondary active transmembrane transporter activity	GO:0015893//drug transport	-	Os08g0562800 [Oryza sativa Japonica Group]
GW_rep_c77253	680	0	8	12.9658	Up	0.0189423	0.391656	-	-	-	GO:0009628//response to abiotic stimulus	-	Os03g0854000 [Oryza sativa Japonica Group]
GW_rep_c74102	1001	0	8	12.9658	Up	0.0189423	0.391733	-	GO:0009534//chloroplast thylakoid;GO:0009522//photosystem I	GO:0046906//tetrapyrrole binding	GO:0006091//generation of precursor metabolites and energy	ko00196//Photosynthesis - antenna proteins	LHCI-680, photosystem I antenna protein [Hordeum vulgare subsp. vulgare]
GW_c25979	1044	0	8	12.9658	Up	0.0189423	0.391811	COG0520/Amino acid transport and metabolism ;/Selenocysteine lyase	-	-	-	-	hypothetical protein SORBIDRAFT_07g025230 [Sorghum bicolor]
GW_rep_c8479	775	0	8	12.9658	Up	0.0189423	0.391889	-	-	-	-	-	Os12g0164600 [Oryza sativa Japonica Group]
GW_c4909	527	0	8	12.9658	Up	0.0189423	0.391967	COG0513/Replication, recombination and repair ; Transcription ; Translation, ribosomal structure and biogenesis ;/Superfamily II DNA and RNA helicases	GO:0016020//membrane;GO:0042579//microbody;GO:0031981//nuclear lumen	GO:0016787//hydrolase activity	-	ko04622//RIG-I-like receptor signaling pathway	hypothetical protein SORBIDRAFT_04g006980 [Sorghum bicolor]
GW_c4243	864	0	8	12.9658	Up	0.0189423	0.392045	-	GO:0031967;GO:0031090//organelle membrane;GO:0043231//intracellular membrane-bounded organelle	GO:0022892	-	-	translocase of inner membrane 17 [Triticum aestivum]
GW_c2270	500	0	8	12.9658	Up	0.0189423	0.392123	-	-	-	-	-	Os09g0103200 [Oryza sativa Japonica Group]
GW_rep_c65140	454	0	8	12.9658	Up	0.0189423	0.392201	COG0184/Translation, ribosomal structure and biogenesis ;/Ribosomal protein S15P/S13E	GO:0015935//small ribosomal subunit;GO:0030312//external encapsulating structure;GO:0009536//plastid;GO:0031981//nuclear lumen	GO:0003723//RNA binding;GO:0005198//structural molecule activity	GO:0010467//gene expression	ko03010//Ribosome	hypothetical protein SORBIDRAFT_07g001670 [Sorghum bicolor]
GW_rep_c2637	459	0	8	12.9658	Up	0.0189423	0.392279	-	GO:0016020//membrane	GO:0046872//metal ion binding;GO:0019787//small conjugating protein ligase activity	GO:0009626//plant-type hypersensitive response;GO:0032446//protein modification by small protein conjugation	ko04120//Ubiquitin mediated proteolysis;ko04141//Protein processing in endoplasmic reticulum	hypothetical protein OsJ_24261 [Oryza sativa Japonica Group]
GW_rep_c7212	873	0	8	12.9658	Up	0.0189423	0.392357	-	-	-	-	-	PREDICTED: hypothetical protein [Vitis vinifera]
GW_rep_c72532	867	0	8	12.9658	Up	0.0189423	0.392435	COG4122/General function prediction only ;/Predicted O-methyltransferase	GO:0043231//intracellular membrane-bounded organelle;GO:0031410//cytoplasmic vesicle	GO:0046872//metal ion binding;GO:0008171//O-methyltransferase activity	GO:0044237//cellular metabolic process	ko00941//Flavonoid biosynthesis;ko00940//Phenylpropanoid biosynthesis;ko00360//Phenylalanine metabolism;ko01100//Metabolic pathways;ko00945//Stilbenoid, diarylheptanoid and gingerol biosynthesis;ko01110//Biosynthesis of secondary metabolites	putative caffeoyl CoA O-methyltransferase [Triticum aestivum]
GW_rep_c10610	511	0	8	12.9658	Up	0.0189423	0.392513	-	-	-	-	-	Os01g0686800 [Oryza sativa Japonica Group]
GW_c14080	1246	0	8	12.9658	Up	0.0189423	0.392591	COG4886/Function unknown ;/Leucine-rich repeat (LRR) protein	-	-	-	ko04626//Plant-pathogen interaction	Os12g0182300 [Oryza sativa Japonica Group]
GW_rep_c55955	523	0	8	12.9658	Up	0.0189423	0.392669	-	GO:0043231//intracellular membrane-bounded organelle	-	-	-	hypothetical protein SORBIDRAFT_01g043490 [Sorghum bicolor]
GW_rep_c57730	858	0	8	12.9658	Up	0.0189423	0.392748	COG0625/Posttranslational modification, protein turnover, chaperones ;/Glutathione S-transferase	-	GO:0016765//transferase activity, transferring alkyl or aryl (other than methyl) groups	-	ko00980//Metabolism of xenobiotics by cytochrome P450;ko00480//Glutathione metabolism;ko00982//Drug metabolism - cytochrome P450	glutathione-S-transferase [Hordeum vulgare subsp. vulgare]
GW_rep_c95772	486	0	8	12.9658	Up	0.0189423	0.392826	COG1843/Cell motility ;/Flagellar hook capping protein	-	-	-	ko02040//Flagellar assembly	Basal-body rod modification protein flgD, putative [Ricinus communis]
GW_rep_c11537	188	0	8	12.9658	Up	0.0189423	0.392904	-	-	-	-	-	-
GW_c5478	571	0	8	12.9658	Up	0.0189423	0.392982	-	-	-	-	-	hypothetical protein SORBIDRAFT_04g009650 [Sorghum bicolor]
GW_c7583	914	0	8	12.9658	Up	0.0189423	0.393061	COG0513/Replication, recombination and repair ; Transcription ; Translation, ribosomal structure and biogenesis ;/Superfamily II DNA and RNA helicases	-	GO:0032559;GO:0042623//ATPase activity, coupled	-	ko03040//Spliceosome	Os08g0159900 [Oryza sativa Japonica Group]
GW_rep_c77843	480	0	8	12.9658	Up	0.0189423	0.393139	COG1225/Posttranslational modification, protein turnover, chaperones ;/Peroxiredoxin	GO:0009536//plastid	GO:0005488//binding;GO:0016491//oxidoreductase activity	-	-	RecName: Full=Peroxiredoxin Q, chloroplastic; AltName: Full=Thioredoxin reductase; Flags: Precursor
GW_rep_c3809	424	0	8	12.9658	Up	0.0189423	0.393218	-	-	-	-	-	Crs-1 [Agrostis stolonifera]
GW_rep_c3338	756	0	8	12.9658	Up	0.0189423	0.393296	-	-	-	-	-	-
GW_rep_c57213	485	0	8	12.9658	Up	0.0189423	0.393374	-	GO:0044444//cytoplasmic part;GO:0043231//intracellular membrane-bounded organelle	-	GO:0044237//cellular metabolic process	ko00196//Photosynthesis - antenna proteins	chlorophyll a/b-binding protein precursor [Hordeum vulgare]
GW_rep_c16486	528	0	8	12.9658	Up	0.0189423	0.393453	-	GO:0044464//cell part	-	-	-	Os06g0132500 [Oryza sativa Japonica Group]
GW_rep_c72080	543	0	8	12.9658	Up	0.0189423	0.393531	COG5256/Translation, ribosomal structure and biogenesis ;/Translation elongation factor EF-1alpha (GTPase)	GO:0044424//intracellular part	GO:0017111//nucleoside-triphosphatase activity;GO:0008135//translation factor activity, nucleic acid binding;GO:0032561//guanyl ribonucleotide binding	GO:0006412//translation;GO:0009207	ko03013//RNA transport	RecName: Full=Elongation factor 1-alpha; Short=EF-1-alpha
GW_c11762	1127	0	8	12.9658	Up	0.0189423	0.39361	-	GO:0030117//membrane coat;GO:0043231//intracellular membrane-bounded organelle	GO:0005488//binding	GO:0015031//protein transport	ko04142//Lysosome	hypothetical protein OsI_09342 [Oryza sativa Indica Group]
GW_c6223	375	0	8	12.9658	Up	0.0189423	0.393689	-	-	-	-	-	-
GW_rep_c55448	625	0	8	12.9658	Up	0.0189423	0.393767	-	GO:0009536//plastid	-	GO:0006091//generation of precursor metabolites and energy	ko00196//Photosynthesis - antenna proteins;ko01100//Metabolic pathways	light harvesting chlorophyll a/b-binding protein Lhcb1 [Hordeum vulgare subsp. vulgare]
GW_rep_c58818	1327	0	8	12.9658	Up	0.0189423	0.393846	COG4870/Posttranslational modification, protein turnover, chaperones ;/Cysteine protease	GO:0043231//intracellular membrane-bounded organelle;GO:0031410//cytoplasmic vesicle	GO:0004175//endopeptidase activity	GO:0009414//response to water deprivation;GO:0019538//protein metabolic process;GO:0006952//defense response;GO:0006970//response to osmotic stress	ko04142//Lysosome	TPA: putative cysteine proteinase precursor [Hordeum vulgare subsp. vulgare]
GW_rep_c45497	682	0	8	12.9658	Up	0.0189423	0.393925	-	-	-	-	-	-
GW_rep_c8853	710	0	8	12.9658	Up	0.0189423	0.394003	-	-	-	-	-	hypothetical protein SORBIDRAFT_1368s002010 [Sorghum bicolor]
GW_rep_c2296	489	0	8	12.9658	Up	0.0189423	0.394082	-	GO:0031410//cytoplasmic vesicle	GO:0046914//transition metal ion binding	-	-	hypothetical protein SORBIDRAFT_06g018350 [Sorghum bicolor]
GW_rep_c9090	184	0	8	12.9658	Up	0.0189423	0.394161	-	-	-	-	-	-
GW_rep_c56192	971	0	8	12.9658	Up	0.0189423	0.39424	COG0376/Inorganic ion transport and metabolism ;/Catalase (peroxidase I)	-	-	-	ko00480//Glutathione metabolism;ko00053//Ascorbate and aldarate metabolism	ascorbate peroxidase [Pennisetum glaucum]
GW_rep_c20813	1054	0	8	12.9658	Up	0.0189423	0.394318	-	-	-	-	-	-
GW_rep_c60228	809	0	8	12.9658	Up	0.0189423	0.394397	-	-	GO:0005488//binding	GO:0051234//establishment of localization;GO:0010876	-	lipid transfer protein [Triticum aestivum]
GW_rep_c65476	1890	0	8	12.9658	Up	0.0189423	0.394476	COG0318/Lipid transport and metabolism ; Secondary metabolites biosynthesis, transport and catabolism ;/Acyl-CoA synthetases (AMP-forming)/AMP-acid ligases II	-	GO:0016405//CoA-ligase activity	-	ko00940//Phenylpropanoid biosynthesis;ko00360//Phenylalanine metabolism;ko00130//Ubiquinone and other terpenoid-quinone biosynthesis;ko01100//Metabolic pathways;ko01110//Biosynthesis of secondary metabolites	4-coumarate:CoA ligase [Neosinocalamus affinis]
GW_rep_c2527	475	0	8	12.9658	Up	0.0189423	0.394555	-	-	-	-	-	-
GW_rep_c3266	473	0	8	12.9658	Up	0.0189423	0.394634	COG4774/Inorganic ion transport and metabolism ;/Outer membrane receptor for monomeric catechols	-	-	-	-	Ferric-pseudobactin 358 receptor precursor, putative [Ricinus communis]
GW_rep_c5517	389	0	8	12.9658	Up	0.0189423	0.394713	-	-	-	-	-	-
GW_rep_c23421	282	0	8	12.9658	Up	0.0189423	0.394792	-	-	-	-	-	-
GW_c5168	379	0	8	12.9658	Up	0.0189423	0.394871	-	-	-	-	-	hypothetical protein SORBIDRAFT_02g026460 [Sorghum bicolor]
GW_rep_c58994	434	0	8	12.9658	Up	0.0189423	0.39495	COG0255/Translation, ribosomal structure and biogenesis ;/Ribosomal protein L29	GO:0030529//ribonucleoprotein complex	GO:0005198//structural molecule activity	GO:0010467//gene expression	ko03010//Ribosome	Os04g0376000 [Oryza sativa Japonica Group]
GW_rep_c55108	604	0	8	12.9658	Up	0.0189423	0.395029	COG5262/Chromatin structure and dynamics ;/Histone H2A	GO:0000785//chromatin;GO:0043231//intracellular membrane-bounded organelle	GO:0003676//nucleic acid binding	GO:0034728	ko05322//Systemic lupus erythematosus	RecName: Full=Protein H2A.5; AltName: Full=wcH2A-2
GW_rep_c53670	759	0	8	12.9658	Up	0.0189423	0.395108	COG0318/Lipid transport and metabolism ; Secondary metabolites biosynthesis, transport and catabolism ;/Acyl-CoA synthetases (AMP-forming)/AMP-acid ligases II	GO:0042579//microbody	GO:0016491//oxidoreductase activity;GO:0016408	GO:0009694//jasmonic acid metabolic process;GO:0009850//auxin metabolic process	ko00940//Phenylpropanoid biosynthesis;ko00360//Phenylalanine metabolism;ko00130//Ubiquinone and other terpenoid-quinone biosynthesis;ko01100//Metabolic pathways;ko01110//Biosynthesis of secondary metabolites	RecName: Full=4-coumarate--CoA ligase-like 1
GW_rep_c2158	488	0	8	12.9658	Up	0.0189423	0.395188	-	GO:0031224//intrinsic to membrane;GO:0032991//macromolecular complex;GO:0043231//intracellular membrane-bounded organelle	GO:0004672//protein kinase activity;GO:0004871//signal transducer activity;GO:0005102//receptor binding;GO:0046983//protein dimerization activity;GO:0032559	GO:0006952//defense response;GO:0043401//steroid hormone mediated signaling pathway;GO:0040007//growth;GO:0002239//response to oomycetes;GO:0006464//protein modification process	ko04626//Plant-pathogen interaction;ko04075//Plant hormone signal transduction	hypothetical protein SORBIDRAFT_04g023810 [Sorghum bicolor]
GW_rep_c54650	601	0	8	12.9658	Up	0.0189423	0.395267	COG0288/Inorganic ion transport and metabolism ;/Carbonic anhydrase	GO:0043231//intracellular membrane-bounded organelle	GO:0046914//transition metal ion binding;GO:0016836//hydro-lyase activity	-	ko00910//Nitrogen metabolism	putative carbonic anhydrase [Triticum turgidum subsp. durum x Secale cereale]
GW_rep_c30176	1196	0	8	12.9658	Up	0.0189423	0.395346	-	GO:0031410//cytoplasmic vesicle	GO:0003824//catalytic activity	-	-	hydrolase, alpha/beta fold family protein, expressed [Oryza sativa (japonica cultivar-group)]
GW_rep_c51835	742	0	8	12.9658	Up	0.0189423	0.395425	-	-	-	-	-	unknown [Glycine max]
GW_rep_c57027	573	0	8	12.9658	Up	0.0189423	0.395505	-	GO:0031410//cytoplasmic vesicle	-	GO:0010876	-	Os10g0505700 [Oryza sativa Japonica Group]
GW_rep_c5032	561	0	8	12.9658	Up	0.0189423	0.395584	-	-	-	-	-	PHD finger protein-like [Oryza sativa Japonica Group]
GW_rep_c4993	556	0	8	12.9658	Up	0.0189423	0.395663	COG1204/General function prediction only ;/Superfamily II helicase	-	GO:0004386//helicase activity;GO:0042623//ATPase activity, coupled;GO:0032559	GO:0022402//cell cycle process;GO:0006310//DNA recombination	-	rice meiotic crossover 1 [Oryza sativa Japonica Group]
GW_rep_c6079	343	0	8	12.9658	Up	0.0189423	0.395743	-	-	-	-	-	hypothetical protein LOC100502148 [Zea mays]
GW_rep_c73408	477	0	8	12.9658	Up	0.0189423	0.395822	-	-	-	-	-	-
GW_rep_c8581	1051	0	8	12.9658	Up	0.0189423	0.395902	-	-	GO:0060089	GO:0009314//response to radiation;GO:0009606//tropism	-	hypothetical protein OsI_07731 [Oryza sativa Indica Group]
GW_rep_c82358	833	0	8	12.9658	Up	0.0189423	0.395981	-	-	-	-	-	Os03g0607700 [Oryza sativa Japonica Group]
GW_rep_c7049	663	0	8	12.9658	Up	0.0189423	0.396061	COG1196/Cell cycle control, cell division, chromosome partitioning ;/Chromosome segregation ATPases	GO:0009295//nucleoid;GO:0009534//chloroplast thylakoid	-	-	ko04145//Phagosome;ko04530//Tight junction;ko04144//Endocytosis;ko05416//Viral myocarditis	hypothetical protein OsI_00648 [Oryza sativa Indica Group]
GW_rep_c5233	828	0	8	12.9658	Up	0.0189423	0.39614	COG0534/Defense mechanisms ;/Na+-driven multidrug efflux pump	GO:0044464//cell part	GO:0015291//secondary active transmembrane transporter activity	GO:0015893//drug transport	-	unknown [Zea mays]
GW_rep_c29874	787	0	8	12.9658	Up	0.0189423	0.39622	COG2124/Secondary metabolites biosynthesis, transport and catabolism ;/Cytochrome P450	GO:0031410//cytoplasmic vesicle	GO:0016491//oxidoreductase activity;GO:0005506//iron ion binding	GO:0008152//metabolic process	ko00624//Polycyclic aromatic hydrocarbon degradation;ko00903//Limonene and pinene degradation;ko01120//Microbial metabolism in diverse environments;ko01100//Metabolic pathways;ko00627//Aminobenzoate degradation;ko00945//Stilbenoid, diarylheptanoid and gingerol biosynthesis;ko00363//Bisphenol degradation;ko01110//Biosynthesis of secondary metabolites	cytochrome P450, putative, expressed [Triticum aestivum]
GW_rep_c61489	851	0	8	12.9658	Up	0.0189423	0.396299	-	-	-	-	-	Os08g0179900 [Oryza sativa Japonica Group]
GW_rep_c7488	599	0	8	12.9658	Up	0.0189423	0.396379	-	-	-	-	ko00790//Folate biosynthesis;ko01100//Metabolic pathways;ko00670//One carbon pool by folate	hypothetical protein OsI_11345 [Oryza sativa Indica Group]
GW_rep_c80081	662	0	8	12.9658	Up	0.0189423	0.396459	-	-	-	-	-	predicted protein [Micromonas pusilla CCMP1545]
GW_rep_c22537	88	0	8	12.9658	Up	0.0189423	0.396539	-	-	-	-	-	-
GW_c25479	1143	0	8	12.9658	Up	0.0189423	0.396618	-	GO:0043234//protein complex	GO:0019787//small conjugating protein ligase activity	GO:0032446//protein modification by small protein conjugation	-	hypothetical protein OsI_27558 [Oryza sativa Indica Group]
GW_rep_c10628	1187	0	8	12.9658	Up	0.0189423	0.396698	COG5636/Function unknown ;/Uncharacterized conserved protein, contains Zn-ribbon-like motif	GO:0044424//intracellular part	GO:0016741	GO:0012501//programmed cell death;GO:0006730//one-carbon metabolic process	-	anamorsin homolog [Zea mays]
GW_rep_c15794	1416	0	8	12.9658	Up	0.0189423	0.396778	COG0515/General function prediction only ; Signal transduction mechanisms ; Transcription ; Replication, recombination and repair ;/Serine/threonine protein kinase	GO:0016020//membrane;GO:0031410//cytoplasmic vesicle	GO:0004672//protein kinase activity;GO:0000166//nucleotide binding	GO:0008152//metabolic process	-	hypothetical protein OsI_20670 [Oryza sativa Indica Group]
GW_rep_c4058	407	0	8	12.9658	Up	0.0189423	0.396858	COG0574/Carbohydrate transport and metabolism ;/Phosphoenolpyruvate synthase/pyruvate phosphate dikinase	GO:0009526//plastid envelope;GO:0009532//plastid stroma	GO:0004672//protein kinase activity;GO:0032559	GO:0009409//response to cold;GO:0009608//response to symbiont;GO:0006796//phosphate metabolic process	-	hypothetical protein SORBIDRAFT_10g017820 [Sorghum bicolor]
GW_rep_c13823	133	0	8	12.9658	Up	0.0189423	0.396938	-	-	-	-	-	-
GW_rep_c3619	478	0	8	12.9658	Up	0.0189423	0.397018	COG1142/Energy production and conversion ;/Fe-S-cluster-containing hydrogenase components 2	-	-	-	-	hypothetical protein OsI_24281 [Oryza sativa Indica Group]
GW_rep_c5176	609	0	8	12.9658	Up	0.0189423	0.397097	-	-	-	-	-	-
GW_rep_c1661	508	0	8	12.9658	Up	0.0189423	0.397177	-	-	GO:0017111//nucleoside-triphosphatase activity;GO:0046914//transition metal ion binding;GO:0003676//nucleic acid binding;GO:0032559	-	ko03440//Homologous recombination	Os02g0762800 [Oryza sativa Japonica Group]
GW_rep_c45529	1322	0	8	12.9658	Up	0.0189423	0.397257	COG5371/Carbohydrate transport and metabolism ; Posttranslational modification, protein turnover, chaperones ;/Golgi nucleoside diphosphatase	GO:0031410//cytoplasmic vesicle	GO:0003824//catalytic activity	-	ko00230//Purine metabolism;ko00240//Pyrimidine metabolism	apyrase [Lolium perenne]
GW_rep_c96059	386	0	8	12.9658	Up	0.0189423	0.397338	COG1843/Cell motility ;/Flagellar hook capping protein	-	-	-	ko02040//Flagellar assembly	Basal-body rod modification protein flgD, putative [Ricinus communis]
GW_c3160	383	0	8	12.9658	Up	0.0189423	0.397418	-	-	-	-	-	-
GW_rep_c22725	826	0	8	12.9658	Up	0.0189423	0.397498	-	-	-	-	-	putative glycine-rich protein [Triticum aestivum]
GW_rep_c6212	739	0	8	12.9658	Up	0.0189423	0.397578	COG0448/Carbohydrate transport and metabolism ;/ADP-glucose pyrophosphorylase	GO:0009536//plastid	GO:0070566//adenylyltransferase activity	GO:0005977//glycogen metabolic process	ko00500//Starch and sucrose metabolism;ko00520//Amino sugar and nucleotide sugar metabolism;ko01100//Metabolic pathways	plastid ADP-glucose pyrophosphorylase small subunit [Hordeum vulgare]
GW_c3545	809	0	8	12.9658	Up	0.0189423	0.397658	COG0265/Posttranslational modification, protein turnover, chaperones ;/Trypsin-like serine proteases, typically periplasmic, contain C-terminal PDZ domain	GO:0009536//plastid;GO:0031981//nuclear lumen	GO:0004175//endopeptidase activity;GO:0016628//oxidoreductase activity, acting on the CH-CH group of donors, NAD or NADP as acceptor	GO:0019538//protein metabolic process	-	hypothetical protein OsI_08898 [Oryza sativa Indica Group]
GW_rep_c58853	637	0	8	12.9658	Up	0.0189423	0.397738	-	-	-	-	-	-
GW_rep_c59045	745	0	8	12.9658	Up	0.0189423	0.397818	COG1304/Energy production and conversion ;/L-lactate dehydrogenase (FMN-dependent) and related alpha-hydroxy acid dehydrogenases	GO:0009532//plastid stroma;GO:0005576//extracellular region;GO:0042579//microbody	GO:0003973//(S)-2-hydroxy-acid oxidase activity;GO:0000166//nucleotide binding	GO:0008152//metabolic process	ko04146//Peroxisome;ko01100//Metabolic pathways;ko00630//Glyoxylate and dicarboxylate metabolism	Os03g0786100 [Oryza sativa Japonica Group]
GW_rep_c5854	804	0	8	12.9658	Up	0.0189423	0.397899	-	GO:0043231//intracellular membrane-bounded organelle	-	-	-	hypothetical protein SORBIDRAFT_06g032860 [Sorghum bicolor]
GW_rep_c56796	850	0	8	12.9658	Up	0.0189423	0.397979	COG0724/General function prediction only ;/RNA-binding proteins (RRM domain)	-	GO:0005488//binding	-	-	glycine-rich RNA-binding protein [Triticum aestivum]
GW_rep_c2684	415	0	8	12.9658	Up	0.0189423	0.398059	-	-	GO:0016703	GO:0009608//response to symbiont;GO:0008152//metabolic process;GO:0010038//response to metal ion	ko00910//Nitrogen metabolism;ko00061//Fatty acid biosynthesis;ko01100//Metabolic pathways	hypothetical protein LOC100191301 [Zea mays]
GW_rep_c3729	763	0	8	12.9658	Up	0.0189423	0.39814	-	-	-	-	-	-
GW_rep_c61155	443	0	8	12.9658	Up	0.0189423	0.39822	-	GO:0031410//cytoplasmic vesicle	-	GO:0010876	-	Os10g0505700 [Oryza sativa Japonica Group]
GW_rep_c3324	713	0	8	12.9658	Up	0.0189423	0.398301	-	-	-	-	-	-
GW_rep_c9278	594	0	8	12.9658	Up	0.0189423	0.398381	-	-	GO:0016746//transferase activity, transferring acyl groups	-	ko00941//Flavonoid biosynthesis;ko00940//Phenylpropanoid biosynthesis;ko00945//Stilbenoid, diarylheptanoid and gingerol biosynthesis;ko01110//Biosynthesis of secondary metabolites	hypothetical protein SORBIDRAFT_03g006970 [Sorghum bicolor]
GW_rep_c69218	1426	0	8	12.9658	Up	0.0189423	0.398462	-	GO:0043231//intracellular membrane-bounded organelle	GO:0046914//transition metal ion binding;GO:0016702//oxidoreductase activity, acting on single donors with incorporation of molecular oxygen, incorporation of two atoms of oxygen;GO:0016627//oxidoreductase activity, acting on the CH-CH group of donors	GO:0006633//fatty acid biosynthetic process;GO:0009607//response to biotic stimulus;GO:0006950//response to stress;GO:0006091//generation of precursor metabolites and energy	ko00592//alpha-Linolenic acid metabolism;ko00591//Linoleic acid metabolism;ko01100//Metabolic pathways	RecName: Full=Lipoxygenase 2.1, chloroplastic; AltName: Full=LOX-100; AltName: Full=LOX2:Hv:1; Flags: Precursor
GW_rep_c70719	734	0	8	12.9658	Up	0.0189423	0.398542	-	-	GO:0016798//hydrolase activity, acting on glycosyl bonds	GO:0044238//primary metabolic process	ko00052//Galactose metabolism;ko00500//Starch and sucrose metabolism;ko01100//Metabolic pathways	sucrose:fructan 6-fructosyltransferase [Pascopyrum smithii]
GW_rep_c5092	833	0	8	12.9658	Up	0.0189423	0.398623	COG1528/Inorganic ion transport and metabolism ;/Ferritin-like protein	GO:0009536//plastid	GO:0005506//iron ion binding;GO:0003824//catalytic activity	GO:0008152//metabolic process;GO:0000041//transition metal ion transport;GO:0006875//cellular metal ion homeostasis	ko04978//Mineral absorption;ko00860//Porphyrin and chlorophyll metabolism	ferritin 2A [Triticum aestivum]
GW_c3734	477	0	8	12.9658	Up	0.0189423	0.398703	COG0207/Nucleotide transport and metabolism ;/Thymidylate synthase	-	GO:0016740//transferase activity	GO:0044238//primary metabolic process;GO:0044271//cellular nitrogen compound biosynthetic process	ko00240//Pyrimidine metabolism;ko01100//Metabolic pathways;ko00670//One carbon pool by folate	bifunctional dihydrofolate reductase-thymidylate synthase 2 / DHFR-TS (ISS) [Ostreococcus tauri]
GW_rep_c5018	678	0	8	12.9658	Up	0.0189423	0.398784	COG2833/Function unknown ;/Uncharacterized protein conserved in bacteria	-	GO:0046872//metal ion binding;GO:0003824//catalytic activity	GO:0008152//metabolic process	-	Os03g0363350 [Oryza sativa Japonica Group]
GW_rep_c13937	136	0	8	12.9658	Up	0.0189423	0.398864	-	-	-	-	-	-
GW_rep_c75252	952	0	8	12.9658	Up	0.0189423	0.398945	-	GO:0031410//cytoplasmic vesicle	GO:0016491//oxidoreductase activity;GO:0005506//iron ion binding	-	ko00624//Polycyclic aromatic hydrocarbon degradation;ko00903//Limonene and pinene degradation;ko01120//Microbial metabolism in diverse environments;ko01100//Metabolic pathways;ko00627//Aminobenzoate degradation;ko00380//Tryptophan metabolism;ko00945//Stilbenoid, diarylheptanoid and gingerol biosynthesis;ko00363//Bisphenol degradation;ko01110//Biosynthesis of secondary metabolites	cytochrome P450 [Triticum aestivum]
GW_rep_c31059	708	0	8	12.9658	Up	0.0189423	0.399026	-	-	-	-	-	Os01g0510200 [Oryza sativa Japonica Group]
GW_rep_c12931	142	0	8	12.9658	Up	0.0189423	0.399107	-	-	-	-	-	-
GW_rep_c59062	1113	0	8	12.9658	Up	0.0189423	0.399187	COG3491/General function prediction only ;/Isopenicillin N synthase and related dioxygenases	-	GO:0016641//oxidoreductase activity, acting on the CH-NH2 group of donors, oxygen as acceptor	GO:0008152//metabolic process	ko00270//Cysteine and methionine metabolism;ko01100//Metabolic pathways;ko01110//Biosynthesis of secondary metabolites	Os05g0149400 [Oryza sativa Japonica Group]
GW_rep_c32394	606	0	8	12.9658	Up	0.0189423	0.399268	-	GO:0009534//chloroplast thylakoid	-	-	-	hypothetical protein OsI_24461 [Oryza sativa Indica Group]
GW_rep_c12177	227	0	8	12.9658	Up	0.0189423	0.399349	COG1609/Transcription ;/Transcriptional regulators	-	-	-	-	-
GW_rep_c54084	125	0	8	12.9658	Up	0.0189423	0.39943	-	-	-	-	-	-
GW_rep_c61941	350	0	8	12.9658	Up	0.0189423	0.399511	-	-	GO:0003676//nucleic acid binding;GO:0046914//transition metal ion binding	-	-	Os08g0504700 [Oryza sativa Japonica Group]
GW_rep_c3912	734	0	8	12.9658	Up	0.0189423	0.399592	COG2267/Lipid transport and metabolism ;/Lysophospholipase	-	GO:0016787//hydrolase activity	-	ko01100//Metabolic pathways;ko00561//Glycerolipid metabolism	Os07g0565700 [Oryza sativa Japonica Group]
GW_rep_c55322	427	0	8	12.9658	Up	0.0189423	0.399673	-	-	GO:0030414//peptidase inhibitor activity	-	-	hypothetical protein OsJ_00196 [Oryza sativa Japonica Group]
GW_rep_c67907	643	0	8	12.9658	Up	0.0189423	0.399754	-	GO:0044424//intracellular part	-	-	ko01100//Metabolic pathways;ko00195//Photosynthesis	photosystem II reaction center W protein [Zea mays]
GW_c17348	943	0	8	12.9658	Up	0.0189423	0.399835	-	GO:0043231//intracellular membrane-bounded organelle	-	GO:0006355//regulation of transcription, DNA-dependent;GO:0009409//response to cold;GO:0006970//response to osmotic stress	-	hypothetical protein SORBIDRAFT_09g017080 [Sorghum bicolor]
GW_rep_c23221	823	0	8	12.9658	Up	0.0189423	0.399916	-	GO:0043231//intracellular membrane-bounded organelle	GO:0016740//transferase activity	-	-	hypothetical protein OsI_18682 [Oryza sativa Indica Group]
GW_rep_c49373	207	0	8	12.9658	Up	0.0189423	0.399997	-	-	-	-	-	-
GW_rep_c55976	720	0	8	12.9658	Up	0.0189423	0.400078	-	-	GO:0016757//transferase activity, transferring glycosyl groups	-	-	hydroquinone glucosyltransferase, putative, expressed [Triticum aestivum]
GW_rep_c13438	141	0	8	12.9658	Up	0.0189423	0.40016	-	-	-	-	-	-
GW_rep_c98529	408	0	8	12.9658	Up	0.0189423	0.400241	-	-	GO:0003676//nucleic acid binding;GO:0046914//transition metal ion binding	-	-	dof zinc finger protein 8 [Hordeum vulgare subsp. vulgare]
GW_rep_c62979	1226	0	8	12.9658	Up	0.0189423	0.400322	COG0443/Posttranslational modification, protein turnover, chaperones ;/Molecular chaperone	-	GO:0016628//oxidoreductase activity, acting on the CH-CH group of donors, NAD or NADP as acceptor;GO:0032559	GO:0008152//metabolic process;GO:0050896//response to stimulus	ko03040//Spliceosome;ko05145//Toxoplasmosis;ko05162//Measles;ko04144//Endocytosis;ko04141//Protein processing in endoplasmic reticulum;ko04010//MAPK signaling pathway;ko04612//Antigen processing and presentation	unknown [Zea mays]
GW_rep_c11653	169	0	8	12.9658	Up	0.0189423	0.400403	-	-	-	-	-	hypothetical protein SORBIDRAFT_08g020780 [Sorghum bicolor]
GW_rep_c70818	514	0	8	12.9658	Up	0.0189423	0.400485	-	GO:0009536//plastid	-	GO:0006091//generation of precursor metabolites and energy	ko00196//Photosynthesis - antenna proteins	type II LHCI [Lolium temulentum]
GW_rep_c6057	611	0	8	12.9658	Up	0.0189423	0.400566	-	GO:0031410//cytoplasmic vesicle	GO:0003824//catalytic activity	-	-	glycosyltransferase 47 [Triticum aestivum]
GW_rep_c15671	676	0	8	12.9658	Up	0.0189423	0.400647	-	GO:0043231//intracellular membrane-bounded organelle;GO:0031410//cytoplasmic vesicle	GO:0003676//nucleic acid binding;GO:0016892	GO:0016072//rRNA metabolic process;GO:0006914//autophagy;GO:0032502//developmental process	-	unnamed protein product [Oryza sativa Japonica Group]
GW_rep_c56908	559	0	8	12.9658	Up	0.0189423	0.400729	-	-	-	-	-	dehydrin 7 [Hordeum vulgare subsp. vulgare]
GW_rep_c9032	1021	0	8	12.9658	Up	0.0189423	0.40081	-	GO:0043231//intracellular membrane-bounded organelle	GO:0004674//protein serine/threonine kinase activity;GO:0032559	GO:0006464//protein modification process	-	hypothetical protein SORBIDRAFT_08g001430 [Sorghum bicolor]
GW_rep_c4938	612	0	8	12.9658	Up	0.0189423	0.400892	COG0086/Transcription ;/DNA-directed RNA polymerase, beta' subunit/160 kD subunit	GO:0016591//DNA-directed RNA polymerase II, holoenzyme;GO:0009536//plastid	GO:0034062//RNA polymerase activity;GO:0016757//transferase activity, transferring glycosyl groups;GO:0003676//nucleic acid binding	GO:0006351//transcription, DNA-dependent	ko00230//Purine metabolism;ko05016//Huntington's disease;ko00240//Pyrimidine metabolism;ko01100//Metabolic pathways;ko03020//RNA polymerase	hypothetical protein OsJ_26081 [Oryza sativa Japonica Group]
GW_rep_c14050	736	0	8	12.9658	Up	0.0189423	0.400973	COG0724/General function prediction only ;/RNA-binding proteins (RRM domain)	GO:0043231//intracellular membrane-bounded organelle	GO:0005515//protein binding;GO:0004672//protein kinase activity;GO:0032559	GO:0050896//response to stimulus;GO:0006464//protein modification process	ko03040//Spliceosome	hypothetical protein LOC100217203 [Zea mays]
GW_rep_c4589	544	0	8	12.9658	Up	0.0189423	0.401055	-	-	GO:0046872//metal ion binding;GO:0032561//guanyl ribonucleotide binding;GO:0017111//nucleoside-triphosphatase activity	GO:0009207	ko04144//Endocytosis	hypothetical protein OsI_24244 [Oryza sativa Indica Group]
GW_rep_c76631	992	0	8	12.9658	Up	0.0189423	0.401136	COG2503/General function prediction only ;/Predicted secreted acid phosphatase	GO:0031410//cytoplasmic vesicle;GO:0043231//intracellular membrane-bounded organelle	GO:0016791//phosphatase activity	-	ko00740//Riboflavin metabolism;ko01120//Microbial metabolism in diverse environments;ko00627//Aminobenzoate degradation;ko03010//Ribosome	putative acid phosphatase [Hordeum vulgare subsp. vulgare]
GW_rep_c13533	168	0	8	12.9658	Up	0.0189423	0.401218	-	-	-	-	-	-
GW_rep_c54495	1322	0	8	12.9658	Up	0.0189423	0.4013	-	-	GO:0046872//metal ion binding;GO:0032561//guanyl ribonucleotide binding;GO:0017111//nucleoside-triphosphatase activity	GO:0009207	ko04144//Endocytosis	hypothetical protein SORBIDRAFT_10g027960 [Sorghum bicolor]
GW_rep_c69887	1049	0	8	12.9658	Up	0.0189423	0.401381	COG3979/General function prediction only ;/Uncharacterized protein contain chitin-binding domain type 3	GO:0031410//cytoplasmic vesicle	GO:0004563//beta-N-acetylhexosaminidase activity;GO:0004568//chitinase activity;GO:0030247//polysaccharide binding	GO:0005996//monosaccharide metabolic process;GO:0009607//response to biotic stimulus;GO:0006026	ko00520//Amino sugar and nucleotide sugar metabolism	chitinase 2 [Triticum aestivum]
GW_c4157	418	0	8	12.9658	Up	0.0189423	0.401463	-	-	-	-	-	hypothetical protein LOC100383390 [Zea mays]
GW_rep_c56688	621	0	8	12.9658	Up	0.0189423	0.401545	-	GO:0031410//cytoplasmic vesicle	GO:0004866//endopeptidase inhibitor activity	-	-	Os01g0914100 [Oryza sativa Japonica Group]
GW_rep_c54660	647	0	8	12.9658	Up	0.0189423	0.401626	-	-	-	-	-	-
GW_rep_c52414	791	0	8	12.9658	Up	0.0189423	0.401708	COG3386/Carbohydrate transport and metabolism ;/Gluconolactonase	GO:0043231//intracellular membrane-bounded organelle	GO:0016843	GO:0009820//alkaloid metabolic process	ko01100//Metabolic pathways;ko01110//Biosynthesis of secondary metabolites;ko00901//Indole alkaloid biosynthesis	putative strictosidine synthase [Oryza sativa Japonica Group]
GW_rep_c67912	663	0	8	12.9658	Up	0.0189423	0.40179	-	-	GO:0046872//metal ion binding	-	-	hypothetical protein OsI_10851 [Oryza sativa Indica Group]
GW_rep_c11219	158	0	8	12.9658	Up	0.0189423	0.401872	-	-	-	-	-	IBS1 (IMPAIRED IN BABA-INDUCED STERILITY 1); ATP binding / kinase/ protein kinase/ protein serine/threonine kinase/ protein tyrosine kinase [Arabidopsis thaliana]
GW_rep_c59788	651	0	8	12.9658	Up	0.0189423	0.401954	-	GO:0009536//plastid	-	GO:0006091//generation of precursor metabolites and energy	ko00196//Photosynthesis - antenna proteins;ko01100//Metabolic pathways	chlorophyll a/b-binding protein WCAB precursor [Triticum aestivum]
GW_rep_c7679	1087	0	8	12.9658	Up	0.0189423	0.402036	COG0477/Carbohydrate transport and metabolism ; Amino acid transport and metabolism ; Inorganic ion transport and metabolism ; General function prediction only ;/Permeases of the major facilitator superfamily	GO:0031224//intrinsic to membrane	GO:0022857//transmembrane transporter activity	GO:0006810//transport	ko04113//Meiosis - yeast	H0505F09.6 [Oryza sativa (indica cultivar-group)]
GW_rep_c59513	829	0	8	12.9658	Up	0.0189423	0.402118	-	GO:0043231//intracellular membrane-bounded organelle	-	-	-	Os04g0270200 [Oryza sativa Japonica Group]
GW_rep_c56641	1124	0	8	12.9658	Up	0.0189423	0.4022	COG2986/Amino acid transport and metabolism ;/Histidine ammonia-lyase	GO:0044424//intracellular part	GO:0016841//ammonia-lyase activity	GO:0006558//L-phenylalanine metabolic process	ko00910//Nitrogen metabolism;ko00940//Phenylpropanoid biosynthesis;ko00360//Phenylalanine metabolism;ko01100//Metabolic pathways;ko01110//Biosynthesis of secondary metabolites	phenylanlanine ammonia-lyase [Phyllostachys edulis]
GW_rep_c70896	477	0	8	12.9658	Up	0.0189423	0.402282	-	-	-	-	-	Os04g0629500 [Oryza sativa Japonica Group]
GW_rep_c1885	499	0	8	12.9658	Up	0.0189423	0.402364	-	-	-	-	-	-
GW_rep_c61338	454	0	8	12.9658	Up	0.0189423	0.402446	COG1911/Translation, ribosomal structure and biogenesis ;/Ribosomal protein L30E	GO:0030529//ribonucleoprotein complex	GO:0005198//structural molecule activity	GO:0010467//gene expression	ko03010//Ribosome	Os05g0490100 [Oryza sativa Japonica Group]
GW_rep_c2944	372	0	8	12.9658	Up	0.0189423	0.402528	-	GO:0043231//intracellular membrane-bounded organelle;GO:0031410//cytoplasmic vesicle	GO:0004672//protein kinase activity;GO:0032559	GO:0006464//protein modification process	-	Os09g0348300 [Oryza sativa Japonica Group]
GW_c52750	743	0	8	12.9658	Up	0.0189423	0.40261	COG0515/General function prediction only ; Signal transduction mechanisms ; Transcription ; Replication, recombination and repair ;/Serine/threonine protein kinase	-	GO:0004702//receptor signaling protein serine/threonine kinase activity;GO:0032559	GO:0006464//protein modification process	ko04530//Tight junction;ko04010//MAPK signaling pathway	hypothetical protein SORBIDRAFT_09g025830 [Sorghum bicolor]
GW_rep_c13263	860	0	8	12.9658	Up	0.0189423	0.402693	-	GO:0009528//plastid inner membrane	-	-	-	hypothetical protein OsI_05647 [Oryza sativa Indica Group]
GW_rep_c9156	1060	0	8	12.9658	Up	0.0189423	0.402775	COG0515/General function prediction only ; Signal transduction mechanisms ; Transcription ; Replication, recombination and repair ;/Serine/threonine protein kinase	-	GO:0004672//protein kinase activity	-	ko05218//Melanoma;ko05160//Hepatitis C;ko05211//Renal cell carcinoma;ko04540//Gap junction;ko04360//Axon guidance;ko04916//Melanogenesis;ko05142//Chagas disease (American trypanosomiasis);ko04270//Vascular smooth muscle contraction;ko04062//Chemokine signaling pathway;ko05145//Toxoplasmosis;ko05221//Acute myeloid leukemia;ko04320//Dorso-ventral axis formation;ko04510//Focal adhesion;ko05200//Path…	hypothetical protein SORBIDRAFT_09g028690 [Sorghum bicolor]
GW_rep_c62184	1101	0	8	12.9658	Up	0.0189423	0.402857	COG0211/Translation, ribosomal structure and biogenesis ;/Ribosomal protein L27	GO:0009536//plastid	-	GO:0006091//generation of precursor metabolites and energy	ko00196//Photosynthesis - antenna proteins;ko01100//Metabolic pathways	hypothetical protein SORBIDRAFT_01g015400 [Sorghum bicolor]
GW_rep_c28417	875	0	8	12.9658	Up	0.0189423	0.40294	-	GO:0043231//intracellular membrane-bounded organelle	-	-	-	expressed protein [Oryza sativa Japonica Group]
GW_rep_c4569	311	0	8	12.9658	Up	0.0189423	0.403022	-	GO:0043231//intracellular membrane-bounded organelle;GO:0031410//cytoplasmic vesicle	-	-	-	unknown [Zea mays]
GW_rep_c43342	595	0	8	12.9658	Up	0.0189423	0.403104	COG0657/Lipid transport and metabolism ;/Esterase/lipase	GO:0043231//intracellular membrane-bounded organelle	GO:0003824//catalytic activity	-	ko00983//Drug metabolism - other enzymes;ko01120//Microbial metabolism in diverse environments;ko01100//Metabolic pathways;ko00627//Aminobenzoate degradation;ko00960//Tropane, piperidine and pyridine alkaloid biosynthesis;ko00363//Bisphenol degradation;ko01110//Biosynthesis of secondary metabolites	hypothetical protein OsI_27070 [Oryza sativa Indica Group]
GW_rep_c57879	568	0	8	12.9658	Up	0.0189423	0.403187	-	-	-	GO:0006351//transcription, DNA-dependent	-	drought-responsive factor-like transcription factor DRFL1b [Triticum aestivum]
GW_rep_c7072	228	0	8	12.9658	Up	0.0189423	0.403269	-	-	-	GO:0050794//regulation of cellular process	-	pseudo-response regulator [Triticum aestivum]
GW_rep_c54857	531	0	8	12.9658	Up	0.0189423	0.403352	-	-	-	-	-	Putative EREBP-like protein [Oryza sativa Japonica Group]
GW_c3393	459	0	8	12.9658	Up	0.0189423	0.403434	-	GO:0043234//protein complex;GO:0043231//intracellular membrane-bounded organelle	-	GO:0016192//vesicle-mediated transport	ko04910//Insulin signaling pathway	unnamed protein product [Vitis vinifera]
GW_rep_c6037	840	0	8	12.9658	Up	0.0189423	0.403517	-	-	GO:0003676//nucleic acid binding	-	-	hypothetical protein OsI_27561 [Oryza sativa Indica Group]
GW_c4081	942	0	8	12.9658	Up	0.0189423	0.403599	COG4886/Function unknown ;/Leucine-rich repeat (LRR) protein	-	-	-	-	RDG2A [Hordeum vulgare subsp. vulgare]
GW_rep_c60136	985	0	8	12.9658	Up	0.0189423	0.403682	COG0526/Posttranslational modification, protein turnover, chaperones ; Energy production and conversion ;/Thiol-disulfide isomerase and thioredoxins	GO:0009526//plastid envelope;GO:0031976;GO:0009532//plastid stroma	GO:0005488//binding;GO:0015036//disulfide oxidoreductase activity	GO:0018904;GO:0006950//response to stress;GO:0019725//cellular homeostasis	-	Os07g0476900 [Oryza sativa Japonica Group]
GW_rep_c4521	746	0	8	12.9658	Up	0.0189423	0.403765	-	-	-	-	-	-
GW_rep_c31539	1364	0	8	12.9658	Up	0.0189423	0.403847	COG0684/Coenzyme transport and metabolism ;/Demethylmenaquinone methyltransferase	GO:0044424//intracellular part	GO:0016301//kinase activity;GO:0005515//protein binding;GO:0008428//ribonuclease inhibitor activity;GO:0032559	GO:0019219;GO:0006464//protein modification process;GO:0060699//regulation of endoribonuclease activity	-	hypothetical protein OsI_27436 [Oryza sativa Indica Group]
GW_rep_c13208	815	0	8	12.9658	Up	0.0189423	0.40393	COG5576/Transcription ;/Homeodomain-containing transcription factor	GO:0043231//intracellular membrane-bounded organelle	GO:0003677//DNA binding	GO:0006351//transcription, DNA-dependent	-	homeodomain-leucine zipper transcription factor TaHDZipII-1 [Triticum aestivum]
GW_rep_c68272	711	0	8	12.9658	Up	0.0189423	0.404013	COG0724/General function prediction only ;/RNA-binding proteins (RRM domain)	-	GO:0005488//binding	-	-	glycine-rich RNA-binding protein [Triticum aestivum]
GW_rep_c60247	846	0	8	12.9658	Up	0.0189423	0.404096	-	GO:0031410//cytoplasmic vesicle	-	-	-	fasciclin-like protein FLA15 [Triticum aestivum]
GW_rep_c62474	162	0	8	12.9658	Up	0.0189423	0.404178	-	-	-	-	ko00196//Photosynthesis - antenna proteins;ko01100//Metabolic pathways	chlorophyll a/b-binding protein [Arabidopsis thaliana]
GW_rep_c55152	889	0	8	12.9658	Up	0.0189423	0.404261	-	-	-	-	-	-
GW_rep_c64687	1035	0	8	12.9658	Up	0.0189423	0.404344	-	GO:0009536//plastid	GO:0004091//carboxylesterase activity	GO:0044238//primary metabolic process	-	hypothetical protein SORBIDRAFT_03g046400 [Sorghum bicolor]
GW_rep_c78049	1201	0	8	12.9658	Up	0.0189423	0.404427	COG1088/Cell wall/membrane/envelope biogenesis ;/dTDP-D-glucose 4,6-dehydratase	GO:0000267//cell fraction	GO:0016857//racemase and epimerase activity, acting on carbohydrates and derivatives;GO:0016616//oxidoreductase activity, acting on the CH-OH group of donors, NAD or NADP as acceptor;GO:0048037//cofactor binding;GO:0016836//hydro-lyase activity	GO:0010191;GO:0009226//nucleotide-sugar biosynthetic process;GO:0051553;GO:0003006//developmental process involved in reproduction;GO:0009734//auxin mediated signaling pathway;GO:0033692//cellular polysaccharide biosynthetic process	ko00520//Amino sugar and nucleotide sugar metabolism	RHM1 [Zea mays]
GW_c8433	1132	0	8	12.9658	Up	0.0189423	0.40451	-	-	-	-	-	Os06g0720400 [Oryza sativa Japonica Group]
GW_rep_c28622	287	0	8	12.9658	Up	0.0189423	0.404593	-	-	-	-	-	Bax inhibitor 1-like protein [Triticum aestivum]
GW_rep_c3647	265	0	8	12.9658	Up	0.0189423	0.404676	-	-	-	-	-	-
GW_rep_c62411	594	0	8	12.9658	Up	0.0189423	0.404759	COG0049/Translation, ribosomal structure and biogenesis ;/Ribosomal protein S7	GO:0030529//ribonucleoprotein complex	GO:0003676//nucleic acid binding;GO:0005198//structural molecule activity	GO:0010467//gene expression	ko03010//Ribosome	hypothetical protein LOC100193240 [Zea mays]
GW_rep_c65093	921	0	8	12.9658	Up	0.0189423	0.404842	COG2092/Translation, ribosomal structure and biogenesis ;/Translation elongation factor EF-1beta	GO:0043234//protein complex	GO:0008135//translation factor activity, nucleic acid binding	GO:0006412//translation	-	putative elongation factor 1 beta [Hordeum vulgare subsp. vulgare]
GW_rep_c27210	1060	0	8	12.9658	Up	0.0189423	0.404925	-	-	-	-	-	-
GW_rep_c58009	957	0	8	12.9658	Up	0.0189423	0.405008	-	GO:0005770//late endosome;GO:0012505//endomembrane system;GO:0042598//vesicular fraction	GO:0005543//phospholipid binding	GO:0007041//lysosomal transport;GO:0006892//post-Golgi vesicle-mediated transport;GO:0048878//chemical homeostasis;GO:0006605//protein targeting;GO:0048513//organ development;GO:0007165//signal transduction;GO:0009630//gravitropism	-	hypothetical protein SORBIDRAFT_03g040700 [Sorghum bicolor]
GW_rep_c3682	589	0	8	12.9658	Up	0.0189423	0.405092	COG5076/Chromatin structure and dynamics ; Transcription ;/Transcription factor involved in chromatin remodeling, contains bromodomain	GO:0043231//intracellular membrane-bounded organelle	GO:0003676//nucleic acid binding;GO:0004402//histone acetyltransferase activity	GO:0009314//response to radiation;GO:0006355//regulation of transcription, DNA-dependent;GO:0016570//histone modification;GO:0009791//post-embryonic development;GO:0009653//anatomical structure morphogenesis	ko04330//Notch signaling pathway	putative histone acetyltransferase GCN5 [Hordeum vulgare]
GW_rep_c56664	452	0	8	12.9658	Up	0.0189423	0.405175	-	GO:0009521;GO:0031224//intrinsic to membrane;GO:0009534//chloroplast thylakoid	GO:0046906//tetrapyrrole binding;GO:0043169//cation binding	GO:0006464//protein modification process;GO:0006091//generation of precursor metabolites and energy	ko00196//Photosynthesis - antenna proteins;ko01100//Metabolic pathways	chlorophyll A/B binding protein, putative [Ricinus communis]
GW_rep_c8482	632	0	8	12.9658	Up	0.0189423	0.405258	-	-	GO:0046914//transition metal ion binding	-	-	VIP2 protein [Avena fatua]
GW_rep_c55705	738	0	8	12.9658	Up	0.0189423	0.405341	-	-	-	-	-	-
GW_rep_c60327	870	0	8	12.9658	Up	0.0189423	0.405425	COG5023/Cytoskeleton ;/Tubulin	GO:0032991//macromolecular complex;GO:0015630//microtubule cytoskeleton	GO:0017111//nucleoside-triphosphatase activity;GO:0032561//guanyl ribonucleotide binding	GO:0043623//cellular protein complex assembly;GO:0009207;GO:0007017//microtubule-based process	ko04540//Gap junction;ko04145//Phagosome;ko05130//Pathogenic Escherichia coli infection	alpha tubulin-2A [Triticum aestivum]
GW_rep_c62570	387	0	8	12.9658	Up	0.0189423	0.405508	-	GO:0031224//intrinsic to membrane;GO:0009534//chloroplast thylakoid;GO:0009522//photosystem I	-	GO:0044237//cellular metabolic process	ko01100//Metabolic pathways;ko00195//Photosynthesis	RecName: Full=Photosystem I reaction center subunit XI, chloroplastic; Short=PSI-L; AltName: Full=PSI subunit V; Flags: Precursor
GW_rep_c8658	328	0	8	12.9658	Up	0.0189423	0.405592	-	-	-	-	-	-
GW_rep_c63084	737	0	8	12.9658	Up	0.0189423	0.405675	COG2032/Inorganic ion transport and metabolism ;/Cu/Zn superoxide dismutase	GO:0044424//intracellular part	GO:0003824//catalytic activity;GO:0016209//antioxidant activity;GO:0043169//cation binding	-	ko04146//Peroxisome;ko05016//Huntington's disease;ko05020//Prion diseases;ko05014//Amyotrophic lateral sclerosis (ALS)	superoxide dismutase [Triticum aestivum]
GW_rep_c67845	806	0	8	12.9658	Up	0.0189423	0.405758	COG4870/Posttranslational modification, protein turnover, chaperones ;/Cysteine protease	-	GO:0004175//endopeptidase activity	GO:0019538//protein metabolic process	-	triticain alpha [Triticum aestivum]
GW_rep_c12882	938	0	8	12.9658	Up	0.0189423	0.405842	-	-	-	-	-	RNA-binding protein cabeza [Zea mays]
GW_rep_c21254	732	0	8	12.9658	Up	0.0189423	0.405925	COG1131/Defense mechanisms ;/ABC-type multidrug transport system, ATPase component	GO:0044464//cell part	GO:0017111//nucleoside-triphosphatase activity;GO:0015604//phosphonate transmembrane transporter activity;GO:0032559	GO:0009207	ko04976//Bile secretion;ko02010//ABC transporters	CER5-like protein [Triticum aestivum]
GW_rep_c56659	292	0	8	12.9658	Up	0.0189423	0.406009	COG0526/Posttranslational modification, protein turnover, chaperones ; Energy production and conversion ;/Thiol-disulfide isomerase and thioredoxins	-	-	GO:0019725//cellular homeostasis	-	hypothetical protein OsJ_26620 [Oryza sativa Japonica Group]
GW_c6112	549	0	8	12.9658	Up	0.0189423	0.406093	COG0642/Signal transduction mechanisms ;/Signal transduction histidine kinase	-	GO:0004673//protein histidine kinase activity;GO:0032559	GO:0006468//protein phosphorylation;GO:0007165//signal transduction	-	hypothetical protein OsI_11743 [Oryza sativa Indica Group]
GW_rep_c67105	493	0	8	12.9658	Up	0.0189423	0.406176	COG0484/Posttranslational modification, protein turnover, chaperones ;/DnaJ-class molecular chaperone with C-terminal Zn finger domain	-	GO:0005515//protein binding	-	ko04141//Protein processing in endoplasmic reticulum	hypothetical protein OsI_15662 [Oryza sativa Indica Group]
GW_rep_c14647	947	0	8	12.9658	Up	0.0189423	0.40626	-	GO:0015630//microtubule cytoskeleton	-	-	-	hypothetical protein OsI_10407 [Oryza sativa Indica Group]
GW_rep_c53794	556	0	8	12.9658	Up	0.0189423	0.406344	COG0633/Energy production and conversion ;/Ferredoxin	GO:0009536//plastid	GO:0051536//iron-sulfur cluster binding	-	ko00195//Photosynthesis	RecName: Full=Ferredoxin, chloroplastic; Flags: Precursor
GW_rep_c57404	654	0	8	12.9658	Up	0.0189423	0.406427	COG0376/Inorganic ion transport and metabolism ;/Catalase (peroxidase I)	-	GO:0005506//iron ion binding;GO:0016209//antioxidant activity	GO:0008152//metabolic process;GO:0006950//response to stress	ko00480//Glutathione metabolism;ko00053//Ascorbate and aldarate metabolism	ascorbate peroxidase [Hordeum vulgare subsp. vulgare]
GW_c51574	724	0	8	12.9658	Up	0.0189423	0.406511	-	GO:0009507//chloroplast;GO:0009522//photosystem I	-	GO:0044237//cellular metabolic process	ko01100//Metabolic pathways;ko00195//Photosynthesis	RecName: Full=Photosystem I reaction center subunit IV, chloroplastic; Short=PSI-E; AltName: Full=Photosystem I 10.8 kDa polypeptide; Flags: Precursor
GW_rep_c64382	826	0	8	12.9658	Up	0.0189423	0.406595	COG0149/Carbohydrate transport and metabolism ;/Triosephosphate isomerase	GO:0044424//intracellular part	GO:0016861//intramolecular oxidoreductase activity, interconverting aldoses and ketoses	GO:0006007//glucose catabolic process;GO:0006631//fatty acid metabolic process	ko00562//Inositol phosphate metabolism;ko00051//Fructose and mannose metabolism;ko00710//Carbon fixation in photosynthetic organisms;ko01120//Microbial metabolism in diverse environments;ko01100//Metabolic pathways;ko01110//Biosynthesis of secondary metabolites;ko00010//Glycolysis / Gluconeogenesis	RecName: Full=Triosephosphate isomerase, cytosolic; Short=TIM; Short=Triose-phosphate isomerase
GW_rep_c12410	849	0	8	12.9658	Up	0.0189423	0.406679	-	-	-	-	-	hypothetical protein OsI_05352 [Oryza sativa Indica Group]
GW_c5396	403	0	8	12.9658	Up	0.0189423	0.406763	-	-	-	-	-	LOC100282635 [Zea mays]
GW_rep_c7824	951	0	8	12.9658	Up	0.0189423	0.406847	COG5126/Signal transduction mechanisms ; Cytoskeleton ; Cell cycle control, cell division, chromosome partitioning ; General function prediction only ;/Ca2+-binding protein (EF-Hand superfamily)	-	GO:0046872//metal ion binding	-	ko04360//Axon guidance;ko04020//Calcium signaling pathway;ko04310//Wnt signaling pathway;ko04370//VEGF signaling pathway;ko04650//Natural killer cell mediated cytotoxicity;ko04662//B cell receptor signaling pathway;ko04010//MAPK signaling pathway;ko05010//Alzheimer's disease;ko04660//T cell receptor signaling pathway;ko04210//Apoptosis;ko04114//Oocyte meiosis;ko05014//Amyotrophic lateral sclerosi…	LOC100284839 [Zea mays]
GW_rep_c6797	576	0	8	12.9658	Up	0.0189423	0.406931	-	GO:0031410//cytoplasmic vesicle	-	-	-	predicted protein [Populus trichocarpa]
GW_rep_c71708	526	0	8	12.9658	Up	0.0189423	0.407015	-	-	-	-	-	-
GW_rep_c76205	759	0	8	12.9658	Up	0.0189423	0.407099	COG0244/Translation, ribosomal structure and biogenesis ;/Ribosomal protein L10	GO:0030529//ribonucleoprotein complex	GO:0005198//structural molecule activity	GO:0006412//translation	ko03010//Ribosome	hypothetical protein OsI_27702 [Oryza sativa Indica Group]
GW_rep_c13647	207	0	8	12.9658	Up	0.0189423	0.407183	-	-	-	-	-	-
GW_c10608	743	0	8	12.9658	Up	0.0189423	0.407267	-	-	GO:0004871//signal transducer activity	GO:0009267//cellular response to starvation	-	RecName: Full=SPX domain-containing protein 4; AltName: Full=Protein SPX DOMAIN GENE 4; Short=OsSPX4
GW_rep_c73649	513	0	8	12.9658	Up	0.0189423	0.407351	-	GO:0043231//intracellular membrane-bounded organelle	GO:0003677//DNA binding	GO:0016101//diterpenoid metabolic process;GO:0006950//response to stress;GO:0010467//gene expression	-	putative WRKY2 protein [Hordeum vulgare subsp. vulgare]
GW_rep_c18717	682	0	8	12.9658	Up	0.0189423	0.407435	COG0099/Translation, ribosomal structure and biogenesis ;/Ribosomal protein S13	GO:0043231//intracellular membrane-bounded organelle;GO:0030529//ribonucleoprotein complex	GO:0003676//nucleic acid binding;GO:0016791//phosphatase activity;GO:0005198//structural molecule activity	GO:0010467//gene expression	ko03010//Ribosome	putative acid phosphatase [Hordeum vulgare subsp. vulgare]
GW_rep_c6412	229	0	8	12.9658	Up	0.0189423	0.407519	-	-	-	-	-	-
GW_rep_c66730	572	0	8	12.9658	Up	0.0189423	0.407604	-	GO:0009534//chloroplast thylakoid;GO:0009522//photosystem I	GO:0005488//binding	GO:0009765//photosynthesis, light harvesting	ko00196//Photosynthesis - antenna proteins	Os02g0764500 [Oryza sativa Japonica Group]
GW_c20040	644	0	8	12.9658	Up	0.0189423	0.407688	-	GO:0009536//plastid	-	-	-	unknow protein [Oryza sativa Japonica Group]
GW_c22502	1567	0	8	12.9658	Up	0.0189423	0.407772	COG0474/Inorganic ion transport and metabolism ;/Cation transport ATPase	GO:0031227//intrinsic to endoplasmic reticulum membrane	GO:0019829//cation-transporting ATPase activity;GO:0032559	GO:0010038//response to metal ion;GO:0009206;GO:0000041//transition metal ion transport;GO:0030003//cellular cation homeostasis	ko04020//Calcium signaling pathway;ko04972//Pancreatic secretion;ko05010//Alzheimer's disease	hypothetical protein SORBIDRAFT_01g038990 [Sorghum bicolor]
GW_rep_c68754	557	0	8	12.9658	Up	0.0189423	0.407856	COG0526/Posttranslational modification, protein turnover, chaperones ; Energy production and conversion ;/Thiol-disulfide isomerase and thioredoxins	-	GO:0015036//disulfide oxidoreductase activity	GO:0018904;GO:0019725//cellular homeostasis	-	hypothetical protein OsI_11393 [Oryza sativa Indica Group]
GW_rep_c54104	1502	0	8	12.9658	Up	0.0189423	0.407941	COG3424/Secondary metabolites biosynthesis, transport and catabolism ;/Predicted naringenin-chalcone synthase	-	GO:0016740//transferase activity	-	ko00941//Flavonoid biosynthesis;ko01100//Metabolic pathways;ko04712//Circadian rhythm - plant;ko01110//Biosynthesis of secondary metabolites	chalcone synthase [Cardamine asarifolia]
GW_rep_c71771	482	0	8	12.9658	Up	0.0189423	0.408025	-	-	-	-	-	-
GW_rep_c76798	737	0	8	12.9658	Up	0.0189423	0.40811	-	GO:0009536//plastid	-	GO:0006091//generation of precursor metabolites and energy	ko00196//Photosynthesis - antenna proteins;ko01100//Metabolic pathways	Os03g0592500 [Oryza sativa Japonica Group]
GW_rep_c57144	660	0	8	12.9658	Up	0.0189423	0.408194	COG0335/Translation, ribosomal structure and biogenesis ;/Ribosomal protein L19	GO:0009526//plastid envelope;GO:0009532//plastid stroma;GO:0030529//ribonucleoprotein complex	GO:0005198//structural molecule activity	GO:0010467//gene expression;GO:0022613//ribonucleoprotein complex biogenesis	ko03010//Ribosome	50S ribosomal protein l19 [Oryza sativa Indica Group]
GW_rep_c67626	658	0	8	12.9658	Up	0.0189423	0.408279	-	-	-	-	-	hypothetical protein SORBIDRAFT_0016s002240 [Sorghum bicolor]
GW_rep_c11806	1070	0	8	12.9658	Up	0.0189423	0.408363	COG5409/Signal transduction mechanisms ;/EXS domain-containing protein	GO:0031224//intrinsic to membrane;GO:0031410//cytoplasmic vesicle	-	-	-	Os12g0595000 [Oryza sativa Japonica Group]
GW_rep_c66317	1321	0	8	12.9658	Up	0.0189423	0.408448	COG0500/Secondary metabolites biosynthesis, transport and catabolism ; General function prediction only ;/SAM-dependent methyltransferases	GO:0044424//intracellular part	GO:0008170//N-methyltransferase activity;GO:0016410//N-acyltransferase activity	GO:0048868//pollen tube development;GO:0006498//N-terminal protein lipidation;GO:0048229//gametophyte development;GO:0046470//phosphatidylcholine metabolic process;GO:0006730//one-carbon metabolic process;GO:0019695//choline metabolic process;GO:0009791//post-embryonic development;GO:0000904//cell morphogenesis involved in differentiation	ko00564//Glycerophospholipid metabolism	phosphoethanolamine methyltransferase [Triticum aestivum]
GW_rep_c60511	649	0	8	12.9658	Up	0.0189423	0.408532	-	GO:0009536//plastid	-	-	-	imp biosynthesis protein [Oryza sativa Indica Group]
GW_c6295	802	0	8	12.9658	Up	0.0189423	0.408617	-	-	-	-	-	hypothetical protein OsI_14984 [Oryza sativa Indica Group]
GW_rep_c80291	699	0	8	12.9658	Up	0.0189423	0.408702	-	GO:0031224//intrinsic to membrane;GO:0009534//chloroplast thylakoid;GO:0009522//photosystem I	-	GO:0044237//cellular metabolic process	ko01100//Metabolic pathways;ko00195//Photosynthesis	RecName: Full=Photosystem I reaction center subunit XI, chloroplastic; Short=PSI-L; AltName: Full=PSI subunit V; Flags: Precursor
GW_rep_c37775	1629	0	8	12.9658	Up	0.0189423	0.408786	-	-	GO:0008378//galactosyltransferase activity	-	ko00052//Galactose metabolism	putative alkaline alpha-galactosidase seed imbibition protein [Oryza sativa Japonica Group]
GW_rep_c4265	556	0	8	12.9658	Up	0.0189423	0.408871	COG5540/Posttranslational modification, protein turnover, chaperones ;/RING-finger-containing ubiquitin ligase	-	GO:0046914//transition metal ion binding	-	ko04120//Ubiquitin mediated proteolysis;ko04141//Protein processing in endoplasmic reticulum	hypothetical protein OsI_04246 [Oryza sativa Indica Group]
GW_rep_c64147	542	0	8	12.9658	Up	0.0189423	0.408956	-	-	-	-	-	putative senescence-associated protein [Pisum sativum]
GW_rep_c66303	507	0	8	12.9658	Up	0.0189423	0.409041	-	GO:0043231//intracellular membrane-bounded organelle	-	-	-	hypothetical protein OsI_13791 [Oryza sativa Indica Group]
GW_rep_c57865	633	0	8	12.9658	Up	0.0189423	0.409126	-	-	-	-	ko00240//Pyrimidine metabolism;ko01100//Metabolic pathways	hypothetical protein SORBIDRAFT_03g045190 [Sorghum bicolor]
GW_rep_c55938	1257	0	8	12.9658	Up	0.0189423	0.409211	COG3588/Carbohydrate transport and metabolism ;/Fructose-1,6-bisphosphate aldolase	GO:0043231//intracellular membrane-bounded organelle	GO:0016832//aldehyde-lyase activity	GO:0006007//glucose catabolic process	ko00051//Fructose and mannose metabolism;ko00710//Carbon fixation in photosynthetic organisms;ko01120//Microbial metabolism in diverse environments;ko01100//Metabolic pathways;ko00030//Pentose phosphate pathway;ko01110//Biosynthesis of secondary metabolites;ko00010//Glycolysis / Gluconeogenesis	Os11g0171300 [Oryza sativa Japonica Group]
GW_rep_c59318	1193	0	8	12.9658	Up	0.0189423	0.409296	COG0859/Cell wall/membrane/envelope biogenesis ;/ADP-heptose:LPS heptosyltransferase	GO:0043234//protein complex;GO:0009534//chloroplast thylakoid	-	GO:0009767//photosynthetic electron transport chain	-	Os08g0276100 [Oryza sativa Japonica Group]
GW_c17150	360	0	8	12.9658	Up	0.0189423	0.409381	-	-	GO:0022892	GO:0015031//protein transport	-	hypothetical protein OsJ_24843 [Oryza sativa Japonica Group]
GW_c13752	693	0	8	12.9658	Up	0.0189423	0.409466	-	GO:0043234//protein complex;GO:0009526//plastid envelope;GO:0030894	-	GO:0006281//DNA repair;GO:0007059//chromosome segregation	-	hypothetical protein OsI_00547 [Oryza sativa Indica Group]
GW_rep_c95250	422	0	8	12.9658	Up	0.0189423	0.409551	-	-	GO:0005488//binding	GO:0051234//establishment of localization;GO:0010876	-	RecName: Full=Non-specific lipid-transfer protein Cw18; Short=LTP Cw-18; AltName: Full=PKG2316; Flags: Precursor
GW_rep_c98076	480	0	8	12.9658	Up	0.0189423	0.409636	-	GO:0031224//intrinsic to membrane	GO:0016759//cellulose synthase activity;GO:0046914//transition metal ion binding	GO:0045229//external encapsulating structure organization;GO:0009250//glucan biosynthetic process	-	putative cellulose synthase catalytic subunit [Hordeum vulgare]
GW_c14719	833	0	8	12.9658	Up	0.0189423	0.409721	COG0429/General function prediction only ;/Predicted hydrolase of the alpha/beta-hydrolase fold	GO:0044464//cell part	GO:0016788//hydrolase activity, acting on ester bonds	-	-	hypothetical protein OsI_04599 [Oryza sativa Indica Group]
GW_rep_c47802	727	0	8	12.9658	Up	0.0189423	0.409806	COG5227/Posttranslational modification, protein turnover, chaperones ;/Ubiquitin-like protein (sentrin)	GO:0043231//intracellular membrane-bounded organelle	GO:0005488//binding;GO:0016818//hydrolase activity, acting on acid anhydrides, in phosphorus-containing anhydrides	GO:0032446//protein modification by small protein conjugation;GO:0009408//response to heat;GO:0043392//negative regulation of DNA binding	ko03013//RNA transport	Os01g0918300 [Oryza sativa Japonica Group]
GW_rep_c14298	168	0	8	12.9658	Up	0.0189423	0.409891	-	-	-	-	-	reticulon [Hordeum vulgare]
GW_rep_c10285	1121	0	8	12.9658	Up	0.0189423	0.409976	COG0296/Carbohydrate transport and metabolism ;/1,4-alpha-glucan branching enzyme	GO:0043231//intracellular membrane-bounded organelle	GO:0016798//hydrolase activity, acting on glycosyl bonds	GO:0044238//primary metabolic process	ko00500//Starch and sucrose metabolism;ko01100//Metabolic pathways	starch branching enzyme IIa [Triticum aestivum]
GW_rep_c67676	811	0	8	12.9658	Up	0.0189423	0.410062	COG0625/Posttranslational modification, protein turnover, chaperones ;/Glutathione S-transferase	-	GO:0016765//transferase activity, transferring alkyl or aryl (other than methyl) groups	-	ko00980//Metabolism of xenobiotics by cytochrome P450;ko00480//Glutathione metabolism;ko00982//Drug metabolism - cytochrome P450	glutathione transferase F5 [Triticum aestivum]
GW_rep_c6819	373	0	8	12.9658	Up	0.0189423	0.410147	-	-	-	-	-	RecName: Full=Leaf-specific thionin BTH6; Contains: RecName: Full=Leaf-specific thionin BTH6; Contains: RecName: Full=Acidic protein; Flags: Precursor
GW_rep_c59612	997	0	8	12.9658	Up	0.0189423	0.410232	COG0753/Inorganic ion transport and metabolism ;/Catalase	-	GO:0005506//iron ion binding;GO:0004601//peroxidase activity	GO:0042743//hydrogen peroxide metabolic process;GO:0006950//response to stress	ko04146//Peroxisome;ko00680//Methane metabolism;ko01120//Microbial metabolism in diverse environments;ko01100//Metabolic pathways;ko00380//Tryptophan metabolism;ko05014//Amyotrophic lateral sclerosis (ALS)	RecName: Full=Catalase isozyme 2
GW_rep_c62895	606	0	8	12.9658	Up	0.0189423	0.410318	-	GO:0031410//cytoplasmic vesicle	-	GO:0010876	-	hypothetical protein OsI_34241 [Oryza sativa Indica Group]
GW_rep_c11693	1178	0	8	12.9658	Up	0.0189423	0.410403	-	GO:0031224//intrinsic to membrane;GO:0031410//cytoplasmic vesicle	-	GO:0009607//response to biotic stimulus	-	Os03g0244200 [Oryza sativa Japonica Group]
GW_c13236	300	0	8	12.9658	Up	0.0189423	0.410488	-	-	-	-	-	-
GW_rep_c13837	924	0	8	12.9658	Up	0.0189423	0.410574	-	GO:0031090//organelle membrane;GO:0043231//intracellular membrane-bounded organelle;GO:0031224//intrinsic to membrane;GO:0031410//cytoplasmic vesicle	GO:0016787//hydrolase activity	GO:0007165//signal transduction;GO:0051604//protein maturation	-	hypothetical protein SORBIDRAFT_07g000320 [Sorghum bicolor]
GW_rep_c18739	140	0	8	12.9658	Up	0.0189423	0.410659	-	GO:0043231//intracellular membrane-bounded organelle	-	-	-	hypothetical protein OsI_26282 [Oryza sativa Indica Group]
GW_rep_c85479	643	0	8	12.9658	Up	0.0189423	0.410745	-	GO:0043234//protein complex;GO:0009534//chloroplast thylakoid;GO:0016020//membrane	GO:0017111//nucleoside-triphosphatase activity;GO:0016651//oxidoreductase activity, acting on NADH or NADPH;GO:0032561//guanyl ribonucleotide binding	GO:0010257;GO:0009207	-	hypothetical protein OsJ_04839 [Oryza sativa Japonica Group]
GW_rep_c55546	562	0	7	12.7731	Up	0.031789	0.433167	COG1727/Translation, ribosomal structure and biogenesis ;/Ribosomal protein L18E	GO:0030529//ribonucleoprotein complex	GO:0005198//structural molecule activity	GO:0010467//gene expression	ko03010//Ribosome	hypothetical protein SORBIDRAFT_01g035860 [Sorghum bicolor]
GW_rep_c61534	562	0	7	12.7731	Up	0.031789	0.433223	COG0652/Posttranslational modification, protein turnover, chaperones ;/Peptidyl-prolyl cis-trans isomerase (rotamase) - cyclophilin family	GO:0005770//late endosome;GO:0044431//Golgi apparatus part;GO:0005626//insoluble fraction	GO:0016859//cis-trans isomerase activity	GO:0044267//cellular protein metabolic process	-	cyclophilin B [Triticum urartu]
GW_rep_c21730	746	0	7	12.7731	Up	0.031789	0.43328	COG3424/Secondary metabolites biosynthesis, transport and catabolism ;/Predicted naringenin-chalcone synthase	GO:0043231//intracellular membrane-bounded organelle	GO:0004312//fatty acid synthase activity	GO:0009314//response to radiation;GO:0006633//fatty acid biosynthetic process;GO:0000902//cell morphogenesis;GO:0007275//multicellular organismal development;GO:0003006//developmental process involved in reproduction;GO:0006950//response to stress	ko00941//Flavonoid biosynthesis;ko01100//Metabolic pathways;ko04712//Circadian rhythm - plant;ko01110//Biosynthesis of secondary metabolites	putative very long chain fatty acid condensing enzyme CUT1;3 [Hordeum vulgare]
GW_c11218	731	0	7	12.7731	Up	0.031789	0.433337	-	GO:0043231//intracellular membrane-bounded organelle	GO:0030528//transcription regulator activity	GO:0006310//DNA recombination;GO:0002832;GO:0006464//protein modification process	-	hypothetical protein OsJ_06428 [Oryza sativa Japonica Group]
GW_rep_c66032	599	0	7	12.7731	Up	0.031789	0.433394	COG5045/Translation, ribosomal structure and biogenesis ;/Ribosomal protein S10E	GO:0030529//ribonucleoprotein complex	-	-	ko03010//Ribosome	Os01g0962600 [Oryza sativa Japonica Group]
GW_rep_c96053	1214	0	7	12.7731	Up	0.031789	0.43345	-	-	-	-	-	predicted protein [Micromonas pusilla CCMP1545]
GW_rep_c17812	174	0	7	12.7731	Up	0.031789	0.433507	-	GO:0015934//large ribosomal subunit;GO:0016020//membrane;GO:0030312//external encapsulating structure;GO:0009536//plastid	GO:0005198//structural molecule activity	GO:0010467//gene expression;GO:0022613//ribonucleoprotein complex biogenesis	ko03010//Ribosome	Os01g0706500 [Oryza sativa Japonica Group]
GW_rep_c66890	446	0	7	12.7731	Up	0.031789	0.433564	COG1022/Lipid transport and metabolism ;/Long-chain acyl-CoA synthetases (AMP-forming)	GO:0043231//intracellular membrane-bounded organelle	GO:0015645//fatty acid ligase activity	-	ko04146//Peroxisome;ko03320//PPAR signaling pathway;ko00071//Fatty acid metabolism;ko01100//Metabolic pathways;ko04920//Adipocytokine signaling pathway	hypothetical protein SORBIDRAFT_03g029880 [Sorghum bicolor]
GW_rep_c61665	537	0	7	12.7731	Up	0.031789	0.433621	COG0045/Energy production and conversion ;/Succinyl-CoA synthetase, beta subunit	GO:0043234//protein complex	GO:0004774//succinate-CoA ligase activity;GO:0032559	GO:0006084//acetyl-CoA metabolic process	ko01120//Microbial metabolism in diverse environments;ko01100//Metabolic pathways;ko01110//Biosynthesis of secondary metabolites;ko00020//Citrate cycle (TCA cycle);ko00720//Carbon fixation pathways in prokaryotes	ATP-citrate synthase, putative, expressed [Oryza sativa (japonica cultivar-group)]
GW_rep_c57492	501	0	7	12.7731	Up	0.031789	0.433678	COG0589/Signal transduction mechanisms ;/Universal stress protein UspA and related nucleotide-binding proteins	-	-	GO:0050896//response to stimulus	-	universal stress protein 9303 [Hordeum vulgare subsp. vulgare]
GW_rep_c9638	644	0	7	12.7731	Up	0.031789	0.433734	-	GO:0009534//chloroplast thylakoid	GO:0003824//catalytic activity	-	-	hypothetical protein SORBIDRAFT_07g024170 [Sorghum bicolor]
GW_rep_c62737	527	0	7	12.7731	Up	0.031789	0.433791	-	GO:0009536//plastid	GO:0046914//transition metal ion binding	GO:0000478//endonucleolytic cleavage involved in rRNA processing;GO:0006996//organelle organization	ko04974//Protein digestion and absorption;ko04510//Focal adhesion;ko05146//Amoebiasis;ko04512//ECM-receptor interaction	hypothetical protein SORBIDRAFT_06g027510 [Sorghum bicolor]
GW_rep_c55382	1352	0	7	12.7731	Up	0.031789	0.433848	COG0192/Coenzyme transport and metabolism ;/S-adenosylmethionine synthetase	-	-	-	ko00270//Cysteine and methionine metabolism;ko01100//Metabolic pathways;ko01110//Biosynthesis of secondary metabolites	RecName: Full=Translationally-controlled tumor protein homolog; Short=TCTP
GW_rep_c53900	469	0	7	12.7731	Up	0.031789	0.433905	-	GO:0031410//cytoplasmic vesicle;GO:0042579//microbody	-	GO:0051707//response to other organism;GO:0006979//response to oxidative stress	-	ozone-responsive stress-related protein [Triticum aestivum]
GW_c10586	805	0	7	12.7731	Up	0.031789	0.433962	-	-	-	-	-	F-box protein-like [Oryza sativa Japonica Group]
GW_rep_c53539	692	0	7	12.7731	Up	0.031789	0.434019	-	-	-	-	-	-
GW_rep_c5924	650	0	7	12.7731	Up	0.031789	0.434076	COG0339/Amino acid transport and metabolism ;/Zn-dependent oligopeptidases	GO:0009532//plastid stroma;GO:0005576//extracellular region	GO:0004175//endopeptidase activity	GO:0019538//protein metabolic process;GO:0010038//response to metal ion	-	hypothetical protein SORBIDRAFT_04g038310 [Sorghum bicolor]
GW_rep_c77673	547	0	7	12.7731	Up	0.031789	0.434133	-	GO:0034357;GO:0044425//membrane part;GO:0009536//plastid	-	-	ko01100//Metabolic pathways;ko00195//Photosynthesis	RecName: Full=Photosystem I reaction center subunit VI, chloroplastic; Short=PSI-H; AltName: Full=Light-harvesting complex I 11 kDa protein; Flags: Precursor
GW_rep_c76627	1045	0	7	12.7731	Up	0.031789	0.43419	COG0192/Coenzyme transport and metabolism ;/S-adenosylmethionine synthetase	-	GO:0016765//transferase activity, transferring alkyl or aryl (other than methyl) groups;GO:0032559	GO:0044237//cellular metabolic process	ko00270//Cysteine and methionine metabolism;ko01100//Metabolic pathways;ko01110//Biosynthesis of secondary metabolites	unknown [Medicago truncatula]
GW_c7968	863	0	7	12.7731	Up	0.031789	0.434247	-	-	-	-	-	hypothetical protein OsI_06619 [Oryza sativa Indica Group]
GW_rep_c65504	550	0	7	12.7731	Up	0.031789	0.434304	COG0443/Posttranslational modification, protein turnover, chaperones ;/Molecular chaperone	-	GO:0016628//oxidoreductase activity, acting on the CH-CH group of donors, NAD or NADP as acceptor;GO:0032559	GO:0008152//metabolic process;GO:0050896//response to stimulus	ko03040//Spliceosome;ko05145//Toxoplasmosis;ko05162//Measles;ko04144//Endocytosis;ko04141//Protein processing in endoplasmic reticulum;ko04010//MAPK signaling pathway;ko04612//Antigen processing and presentation	Os03g0276500 [Oryza sativa Japonica Group]
GW_rep_c12160	976	0	7	12.7731	Up	0.031789	0.434361	COG0180/Translation, ribosomal structure and biogenesis ;/Tryptophanyl-tRNA synthetase	GO:0044444//cytoplasmic part	GO:0004812//aminoacyl-tRNA ligase activity;GO:0032559	GO:0006418//tRNA aminoacylation for protein translation	ko00380//Tryptophan metabolism;ko00970//Aminoacyl-tRNA biosynthesis	Tryptophanyl-tRNA synthetase, putative, expressed [Oryza sativa (japonica cultivar-group)]
GW_rep_c6932	1050	0	7	12.7731	Up	0.031789	0.434418	COG1958/Transcription ;/Small nuclear ribonucleoprotein (snRNP) homolog	GO:0032991//macromolecular complex	GO:0005488//binding	-	ko03040//Spliceosome;ko03018//RNA degradation	hypothetical protein SORBIDRAFT_10g026040 [Sorghum bicolor]
GW_c2917	518	0	7	12.7731	Up	0.031789	0.434475	COG0681/Intracellular trafficking, secretion, and vesicular transport ;/Signal peptidase I	GO:0031967;GO:0031224//intrinsic to membrane;GO:0009534//chloroplast thylakoid	GO:0070011	GO:0009668;GO:0019538//protein metabolic process	ko03060//Protein export	hypothetical protein SORBIDRAFT_04g009960 [Sorghum bicolor]
GW_rep_c56992	996	0	7	12.7731	Up	0.031789	0.434532	COG0657/Lipid transport and metabolism ;/Esterase/lipase	GO:0043231//intracellular membrane-bounded organelle	-	-	ko01100//Metabolic pathways;ko00561//Glycerolipid metabolism	Os09g0460400 [Oryza sativa Japonica Group]
GW_rep_c57464	514	0	7	12.7731	Up	0.031789	0.434589	-	GO:0009526//plastid envelope;GO:0009523//photosystem II;GO:0009570//chloroplast stroma;GO:0009534//chloroplast thylakoid	-	GO:0009416//response to light stimulus;GO:0006091//generation of precursor metabolites and energy	ko00196//Photosynthesis - antenna proteins;ko01100//Metabolic pathways	hypothetical protein OsJ_15029 [Oryza sativa Japonica Group]
GW_rep_c13688	157	0	7	12.7731	Up	0.031789	0.434646	-	-	-	-	-	-
GW_rep_c67632	518	0	7	12.7731	Up	0.031789	0.434703	-	GO:0031410//cytoplasmic vesicle	GO:0005488//binding	GO:0051234//establishment of localization;GO:0010876	-	lipid transfer protein precursor [Triticum aestivum]
GW_rep_c62894	958	0	7	12.7731	Up	0.031789	0.43476	COG0440/Amino acid transport and metabolism ;/Acetolactate synthase, small (regulatory) subunit	GO:0009536//plastid	GO:0031406//carboxylic acid binding;GO:0016744	GO:0008652//cellular amino acid biosynthetic process	ko00660//C5-Branched dibasic acid metabolism;ko00770//Pantothenate and CoA biosynthesis;ko00290//Valine, leucine and isoleucine biosynthesis;ko01100//Metabolic pathways;ko01110//Biosynthesis of secondary metabolites;ko00650//Butanoate metabolism	hypothetical protein SORBIDRAFT_04g025560 [Sorghum bicolor]
GW_rep_c2935	446	0	7	12.7731	Up	0.031789	0.434817	-	-	-	-	-	-
GW_rep_c4304	433	0	7	12.7731	Up	0.031789	0.434874	-	GO:0031410//cytoplasmic vesicle	GO:0016491//oxidoreductase activity;GO:0005506//iron ion binding	GO:0008152//metabolic process	ko00906//Carotenoid biosynthesis	ABA 8'-hydroxylase 2 [Hordeum vulgare subsp. vulgare]
GW_rep_c17427	1061	0	7	12.7731	Up	0.031789	0.434932	-	-	-	-	-	-
GW_rep_c59219	830	0	7	12.7731	Up	0.031789	0.434989	-	GO:0031410//cytoplasmic vesicle	-	-	-	fasciclin-like protein FLA15 [Triticum aestivum]
GW_c7526	490	0	7	12.7731	Up	0.031789	0.435046	-	GO:0043231//intracellular membrane-bounded organelle	GO:0003676//nucleic acid binding;GO:0005515//protein binding	GO:0006351//transcription, DNA-dependent;GO:0009755//hormone-mediated signaling pathway	-	hypothetical protein SORBIDRAFT_07g027080 [Sorghum bicolor]
GW_rep_c53599	414	0	7	12.7731	Up	0.031789	0.435103	COG5272/Posttranslational modification, protein turnover, chaperones ;/Ubiquitin	-	-	-	ko03320//PPAR signaling pathway	polyubiquitin (ISS) [Ostreococcus tauri]
GW_rep_c55205	753	0	7	12.7731	Up	0.031789	0.43516	COG0702/Cell wall/membrane/envelope biogenesis ; Carbohydrate transport and metabolism ;/Predicted nucleoside-diphosphate-sugar epimerases	GO:0009526//plastid envelope;GO:0009570//chloroplast stroma;GO:0009534//chloroplast thylakoid	-	-	ko00190//Oxidative phosphorylation	Os06g0360300 [Oryza sativa Japonica Group]
GW_rep_c8694	669	0	7	12.7731	Up	0.031789	0.435217	-	-	-	-	-	hypothetical protein OsJ_18386 [Oryza sativa Japonica Group]
GW_rep_c7491	239	0	7	12.7731	Up	0.031789	0.435275	-	-	-	-	-	-
GW_rep_c7692	604	0	7	12.7731	Up	0.031789	0.435332	-	GO:0043234//protein complex	GO:0008135//translation factor activity, nucleic acid binding	GO:0006412//translation	-	hypothetical protein LOC100192872 [Zea mays]
GW_rep_c80013	552	0	7	12.7731	Up	0.031789	0.435389	-	GO:0009536//plastid	-	GO:0006091//generation of precursor metabolites and energy	ko00196//Photosynthesis - antenna proteins;ko01100//Metabolic pathways	chlorophyll a/b-binding protein WCAB precursor [Triticum aestivum]
GW_rep_c53344	85	0	7	12.7731	Up	0.031789	0.435447	-	-	-	-	-	-
GW_c11482	414	0	7	12.7731	Up	0.031789	0.435504	-	-	-	-	-	-
GW_rep_c10798	183	0	7	12.7731	Up	0.031789	0.435561	-	GO:0031410//cytoplasmic vesicle;GO:0043231//intracellular membrane-bounded organelle	GO:0004180//carboxypeptidase activity	GO:0019538//protein metabolic process	-	hypothetical protein OsI_15047 [Oryza sativa Indica Group]
GW_rep_c17833	681	0	7	12.7731	Up	0.031789	0.435619	COG0386/Posttranslational modification, protein turnover, chaperones ;/Glutathione peroxidase	-	-	GO:0006950//response to stress;GO:0007165//signal transduction	ko00590//Arachidonic acid metabolism;ko00480//Glutathione metabolism	hypothetical protein OsI_35058 [Oryza sativa Indica Group]
GW_rep_c6821	969	0	7	12.7731	Up	0.031789	0.435676	-	-	-	-	-	hypothetical protein OsJ_25616 [Oryza sativa Japonica Group]
GW_rep_c61002	845	0	7	12.7731	Up	0.031789	0.435733	-	GO:0031410//cytoplasmic vesicle	-	-	-	Os01g0117900 [Oryza sativa Japonica Group]
GW_rep_c59943	866	0	7	12.7731	Up	0.031789	0.435791	-	GO:0030532//small nuclear ribonucleoprotein complex;GO:0031981//nuclear lumen	GO:0003676//nucleic acid binding	GO:0000377;GO:0006970//response to osmotic stress	ko03040//Spliceosome	Os05g0154800 [Oryza sativa Japonica Group]
GW_rep_c3936	523	0	7	12.7731	Up	0.031789	0.435848	-	-	-	-	-	-
GW_rep_c54008	535	0	7	12.7731	Up	0.031789	0.435905	COG0724/General function prediction only ;/RNA-binding proteins (RRM domain)	GO:0032991//macromolecular complex;GO:0043231//intracellular membrane-bounded organelle	GO:0005488//binding	-	ko03040//Spliceosome	cp31BHv [Hordeum vulgare subsp. vulgare]
GW_rep_c31275	819	0	7	12.7731	Up	0.031789	0.435963	COG3979/General function prediction only ;/Uncharacterized protein contain chitin-binding domain type 3	GO:0031410//cytoplasmic vesicle	GO:0004553//hydrolase activity, hydrolyzing O-glycosyl compounds	GO:0010035//response to inorganic substance;GO:0016049//cell growth;GO:0009725//response to hormone stimulus;GO:0006026;GO:0009913//epidermal cell differentiation;GO:0009696//salicylic acid metabolic process;GO:0006970//response to osmotic stress;GO:0009699//phenylpropanoid biosynthetic process;GO:0006109//regulation of carbohydrate metabolic process	ko00520//Amino sugar and nucleotide sugar metabolism	hypothetical protein SORBIDRAFT_02g028770 [Sorghum bicolor]
GW_rep_c59830	608	0	7	12.7731	Up	0.031789	0.43602	-	-	-	-	-	-
GW_rep_c60121	888	0	7	12.7731	Up	0.031789	0.436078	COG1011/General function prediction only ;/Predicted hydrolase (HAD superfamily)	-	GO:0003824//catalytic activity	-	-	hypothetical protein OsI_13169 [Oryza sativa Indica Group]
GW_c8643	606	0	7	12.7731	Up	0.031789	0.436135	COG5133/Function unknown ;/Uncharacterized conserved protein	-	-	-	-	Os04g0595200 [Oryza sativa Japonica Group]
GW_rep_c61287	992	0	7	12.7731	Up	0.031789	0.436193	-	-	-	-	-	putative salt-stress root protein [Lolium perenne]
GW_rep_c54079	911	0	7	12.7731	Up	0.031789	0.43625	-	GO:0009521;GO:0031224//intrinsic to membrane;GO:0009534//chloroplast thylakoid	GO:0046906//tetrapyrrole binding;GO:0043169//cation binding	GO:0006464//protein modification process;GO:0006091//generation of precursor metabolites and energy	ko00196//Photosynthesis - antenna proteins	chlorophyll a/b-binding protein precursor [Hordeum vulgare]
GW_rep_c62392	739	0	7	12.7731	Up	0.031789	0.436308	COG3200/Amino acid transport and metabolism ;/3-deoxy-D-arabino-heptulosonate 7-phosphate (DAHP) synthase	GO:0043231//intracellular membrane-bounded organelle	GO:0016765//transferase activity, transferring alkyl or aryl (other than methyl) groups	GO:0008652//cellular amino acid biosynthetic process;GO:0043650;GO:0019632//shikimate metabolic process	ko00400//Phenylalanine, tyrosine and tryptophan biosynthesis;ko01100//Metabolic pathways;ko01110//Biosynthesis of secondary metabolites	hypothetical protein OsI_26913 [Oryza sativa Indica Group]
GW_c5263	612	0	7	12.7731	Up	0.031789	0.436365	-	-	-	-	-	hypothetical protein OsJ_22550 [Oryza sativa Japonica Group]
GW_rep_c40678	823	0	7	12.7731	Up	0.031789	0.436423	COG1448/Amino acid transport and metabolism ;/Aspartate/tyrosine/aromatic aminotransferase	-	GO:0008483//transaminase activity	GO:0008152//metabolic process	ko00400//Phenylalanine, tyrosine and tryptophan biosynthesis;ko00330//Arginine and proline metabolism;ko00360//Phenylalanine metabolism;ko00710//Carbon fixation in photosynthetic organisms;ko00270//Cysteine and methionine metabolism;ko01120//Microbial metabolism in diverse environments;ko01100//Metabolic pathways;ko00950//Isoquinoline alkaloid biosynthesis;ko00350//Tyrosine metabolism;ko00960//Tr…	aspartate aminotransferase [Triticum aestivum]
GW_rep_c62673	649	0	7	12.7731	Up	0.031789	0.43648	-	GO:0034357;GO:0044425//membrane part;GO:0009536//plastid	-	-	ko01100//Metabolic pathways;ko00195//Photosynthesis	RecName: Full=Photosystem I reaction center subunit VI, chloroplastic; Short=PSI-H; AltName: Full=Light-harvesting complex I 11 kDa protein; Flags: Precursor
GW_rep_c12001	854	0	7	12.7731	Up	0.031789	0.436538	COG0233/Translation, ribosomal structure and biogenesis ;/Ribosome recycling factor	GO:0009532//plastid stroma	GO:0046914//transition metal ion binding	GO:0006412//translation;GO:0009657//plastid organization;GO:0006351//transcription, DNA-dependent;GO:0007275//multicellular organismal development;GO:0050832//defense response to fungus	-	Os07g0570700 [Oryza sativa Japonica Group]
GW_rep_c60816	931	0	7	12.7731	Up	0.031789	0.436595	COG2092/Translation, ribosomal structure and biogenesis ;/Translation elongation factor EF-1beta	GO:0043234//protein complex	GO:0008135//translation factor activity, nucleic acid binding	GO:0006412//translation	-	putative elongation factor 1 beta [Hordeum vulgare subsp. vulgare]
GW_rep_c70828	488	0	7	12.7731	Up	0.031789	0.436653	COG4451/Energy production and conversion ;/Ribulose bisphosphate carboxylase small subunit	GO:0043231//intracellular membrane-bounded organelle	GO:0016831//carboxy-lyase activity;GO:0016491//oxidoreductase activity	GO:0043094	ko00710//Carbon fixation in photosynthetic organisms;ko01120//Microbial metabolism in diverse environments;ko01100//Metabolic pathways;ko00630//Glyoxylate and dicarboxylate metabolism	hypothetical protein [Secale cereale]
GW_rep_c2745	473	0	7	12.7731	Up	0.031789	0.436711	-	-	-	-	-	hypothetical protein SORBIDRAFT_01g004070 [Sorghum bicolor]
GW_rep_c59626	443	0	7	12.7731	Up	0.031789	0.436768	-	GO:0043231//intracellular membrane-bounded organelle	-	-	-	hypothetical protein SORBIDRAFT_10g007830 [Sorghum bicolor]
GW_rep_c10514	1024	0	7	12.7731	Up	0.031789	0.436826	-	GO:0043231//intracellular membrane-bounded organelle	-	-	-	hypothetical protein OsI_08539 [Oryza sativa Indica Group]
GW_rep_c4105	491	0	7	12.7731	Up	0.031789	0.436884	COG2140/Carbohydrate transport and metabolism ; General function prediction only ;/Thermophilic glucose-6-phosphate isomerase and related metalloenzymes	GO:0005576//extracellular region;GO:0031410//cytoplasmic vesicle;GO:0030312//external encapsulating structure	GO:0046914//transition metal ion binding;GO:0016623	GO:0045229//external encapsulating structure organization;GO:0050896//response to stimulus;GO:0008152//metabolic process	ko01100//Metabolic pathways;ko00630//Glyoxylate and dicarboxylate metabolism	RecName: Full=Oxalate oxidase 2; AltName: Full=Germin; Flags: Precursor
GW_rep_c53382	154	0	7	12.7731	Up	0.031789	0.436941	COG5126/Signal transduction mechanisms ; Cytoskeleton ; Cell cycle control, cell division, chromosome partitioning ; General function prediction only ;/Ca2+-binding protein (EF-Hand superfamily)	-	-	-	ko04916//Melanogenesis;ko04020//Calcium signaling pathway;ko04270//Vascular smooth muscle contraction;ko04744//Phototransduction;ko04626//Plant-pathogen interaction;ko04910//Insulin signaling pathway;ko04970//Salivary secretion;ko04912//GnRH signaling pathway;ko04722//Neurotrophin signaling pathway;ko04745//Phototransduction - fly;ko05214//Glioma;ko04740//Olfactory transduction;ko04070//Phosphati…	unnamed protein product [Vitis vinifera]
GW_rep_c65518	576	0	7	12.7731	Up	0.031789	0.436999	COG0316/Function unknown ;/Uncharacterized conserved protein	GO:0043231//intracellular membrane-bounded organelle	GO:0051540	GO:0031163	-	hypothetical protein SORBIDRAFT_10g003200 [Sorghum bicolor]
GW_rep_c66258	821	0	7	12.7731	Up	0.031789	0.437057	-	GO:0043231//intracellular membrane-bounded organelle	-	-	ko04712//Circadian rhythm - plant	Os03g0711100 [Oryza sativa Japonica Group]
GW_rep_c71342	1609	0	7	12.7731	Up	0.031789	0.437114	COG0509/Amino acid transport and metabolism ;/Glycine cleavage system H protein (lipoate-binding)	-	GO:0016765//transferase activity, transferring alkyl or aryl (other than methyl) groups	-	ko00980//Metabolism of xenobiotics by cytochrome P450;ko00480//Glutathione metabolism;ko00982//Drug metabolism - cytochrome P450	glutathione-S-transferase [Hordeum vulgare subsp. vulgare]
GW_rep_c8942	525	0	7	12.7731	Up	0.031789	0.437172	COG5333/Cell cycle control, cell division, chromosome partitioning ; Transcription ; Replication, recombination and repair ;/Cdk activating kinase (CAK)/RNA polymerase II transcription initiation/nucleotide excision repair factor TFIIH/TFIIK, cyclin H subunit	GO:0043231//intracellular membrane-bounded organelle	GO:0019887//protein kinase regulator activity	GO:0007049//cell cycle	ko03022//Basal transcription factors;ko03420//Nucleotide excision repair;ko04110//Cell cycle	hypothetical protein SORBIDRAFT_02g029140 [Sorghum bicolor]
GW_rep_c55168	472	0	7	12.7731	Up	0.031789	0.43723	-	-	GO:0005488//binding	GO:0051234//establishment of localization;GO:0010876	-	lipid transfer protein precursor [Triticum aestivum]
GW_rep_c66027	752	0	7	12.7731	Up	0.031789	0.437288	COG3588/Carbohydrate transport and metabolism ;/Fructose-1,6-bisphosphate aldolase	-	GO:0016832//aldehyde-lyase activity	GO:0006007//glucose catabolic process	ko00051//Fructose and mannose metabolism;ko00710//Carbon fixation in photosynthetic organisms;ko01120//Microbial metabolism in diverse environments;ko01100//Metabolic pathways;ko00030//Pentose phosphate pathway;ko01110//Biosynthesis of secondary metabolites;ko00010//Glycolysis / Gluconeogenesis	fructose-bisphosphate aldolase, chloroplast precursor, expressed [Triticum aestivum]
GW_rep_c17185	947	0	7	12.7731	Up	0.031789	0.437346	COG0615/Cell wall/membrane/envelope biogenesis ; Lipid transport and metabolism ;/Cytidylyltransferase	-	GO:0003824//catalytic activity	-	ko00564//Glycerophospholipid metabolism;ko01100//Metabolic pathways;ko00440//Phosphonate and phosphinate metabolism	Os10g0387000 [Oryza sativa Japonica Group]
GW_c6390	587	0	7	12.7731	Up	0.031789	0.437403	-	GO:0043231//intracellular membrane-bounded organelle	-	GO:0048438//floral whorl development	-	hypothetical protein OsJ_19956 [Oryza sativa Japonica Group]
GW_c6386	693	0	7	12.7731	Up	0.031789	0.437461	COG1012/Energy production and conversion ;/NAD-dependent aldehyde dehydrogenases	-	GO:0003824//catalytic activity	-	ko00330//Arginine and proline metabolism;ko00410//beta-Alanine metabolism	cytosolic aldehyde dehydrogenase [Saussurea medusa]
GW_c7673	369	0	7	12.7731	Up	0.031789	0.437519	COG1788/Lipid transport and metabolism ;/Acyl CoA:acetate/3-ketoacid CoA transferase, alpha subunit	-	GO:0016740//transferase activity	-	ko01120//Microbial metabolism in diverse environments;ko01100//Metabolic pathways;ko00627//Aminobenzoate degradation;ko00640//Propanoate metabolism;ko02020//Two-component system;ko00650//Butanoate metabolism	hypothetical protein OsI_02453 [Oryza sativa Indica Group]
GW_c13521	1072	0	7	12.7731	Up	0.031789	0.437577	COG0495/Translation, ribosomal structure and biogenesis ;/Leucyl-tRNA synthetase	-	GO:0004812//aminoacyl-tRNA ligase activity;GO:0000166//nucleotide binding	GO:0006418//tRNA aminoacylation for protein translation	ko00290//Valine, leucine and isoleucine biosynthesis;ko00970//Aminoacyl-tRNA biosynthesis	hypothetical protein OsI_31164 [Oryza sativa Indica Group]
GW_c4267	395	0	7	12.7731	Up	0.031789	0.437635	-	-	-	-	-	-
GW_rep_c55279	951	0	7	12.7731	Up	0.031789	0.437693	COG1404/Posttranslational modification, protein turnover, chaperones ;/Subtilisin-like serine proteases	GO:0031410//cytoplasmic vesicle	GO:0004175//endopeptidase activity;GO:0005515//protein binding	GO:0019538//protein metabolic process;GO:0044092//negative regulation of molecular function	-	hypothetical protein OsI_17050 [Oryza sativa Indica Group]
GW_rep_c2438	498	0	7	12.7731	Up	0.031789	0.437751	-	GO:0009536//plastid	-	-	-	hypothetical protein SORBIDRAFT_02g032940 [Sorghum bicolor]
GW_rep_c73126	572	0	7	12.7731	Up	0.031789	0.437808	-	GO:0044437	GO:0008641//small protein activating enzyme activity;GO:0019783//small conjugating protein-specific protease activity;GO:0005488//binding;GO:0016879//ligase activity, forming carbon-nitrogen bonds;GO:0004871//signal transducer activity	GO:0044248//cellular catabolic process	ko04140//Regulation of autophagy	Os08g0191600 [Oryza sativa Japonica Group]
GW_rep_c18486	642	0	7	12.7731	Up	0.031789	0.437866	-	GO:0042579//microbody	GO:0016289//CoA hydrolase activity	-	-	thioesterase family protein [Zea mays]
GW_rep_c12157	918	0	7	12.7731	Up	0.031789	0.437924	-	GO:0043231//intracellular membrane-bounded organelle	-	-	ko04974//Protein digestion and absorption;ko04510//Focal adhesion;ko05200//Pathways in cancer;ko05222//Small cell lung cancer;ko05146//Amoebiasis;ko04512//ECM-receptor interaction	hypothetical protein SORBIDRAFT_05g008690 [Sorghum bicolor]
GW_rep_c6837	778	0	7	12.7731	Up	0.031789	0.437982	-	-	-	-	-	speckle-type POZ protein [Zea mays]
GW_rep_c5104	545	0	7	12.7731	Up	0.031789	0.43804	-	-	-	-	ko04910//Insulin signaling pathway	hypothetical protein SORBIDRAFT_06g033600 [Sorghum bicolor]
GW_rep_c72648	904	0	7	12.7731	Up	0.031789	0.438098	COG0666/General function prediction only ;/FOG: Ankyrin repeat	-	-	-	ko04722//Neurotrophin signaling pathway	hypothetical protein OsI_18173 [Oryza sativa Indica Group]
GW_rep_c62892	810	0	7	12.7731	Up	0.031789	0.438156	COG5272/Posttranslational modification, protein turnover, chaperones ;/Ubiquitin	GO:0043231//intracellular membrane-bounded organelle	-	-	ko03320//PPAR signaling pathway	unnamed protein product [Vitis vinifera]
GW_rep_c53372	707	0	7	12.7731	Up	0.031789	0.438214	COG4886/Function unknown ;/Leucine-rich repeat (LRR) protein	GO:0031410//cytoplasmic vesicle	GO:0004871//signal transducer activity;GO:0016628//oxidoreductase activity, acting on the CH-CH group of donors, NAD or NADP as acceptor;GO:0016772//transferase activity, transferring phosphorus-containing groups	GO:0006796//phosphate metabolic process	ko04626//Plant-pathogen interaction;ko04075//Plant hormone signal transduction	Os01g0809300 [Oryza sativa Japonica Group]
GW_c3478	423	0	7	12.7731	Up	0.031789	0.438272	-	-	-	-	-	-
GW_rep_c3113	508	0	7	12.7731	Up	0.031789	0.43833	-	-	-	-	-	-
GW_c4188	421	0	7	12.7731	Up	0.031789	0.438388	COG0515/General function prediction only ; Signal transduction mechanisms ; Transcription ; Replication, recombination and repair ;/Serine/threonine protein kinase	-	GO:0004672//protein kinase activity;GO:0032559	GO:0006464//protein modification process	ko04150//mTOR signaling pathway;ko04910//Insulin signaling pathway;ko04140//Regulation of autophagy;ko04920//Adipocytokine signaling pathway;ko05410//Hypertrophic cardiomyopathy (HCM)	hypothetical protein SORBIDRAFT_03g038380 [Sorghum bicolor]
GW_rep_c68947	466	0	7	12.7731	Up	0.031789	0.438446	-	-	-	-	-	-
GW_rep_c55628	720	0	7	12.7731	Up	0.031789	0.438505	-	-	GO:0004518//nuclease activity	-	ko05100//Bacterial invasion of epithelial cells;ko04670//Leukocyte transendothelial migration;ko04510//Focal adhesion;ko05110//Vibrio cholerae infection;ko04145//Phagosome;ko05131//Shigellosis;ko05414//Dilated cardiomyopathy;ko04530//Tight junction;ko05130//Pathogenic Escherichia coli infection;ko04745//Phototransduction - fly;ko04810//Regulation of actin cytoskeleton;ko05416//Viral myocarditis;k…	hypothetical protein [Vitis vinifera]
GW_rep_c55865	259	0	7	12.7731	Up	0.031789	0.438563	-	-	-	-	-	-
GW_rep_c55829	668	0	7	12.7731	Up	0.031789	0.438621	COG4451/Energy production and conversion ;/Ribulose bisphosphate carboxylase small subunit	GO:0043231//intracellular membrane-bounded organelle	GO:0016831//carboxy-lyase activity;GO:0016491//oxidoreductase activity	GO:0043094	ko00710//Carbon fixation in photosynthetic organisms;ko01120//Microbial metabolism in diverse environments;ko01100//Metabolic pathways;ko00630//Glyoxylate and dicarboxylate metabolism	ribulose-1,5-bisphosphate carboxylase/oxygenase small subunit [Triticum aestivum]
GW_c11162	907	0	7	12.7731	Up	0.031789	0.438679	COG0162/Translation, ribosomal structure and biogenesis ;/Tyrosyl-tRNA synthetase	GO:0009536//plastid	GO:0003676//nucleic acid binding;GO:0004812//aminoacyl-tRNA ligase activity;GO:0032559	GO:0006418//tRNA aminoacylation for protein translation;GO:0003006//developmental process involved in reproduction	ko00970//Aminoacyl-tRNA biosynthesis	hypothetical protein OsJ_01916 [Oryza sativa Japonica Group]
GW_rep_c33229	684	0	7	12.7731	Up	0.031789	0.438737	-	GO:0043231//intracellular membrane-bounded organelle	GO:0003824//catalytic activity	GO:0008152//metabolic process	-	hypothetical protein OsJ_16679 [Oryza sativa Japonica Group]
GW_rep_c19240	640	0	7	12.7731	Up	0.031789	0.438795	-	-	-	GO:0006950//response to stress;GO:0009628//response to abiotic stimulus	-	hypothetical protein LOC100191434 [Zea mays]
GW_rep_c63621	568	0	7	12.7731	Up	0.031789	0.438853	-	-	-	-	-	-
GW_rep_c61114	486	0	7	12.7731	Up	0.031789	0.438912	-	GO:0043231//intracellular membrane-bounded organelle	-	-	-	hypothetical protein SORBIDRAFT_08g001950 [Sorghum bicolor]
GW_c5402	396	0	7	12.7731	Up	0.031789	0.43897	-	GO:0043231//intracellular membrane-bounded organelle	GO:0005488//binding	GO:0009987//cellular process	-	hypothetical protein OsI_31412 [Oryza sativa Indica Group]
GW_rep_c71719	411	0	7	12.7731	Up	0.031789	0.439028	-	-	-	-	-	hypothetical protein OsI_19997 [Oryza sativa Indica Group]
GW_rep_c73527	590	0	7	12.7731	Up	0.031789	0.439086	-	GO:0043231//intracellular membrane-bounded organelle	-	-	-	Os05g0401100 [Oryza sativa Japonica Group]
GW_rep_c4890	829	0	7	12.7731	Up	0.031789	0.439145	-	GO:0043231//intracellular membrane-bounded organelle	GO:0016301//kinase activity	-	ko04626//Plant-pathogen interaction	hypothetical protein SORBIDRAFT_01g049750 [Sorghum bicolor]
GW_rep_c20710	1137	0	7	12.7731	Up	0.031789	0.439203	-	GO:0031410//cytoplasmic vesicle	-	-	ko04626//Plant-pathogen interaction	hypothetical protein SORBIDRAFT_04g026020 [Sorghum bicolor]
GW_rep_c71284	783	0	7	12.7731	Up	0.031789	0.439261	-	-	-	-	-	hypothetical protein OsI_02376 [Oryza sativa Indica Group]
GW_rep_c71537	877	0	7	12.7731	Up	0.031789	0.43932	-	-	-	-	-	F12M16.22 [Arabidopsis thaliana]
GW_rep_c58605	369	0	7	12.7731	Up	0.031789	0.439378	-	-	-	-	-	hypothetical protein OsI_24246 [Oryza sativa Indica Group]
GW_rep_c74650	511	0	7	12.7731	Up	0.031789	0.439436	-	-	-	-	-	-
GW_rep_c13917	889	0	7	12.7731	Up	0.031789	0.439495	-	GO:0043231//intracellular membrane-bounded organelle	GO:0005488//binding;GO:0019787//small conjugating protein ligase activity	GO:0009648//photoperiodism;GO:0048827//phyllome development;GO:0009640//photomorphogenesis	-	hypothetical protein OsJ_18253 [Oryza sativa Japonica Group]
GW_rep_c72847	853	0	7	12.7731	Up	0.031789	0.439553	-	-	-	-	-	cell division protein ftsh [Oryza sativa Indica Group]
GW_c11243	587	0	7	12.7731	Up	0.031789	0.439611	COG0531/Amino acid transport and metabolism ;/Amino acid transporters	-	-	-	-	hypothetical protein [Vitis vinifera]
GW_rep_c6345	543	0	7	12.7731	Up	0.031789	0.43967	COG1643/Replication, recombination and repair ;/HrpA-like helicases	GO:0043231//intracellular membrane-bounded organelle	GO:0042623//ATPase activity, coupled;GO:0003724//RNA helicase activity;GO:0032559	GO:0006396//RNA processing;GO:0016441//posttranscriptional gene silencing;GO:0003006//developmental process involved in reproduction	ko03040//Spliceosome	hypothetical protein SORBIDRAFT_03g010540 [Sorghum bicolor]
GW_rep_c8473	763	0	7	12.7731	Up	0.031789	0.439728	-	-	-	-	-	-
GW_rep_c53381	515	0	7	12.7731	Up	0.031789	0.439787	-	GO:0009536//plastid	-	-	-	unknow protein [Oryza sativa Japonica Group]
GW_rep_c4513	393	0	7	12.7731	Up	0.031789	0.439845	-	-	-	-	-	-
GW_c14017	876	0	7	12.7731	Up	0.031789	0.439903	-	GO:0009528//plastid inner membrane	-	-	-	expressed protein [Oryza sativa (japonica cultivar-group)]
GW_rep_c5605	627	0	7	12.7731	Up	0.031789	0.439962	COG0515/General function prediction only ; Signal transduction mechanisms ; Transcription ; Replication, recombination and repair ;/Serine/threonine protein kinase	GO:0031410//cytoplasmic vesicle	-	-	-	hypothetical protein OsI_14712 [Oryza sativa Indica Group]
GW_rep_c54419	561	0	7	12.7731	Up	0.031789	0.44002	-	GO:0031410//cytoplasmic vesicle	GO:0005488//binding	GO:0051234//establishment of localization;GO:0010876	-	lipid transfer protein [Triticum aestivum]
GW_rep_c63988	503	0	7	12.7731	Up	0.031789	0.440079	COG0023/Translation, ribosomal structure and biogenesis ;/Translation initiation factor 1 (eIF-1/SUI1) and related proteins	-	GO:0008135//translation factor activity, nucleic acid binding	GO:0006412//translation	-	translation initiation factor [Triticum aestivum]
GW_rep_c56993	458	0	7	12.7731	Up	0.031789	0.440137	-	GO:0031410//cytoplasmic vesicle	GO:0016209//antioxidant activity;GO:0005506//iron ion binding;GO:0003824//catalytic activity	GO:0006950//response to stress;GO:0008152//metabolic process	ko00940//Phenylpropanoid biosynthesis;ko00360//Phenylalanine metabolism;ko00680//Methane metabolism;ko01100//Metabolic pathways;ko01110//Biosynthesis of secondary metabolites	peroxidase 2 [Brachypodium distachyon]
GW_rep_c56262	744	0	7	12.7731	Up	0.031789	0.440196	COG0524/Carbohydrate transport and metabolism ;/Sugar kinases, ribokinase family	GO:0031410//cytoplasmic vesicle	GO:0019206//nucleoside kinase activity	GO:0043101//purine-containing compound salvage;GO:0006796//phosphate metabolic process	ko00230//Purine metabolism;ko01100//Metabolic pathways	Os02g0625500 [Oryza sativa Japonica Group]
GW_rep_c5357	560	0	7	12.7731	Up	0.031789	0.440255	-	-	-	-	-	hypothetical protein SORBIDRAFT_04g002800 [Sorghum bicolor]
GW_rep_c20515	316	0	7	12.7731	Up	0.031789	0.440313	-	-	-	-	-	-
GW_rep_c16992	652	0	7	12.7731	Up	0.031789	0.440372	-	-	-	-	-	MBD6 [Triticum aestivum]
GW_rep_c11588	221	0	7	12.7731	Up	0.031789	0.44043	-	-	-	-	-	hypothetical protein OsJ_02951 [Oryza sativa Japonica Group]
GW_rep_c55550	925	0	7	12.7731	Up	0.031789	0.440489	-	-	-	GO:0050896//response to stimulus	-	LOC100285704 [Zea mays]
GW_rep_c54856	364	0	7	12.7731	Up	0.031789	0.440548	-	-	-	-	-	hypothetical protein OsI_09493 [Oryza sativa Indica Group]
GW_rep_c54034	655	0	7	12.7731	Up	0.031789	0.440606	COG0002/Amino acid transport and metabolism ;/Acetylglutamate semialdehyde dehydrogenase	GO:0031981//nuclear lumen;GO:0009532//plastid stroma	GO:0016620//oxidoreductase activity, acting on the aldehyde or oxo group of donors, NAD or NADP as acceptor;GO:0046914//transition metal ion binding;GO:0005515//protein binding	GO:0010038//response to metal ion;GO:0006520//cellular amino acid metabolic process	ko00330//Arginine and proline metabolism;ko01100//Metabolic pathways;ko00300//Lysine biosynthesis;ko01110//Biosynthesis of secondary metabolites	hypothetical protein OsI_12624 [Oryza sativa Indica Group]
GW_rep_c69060	649	0	7	12.7731	Up	0.031789	0.440665	-	-	GO:0008378//galactosyltransferase activity	-	ko00052//Galactose metabolism	seed imbibition protein [Hordeum vulgare subsp. vulgare]
GW_rep_c7427	242	0	7	12.7731	Up	0.031789	0.440724	-	GO:0043231//intracellular membrane-bounded organelle	GO:0016411//acylglycerol O-acyltransferase activity	-	-	hypothetical protein [Oryza sativa Japonica Group]
GW_rep_c8497	713	0	7	12.7731	Up	0.031789	0.440782	-	-	GO:0016740//transferase activity	-	ko00941//Flavonoid biosynthesis;ko00940//Phenylpropanoid biosynthesis;ko00945//Stilbenoid, diarylheptanoid and gingerol biosynthesis;ko01110//Biosynthesis of secondary metabolites	Os08g0543400 [Oryza sativa Japonica Group]
GW_rep_c55230	344	0	7	12.7731	Up	0.031789	0.440841	COG4286/Function unknown ;/Uncharacterized conserved protein related to MYG1 family	-	-	-	-	hypothetical protein LOC100273215 [Zea mays]
GW_rep_c73893	792	0	7	12.7731	Up	0.031789	0.4409	-	GO:0009536//plastid	GO:0003824//catalytic activity	-	-	hypothetical protein OsJ_16741 [Oryza sativa Japonica Group]
GW_rep_c80988	670	0	7	12.7731	Up	0.031789	0.440959	COG5154/Translation, ribosomal structure and biogenesis ;/RNA-binding protein required for 60S ribosomal subunit biogenesis	-	GO:0016876//ligase activity, forming aminoacyl-tRNA and related compounds;GO:0032559	GO:0010467//gene expression	-	hypothetical protein OsJ_07333 [Oryza sativa Japonica Group]
GW_rep_c70662	882	0	7	12.7731	Up	0.031789	0.441017	COG0723/Energy production and conversion ;/Rieske Fe-S protein	GO:0034357;GO:0043231//intracellular membrane-bounded organelle;GO:0031224//intrinsic to membrane	GO:0016679//oxidoreductase activity, acting on diphenols and related substances as donors;GO:0043169//cation binding;GO:0051536//iron-sulfur cluster binding;GO:0015078//hydrogen ion transmembrane transporter activity	GO:0051234//establishment of localization;GO:0006091//generation of precursor metabolites and energy	ko01100//Metabolic pathways;ko00195//Photosynthesis	RecName: Full=Cytochrome b6-f complex iron-sulfur subunit, chloroplastic; AltName: Full=Plastohydroquinone:plastocyanin oxidoreductase iron-sulfur protein; AltName: Full=Rieske iron-sulfur protein; Short=ISP; Short=RISP; Flags: Precursor
GW_rep_c66693	660	0	7	12.7731	Up	0.031789	0.441076	-	-	-	-	-	-
GW_c14267	889	0	7	12.7731	Up	0.031789	0.441135	COG3491/General function prediction only ;/Isopenicillin N synthase and related dioxygenases	-	GO:0016491//oxidoreductase activity	GO:0008152//metabolic process	ko00941//Flavonoid biosynthesis;ko00270//Cysteine and methionine metabolism;ko01100//Metabolic pathways;ko01110//Biosynthesis of secondary metabolites	hypothetical protein OsI_21782 [Oryza sativa Indica Group]
GW_rep_c71959	864	0	7	12.7731	Up	0.031789	0.441194	-	GO:0043231//intracellular membrane-bounded organelle	GO:0046914//transition metal ion binding;GO:0016702//oxidoreductase activity, acting on single donors with incorporation of molecular oxygen, incorporation of two atoms of oxygen	GO:0006633//fatty acid biosynthetic process	ko00592//alpha-Linolenic acid metabolism;ko00591//Linoleic acid metabolism;ko01100//Metabolic pathways	RecName: Full=Lipoxygenase 2.3, chloroplastic; AltName: Full=LOX2:Hv:3; Flags: Precursor
GW_rep_c4814	851	0	7	12.7731	Up	0.031789	0.441253	-	GO:0044464//cell part	GO:0017111//nucleoside-triphosphatase activity;GO:0003723//RNA binding;GO:0032559	-	-	ATP binding protein, putative, expressed [Triticum aestivum]
GW_rep_c17334	272	0	7	12.7731	Up	0.031789	0.441311	-	-	-	-	-	-
GW_rep_c76499	781	0	7	12.7731	Up	0.031789	0.44137	-	GO:0009534//chloroplast thylakoid	-	GO:0006091//generation of precursor metabolites and energy	ko00196//Photosynthesis - antenna proteins;ko01100//Metabolic pathways	hypothetical protein LOC100274453 [Zea mays]
GW_rep_c6615	645	0	7	12.7731	Up	0.031789	0.441429	COG1217/Signal transduction mechanisms ;/Predicted membrane GTPase involved in stress response	GO:0043231//intracellular membrane-bounded organelle	GO:0017111//nucleoside-triphosphatase activity;GO:0008135//translation factor activity, nucleic acid binding;GO:0032561//guanyl ribonucleotide binding	GO:0006412//translation;GO:0009207	-	Os02g0285800 [Oryza sativa Japonica Group]
GW_c5810	519	0	7	12.7731	Up	0.031789	0.441488	COG0188/Replication, recombination and repair ;/Type IIA topoisomerase (DNA gyrase/topo II, topoisomerase IV), A subunit	GO:0043231//intracellular membrane-bounded organelle;GO:0043232	GO:0003916//DNA topoisomerase activity;GO:0032559	GO:0006259//DNA metabolic process;GO:0006351//transcription, DNA-dependent	-	hypothetical protein SORBIDRAFT_01g003750 [Sorghum bicolor]
GW_rep_c5134	655	0	7	12.7731	Up	0.031789	0.441547	-	-	GO:0016301//kinase activity;GO:0000166//nucleotide binding	-	-	Os11g0225500 [Oryza sativa Japonica Group]
GW_c27863	759	0	7	12.7731	Up	0.031789	0.441606	-	-	-	-	ko04141//Protein processing in endoplasmic reticulum	hypothetical protein OsI_14114 [Oryza sativa Indica Group]
GW_rep_c66771	468	0	7	12.7731	Up	0.031789	0.441665	-	-	-	-	-	hypothetical protein OsI_28864 [Oryza sativa Indica Group]
GW_rep_c72596	718	0	7	12.7731	Up	0.031789	0.441724	-	-	-	-	-	hypothetical protein SORBIDRAFT_03g002750 [Sorghum bicolor]
GW_rep_c33072	906	0	7	12.7731	Up	0.031789	0.441783	COG0522/Translation, ribosomal structure and biogenesis ;/Ribosomal protein S4 and related proteins	GO:0030529//ribonucleoprotein complex	GO:0003723//RNA binding;GO:0005198//structural molecule activity	GO:0010467//gene expression	ko03010//Ribosome	40S ribosomal protein S9 [Zea mays]
GW_rep_c56807	891	0	7	12.7731	Up	0.031789	0.441842	-	GO:0031224//intrinsic to membrane;GO:0031410//cytoplasmic vesicle	-	-	-	hypothetical protein SORBIDRAFT_06g022790 [Sorghum bicolor]
GW_c13643	1080	0	7	12.7731	Up	0.031789	0.441901	-	GO:0044464//cell part	-	GO:0051234//establishment of localization	-	Os01g0264700 [Oryza sativa Japonica Group]
GW_rep_c69166	576	0	7	12.7731	Up	0.031789	0.44196	-	GO:0009526//plastid envelope;GO:0009570//chloroplast stroma;GO:0009534//chloroplast thylakoid	-	-	ko00860//Porphyrin and chlorophyll metabolism;ko01100//Metabolic pathways;ko01110//Biosynthesis of secondary metabolites;ko00970//Aminoacyl-tRNA biosynthesis	hypothetical protein OsI_08812 [Oryza sativa Indica Group]
GW_rep_c69392	756	0	7	12.7731	Up	0.031789	0.442019	-	-	-	-	-	-
GW_rep_c58429	594	0	7	12.7731	Up	0.031789	0.442078	-	GO:0031410//cytoplasmic vesicle	-	-	-	hypothetical protein SORBIDRAFT_10g029330 [Sorghum bicolor]
GW_rep_c96716	467	0	7	12.7731	Up	0.031789	0.442137	COG1843/Cell motility ;/Flagellar hook capping protein	-	-	-	ko02040//Flagellar assembly	Basal-body rod modification protein flgD, putative [Ricinus communis]
GW_rep_c62025	795	0	7	12.7731	Up	0.031789	0.442196	-	GO:0009503;GO:0009523//photosystem II;GO:0009570//chloroplast stroma	GO:0046906//tetrapyrrole binding	GO:0044237//cellular metabolic process;GO:0009639//response to red or far red light	ko00196//Photosynthesis - antenna proteins;ko01100//Metabolic pathways	Precursor of CP29, core chlorophyll a/b binding (CAB) protein of photosystem II (PSII) [Hordeum vulgare subsp. vulgare]
GW_rep_c55062	533	0	7	12.7731	Up	0.031789	0.442255	COG1631/Translation, ribosomal structure and biogenesis ;/Ribosomal protein L44E	GO:0043231//intracellular membrane-bounded organelle;GO:0015934//large ribosomal subunit	GO:0005198//structural molecule activity	GO:0010467//gene expression	ko03010//Ribosome	60S ribosomal protein L44 [Zea mays]
GW_rep_c54139	1181	0	7	12.7731	Up	0.031789	0.442314	COG3491/General function prediction only ;/Isopenicillin N synthase and related dioxygenases	-	GO:0016641//oxidoreductase activity, acting on the CH-NH2 group of donors, oxygen as acceptor	GO:0008152//metabolic process	ko00270//Cysteine and methionine metabolism;ko01100//Metabolic pathways;ko01110//Biosynthesis of secondary metabolites	Os05g0149400 [Oryza sativa Japonica Group]
GW_rep_c22228	966	0	7	12.7731	Up	0.031789	0.442373	COG0158/Carbohydrate transport and metabolism ;/Fructose-1,6-bisphosphatase	GO:0009532//plastid stroma;GO:0009526//plastid envelope;GO:0005576//extracellular region	GO:0005488//binding;GO:0019203//carbohydrate phosphatase activity	GO:0006952//defense response;GO:0005982//starch metabolic process;GO:0005985//sucrose metabolic process;GO:0015977//carbon fixation	ko00710//Carbon fixation in photosynthetic organisms;ko01120//Microbial metabolism in diverse environments;ko01100//Metabolic pathways	sedoheptulose-1,7-bisphosphatase, chloroplast precursor, expressed [Triticum aestivum]
GW_rep_c64919	722	0	7	12.7731	Up	0.031789	0.442432	-	-	-	-	-	-
GW_rep_c2652	499	0	7	12.7731	Up	0.031789	0.442491	-	-	-	-	-	Os01g0199400 [Oryza sativa Japonica Group]
GW_rep_c56155	510	0	7	12.7731	Up	0.031789	0.442551	-	-	-	GO:0009725//response to hormone stimulus	-	hypothetical protein SORBIDRAFT_10g022400 [Sorghum bicolor]
GW_rep_c90407	878	0	7	12.7731	Up	0.031789	0.44261	COG1028/Lipid transport and metabolism ; Secondary metabolites biosynthesis, transport and catabolism ; General function prediction only ;/Dehydrogenases with different specificities (related to short-chain alcohol dehydrogenases)	GO:0043231//intracellular membrane-bounded organelle	GO:0003824//catalytic activity	GO:0010035//response to inorganic substance;GO:0008152//metabolic process	ko00061//Fatty acid biosynthesis;ko01100//Metabolic pathways;ko01040//Biosynthesis of unsaturated fatty acids	Os07g0561500 [Oryza sativa Japonica Group]
GW_rep_c69360	560	0	7	12.7731	Up	0.031789	0.442669	-	-	GO:0005488//binding	GO:0008152//metabolic process	-	hypothetical protein OsI_12184 [Oryza sativa Indica Group]
GW_rep_c22305	1182	0	7	12.7731	Up	0.031789	0.442728	COG0515/General function prediction only ; Signal transduction mechanisms ; Transcription ; Replication, recombination and repair ;/Serine/threonine protein kinase	-	GO:0004672//protein kinase activity;GO:0032559	GO:0006464//protein modification process	ko05145//Toxoplasmosis;ko04626//Plant-pathogen interaction	phosphoenolpyruvate carboxylase kinase [Oryza sativa Japonica Group]
GW_rep_c8290	631	0	7	12.7731	Up	0.031789	0.442788	COG3240/Lipid transport and metabolism ; General function prediction only ;/Phospholipase/lecithinase/hemolysin	GO:0031410//cytoplasmic vesicle;GO:0043231//intracellular membrane-bounded organelle	GO:0016787//hydrolase activity	GO:0044238//primary metabolic process	ko01100//Metabolic pathways;ko00906//Carotenoid biosynthesis;ko01110//Biosynthesis of secondary metabolites	Os01g0214800 [Oryza sativa Japonica Group]
GW_rep_c31755	980	0	7	12.7731	Up	0.031789	0.442847	-	-	-	-	-	-
GW_rep_c58235	909	0	7	12.7731	Up	0.031789	0.442906	-	-	GO:0004518//nuclease activity	-	-	hypothetical protein [Vitis vinifera]
GW_rep_c59714	711	0	7	12.7731	Up	0.031789	0.442965	-	-	-	-	-	hypothetical protein SORBIDRAFT_05g004100 [Sorghum bicolor]
GW_rep_c6298	1284	0	7	12.7731	Up	0.031789	0.443025	COG1501/Carbohydrate transport and metabolism ;/Alpha-glucosidases, family 31 of glycosyl hydrolases	GO:0009536//plastid	GO:0004558//alpha-glucosidase activity;GO:0005488//binding	GO:0006952//defense response;GO:0010038//response to metal ion;GO:0000902//cell morphogenesis;GO:0009250//glucan biosynthetic process	ko04141//Protein processing in endoplasmic reticulum;ko00510//N-Glycan biosynthesis;ko01100//Metabolic pathways	alpha-glucosidase like protein [Hordeum vulgare subsp. vulgare]
GW_rep_c84184	727	0	7	12.7731	Up	0.031789	0.443084	-	-	-	-	-	predicted protein [Micromonas pusilla CCMP1545]
GW_rep_c76238	620	0	7	12.7731	Up	0.031789	0.443143	-	-	-	-	-	-
GW_c5471	398	0	7	12.7731	Up	0.031789	0.443203	COG0144/Translation, ribosomal structure and biogenesis ;/tRNA and rRNA cytosine-C5-methylases	-	GO:0003676//nucleic acid binding;GO:0016741	GO:0006730//one-carbon metabolic process	-	Os08g0365900 [Oryza sativa Japonica Group]
GW_c8489	893	0	7	12.7731	Up	0.031789	0.443262	COG0138/Nucleotide transport and metabolism ;/AICAR transformylase/IMP cyclohydrolase PurH (only IMP cyclohydrolase domain in Aful)	GO:0009532//plastid stroma;GO:0009526//plastid envelope	GO:0016740//transferase activity;GO:0016787//hydrolase activity	GO:0006163//purine nucleotide metabolic process;GO:0006950//response to stress	ko00230//Purine metabolism;ko01100//Metabolic pathways;ko01110//Biosynthesis of secondary metabolites;ko00670//One carbon pool by folate	predicted protein [Physcomitrella patens subsp. patens]
GW_rep_c69101	632	0	7	12.7731	Up	0.031789	0.443321	-	GO:0009527//plastid outer membrane	-	GO:0009658//chloroplast organization	-	expressed protein [Oryza sativa (japonica cultivar-group)]
GW_rep_c10596	583	0	7	12.7731	Up	0.031789	0.443381	-	-	-	-	-	hypothetical protein SORBIDRAFT_08g020390 [Sorghum bicolor]
GW_rep_c54551	808	0	7	12.7731	Up	0.031789	0.44344	COG0644/Energy production and conversion ;/Dehydrogenases (flavoproteins)	GO:0043231//intracellular membrane-bounded organelle	GO:0016627//oxidoreductase activity, acting on the CH-CH group of donors;GO:0050662//coenzyme binding	GO:0006399//tRNA metabolic process;GO:0006779//porphyrin biosynthetic process	ko00900//Terpenoid backbone biosynthesis;ko00860//Porphyrin and chlorophyll metabolism;ko01100//Metabolic pathways;ko01110//Biosynthesis of secondary metabolites	geranylgeranyl hydrogenase [Triticum aestivum]
GW_rep_c6180	668	0	7	12.7731	Up	0.031789	0.4435	-	-	-	-	-	late embryogenesis abundant protein [Hordeum vulgare subsp. vulgare]
GW_rep_c13613	859	0	7	12.7731	Up	0.031789	0.443559	-	-	-	-	-	hypothetical protein VOLCADRAFT_117048 [Volvox carteri f. nagariensis]
GW_rep_c13635	931	0	7	12.7731	Up	0.031789	0.443618	COG0464/Posttranslational modification, protein turnover, chaperones ;/ATPases of the AAA+ class	GO:0031410//cytoplasmic vesicle	GO:0004175//endopeptidase activity;GO:0042623//ATPase activity, coupled;GO:0032559	GO:0019538//protein metabolic process	ko00230//Purine metabolism	Os06g0714500 [Oryza sativa Japonica Group]
GW_rep_c10780	828	0	7	12.7731	Up	0.031789	0.443678	-	-	-	-	-	hypothetical protein OsJ_04341 [Oryza sativa Japonica Group]
GW_rep_c8410	875	0	7	12.7731	Up	0.031789	0.443737	-	GO:0043231//intracellular membrane-bounded organelle	-	GO:0006787;GO:0044257//cellular protein catabolic process	-	hypothetical protein SORBIDRAFT_06g020740 [Sorghum bicolor]
GW_c8516	825	0	7	12.7731	Up	0.031789	0.443797	COG0440/Amino acid transport and metabolism ;/Acetolactate synthase, small (regulatory) subunit	GO:0009536//plastid	GO:0031406//carboxylic acid binding;GO:0016744	GO:0008652//cellular amino acid biosynthetic process	ko00660//C5-Branched dibasic acid metabolism;ko00770//Pantothenate and CoA biosynthesis;ko00290//Valine, leucine and isoleucine biosynthesis;ko01100//Metabolic pathways;ko01110//Biosynthesis of secondary metabolites;ko00650//Butanoate metabolism	acetolactate synthase/ amino acid binding protein [Zea mays]
GW_c7961	817	0	7	12.7731	Up	0.031789	0.443856	COG0194/Nucleotide transport and metabolism ;/Guanylate kinase	GO:0044424//intracellular part	GO:0016776//phosphotransferase activity, phosphate group as acceptor;GO:0032559	GO:0009117//nucleotide metabolic process;GO:0006796//phosphate metabolic process	ko00230//Purine metabolism;ko01100//Metabolic pathways	hypothetical protein OsJ_36285 [Oryza sativa Japonica Group]
GW_rep_c5382	666	0	7	12.7731	Up	0.031789	0.443916	COG3250/Carbohydrate transport and metabolism ;/Beta-galactosidase/beta-glucuronidase	GO:0043234//protein complex;GO:0009536//plastid	GO:0043167//ion binding;GO:0015925	GO:0044238//primary metabolic process	ko00052//Galactose metabolism;ko01100//Metabolic pathways;ko00600//Sphingolipid metabolism;ko00511//Other glycan degradation	Os01g0952600 [Oryza sativa Japonica Group]
GW_c5593	674	0	7	12.7731	Up	0.031789	0.443976	COG1940/Transcription ; Carbohydrate transport and metabolism ;/Transcriptional regulator/sugar kinase	-	-	-	-	unnamed protein product [Blastocystis hominis]
GW_rep_c88706	576	0	7	12.7731	Up	0.031789	0.444035	-	-	-	-	-	RecName: Full=Translationally-controlled tumor protein homolog; Short=TCTP
GW_rep_c55122	443	0	7	12.7731	Up	0.031789	0.444095	COG0657/Lipid transport and metabolism ;/Esterase/lipase	GO:0043231//intracellular membrane-bounded organelle	-	-	-	hypothetical protein OsJ_21096 [Oryza sativa Japonica Group]
GW_rep_c9518	208	0	7	12.7731	Up	0.031789	0.444154	-	-	-	-	-	-
GW_rep_c54534	614	0	7	12.7731	Up	0.031789	0.444214	COG5272/Posttranslational modification, protein turnover, chaperones ;/Ubiquitin	-	-	-	ko03320//PPAR signaling pathway	putative polyubiquitin [Arabidopsis thaliana]
GW_c20363	825	0	7	12.7731	Up	0.031789	0.444274	COG1230/Inorganic ion transport and metabolism ;/Co/Zn/Cd efflux system component	GO:0044464//cell part	GO:0016628//oxidoreductase activity, acting on the CH-CH group of donors, NAD or NADP as acceptor;GO:0015075//ion transmembrane transporter activity	GO:0008152//metabolic process;GO:0006811//ion transport	-	putative Zn transporter [Hordeum vulgare]
GW_rep_c67931	972	0	7	12.7731	Up	0.031789	0.444333	COG1028/Lipid transport and metabolism ; Secondary metabolites biosynthesis, transport and catabolism ; General function prediction only ;/Dehydrogenases with different specificities (related to short-chain alcohol dehydrogenases)	-	GO:0003824//catalytic activity	GO:0008152//metabolic process	ko00061//Fatty acid biosynthesis;ko01100//Metabolic pathways;ko01040//Biosynthesis of unsaturated fatty acids	Os03g0748100 [Oryza sativa Japonica Group]
GW_rep_c75143	1072	0	7	12.7731	Up	0.031789	0.444393	-	-	-	-	-	VER2 [Triticum aestivum]
GW_rep_c75243	1308	0	7	12.7731	Up	0.031789	0.444453	-	GO:0031410//cytoplasmic vesicle	GO:0005488//binding	-	-	Os11g0490100 [Oryza sativa Japonica Group]
GW_rep_c8672	709	0	7	12.7731	Up	0.031789	0.444512	COG5081/Function unknown ;/Predicted membrane protein	GO:0031224//intrinsic to membrane	-	-	-	hypothetical protein SORBIDRAFT_02g010850 [Sorghum bicolor]
GW_rep_c72023	490	0	7	12.7731	Up	0.031789	0.444572	COG1225/Posttranslational modification, protein turnover, chaperones ;/Peroxiredoxin	GO:0031976	GO:0016209//antioxidant activity;GO:0016705//oxidoreductase activity, acting on paired donors, with incorporation or reduction of molecular oxygen	GO:0008152//metabolic process;GO:0019725//cellular homeostasis	-	RecName: Full=Peroxiredoxin Q, chloroplastic; AltName: Full=Thioredoxin reductase; Flags: Precursor
GW_rep_c6009	753	0	7	12.7731	Up	0.031789	0.444632	-	-	GO:0003677//DNA binding	GO:0006351//transcription, DNA-dependent	-	Os12g0612700 [Oryza sativa Japonica Group]
GW_rep_c5369	420	0	7	12.7731	Up	0.031789	0.444691	-	GO:0031224//intrinsic to membrane	GO:0005249//voltage-gated potassium channel activity;GO:0005515//protein binding;GO:0005217//intracellular ligand-gated ion channel activity	-	ko04626//Plant-pathogen interaction	putative calmodulin binding transporter protein [Hordeum vulgare subsp. vulgare]
GW_rep_c9148	1212	0	7	12.7731	Up	0.031789	0.444751	-	-	GO:0016740//transferase activity	-	-	glycosyltransferase, HGA-like, putative,expressed [Triticum aestivum]
GW_rep_c59937	595	0	7	12.7731	Up	0.031789	0.444811	-	GO:0031410//cytoplasmic vesicle	-	-	-	hypothetical protein SORBIDRAFT_10g029330 [Sorghum bicolor]
GW_rep_c65178	461	0	7	12.7731	Up	0.031789	0.444871	-	-	GO:0005488//binding	GO:0051234//establishment of localization;GO:0010876	-	lipid transfer protein precursor [Triticum aestivum]
GW_rep_c84111	505	0	7	12.7731	Up	0.031789	0.444931	-	GO:0009536//plastid	-	GO:0006091//generation of precursor metabolites and energy	ko00196//Photosynthesis - antenna proteins;ko01100//Metabolic pathways	chlorophyll A/B binding protein, putative [Ricinus communis]
GW_rep_c21146	1011	0	7	12.7731	Up	0.031789	0.44499	COG0464/Posttranslational modification, protein turnover, chaperones ;/ATPases of the AAA+ class	-	GO:0016462//pyrophosphatase activity;GO:0032559	-	ko04962//Vasopressin-regulated water reabsorption	hypothetical protein LOC100193565 [Zea mays]
GW_rep_c12142	271	0	7	12.7731	Up	0.031789	0.44505	-	-	-	-	-	hypothetical protein OsI_21180 [Oryza sativa Indica Group]
GW_rep_c71691	541	0	7	12.7731	Up	0.031789	0.44511	COG5272/Posttranslational modification, protein turnover, chaperones ;/Ubiquitin	GO:0043231//intracellular membrane-bounded organelle;GO:0030529//ribonucleoprotein complex	GO:0005198//structural molecule activity	GO:0010467//gene expression;GO:0032446//protein modification by small protein conjugation	ko03010//Ribosome	Os03g0234200 [Oryza sativa Japonica Group]
GW_rep_c8386	733	0	7	12.7731	Up	0.031789	0.44517	-	GO:0043231//intracellular membrane-bounded organelle	-	GO:0009414//response to water deprivation;GO:0006979//response to oxidative stress;GO:0007275//multicellular organismal development	-	Os01g0314800 [Oryza sativa Japonica Group]
GW_rep_c19050	680	0	7	12.7731	Up	0.031789	0.44523	-	-	-	-	-	-
GW_rep_c72074	350	0	7	12.7731	Up	0.031789	0.44529	COG0186/Translation, ribosomal structure and biogenesis ;/Ribosomal protein S17	GO:0015935//small ribosomal subunit;GO:0030312//external encapsulating structure;GO:0009536//plastid	GO:0003723//RNA binding;GO:0005198//structural molecule activity	GO:0010467//gene expression	ko03010//Ribosome	hypothetical protein OsJ_26414 [Oryza sativa Japonica Group]
GW_rep_c21732	426	0	7	12.7731	Up	0.031789	0.44535	-	-	-	-	-	-
GW_rep_c58802	818	0	7	12.7731	Up	0.031789	0.44541	-	GO:0009534//chloroplast thylakoid	-	GO:0006091//generation of precursor metabolites and energy	ko00196//Photosynthesis - antenna proteins;ko01100//Metabolic pathways	hypothetical protein SORBIDRAFT_03g027040 [Sorghum bicolor]
GW_rep_c60164	635	0	7	12.7731	Up	0.031789	0.44547	-	GO:0031410//cytoplasmic vesicle	-	-	-	lipid transfer protein [Triticum aestivum]
GW_rep_c79926	446	0	7	12.7731	Up	0.031789	0.44553	-	-	-	-	-	hypothetical protein OsJ_00917 [Oryza sativa Japonica Group]
GW_rep_c9125	914	0	7	12.7731	Up	0.031789	0.44559	-	-	-	-	ko04141//Protein processing in endoplasmic reticulum	Os01g0377700 [Oryza sativa Japonica Group]
GW_rep_c59678	680	0	7	12.7731	Up	0.031789	0.44565	COG0300/General function prediction only ;/Short-chain dehydrogenases of various substrate specificities	-	GO:0033764	GO:0008152//metabolic process	ko00140//Steroid hormone biosynthesis;ko01100//Metabolic pathways;ko01040//Biosynthesis of unsaturated fatty acids	b-keto acyl reductase [Hordeum vulgare subsp. vulgare]
GW_rep_c13044	182	0	7	12.7731	Up	0.031789	0.44571	-	-	-	-	-	-
GW_rep_c59594	512	0	7	12.7731	Up	0.031789	0.44577	-	-	-	-	-	hypothetical protein [Zea mays]
GW_rep_c4330	363	0	7	12.7731	Up	0.031789	0.44583	-	GO:0019866//organelle inner membrane;GO:0044439;GO:0031224//intrinsic to membrane	-	GO:0006810//transport	ko04146//Peroxisome	Os03g0265300 [Oryza sativa Japonica Group]
GW_rep_c3474	486	0	7	12.7731	Up	0.031789	0.44589	-	-	-	-	-	ROP interacting CRIB motif protein [Hordeum vulgare subsp. vulgare]
GW_rep_c18809	1170	0	7	12.7731	Up	0.031789	0.44595	-	-	-	-	-	hypothetical protein SORBIDRAFT_01g036580 [Sorghum bicolor]
GW_rep_c56264	496	0	7	12.7731	Up	0.031789	0.44601	COG2036/Chromatin structure and dynamics ;/Histones H3 and H4	GO:0000785//chromatin;GO:0031090//organelle membrane;GO:0009536//plastid	GO:0003676//nucleic acid binding	GO:0034728	ko05322//Systemic lupus erythematosus	C3HL domain class transcription factor [Malus x domestica]
GW_rep_c21459	100	0	7	12.7731	Up	0.031789	0.44607	-	-	-	-	-	-
GW_rep_c5081	742	0	7	12.7731	Up	0.031789	0.44613	COG0568/Transcription ;/DNA-directed RNA polymerase, sigma subunit (sigma70/sigma32)	GO:0009536//plastid	GO:0003676//nucleic acid binding;GO:0034062//RNA polymerase activity	GO:0006351//transcription, DNA-dependent;GO:0009639//response to red or far red light	-	hypothetical protein OsI_10924 [Oryza sativa Indica Group]
GW_rep_c68150	736	0	7	12.7731	Up	0.031789	0.44619	-	-	-	-	-	Os01g0124100 [Oryza sativa Japonica Group]
GW_rep_c58336	638	0	7	12.7731	Up	0.031789	0.446251	-	-	-	-	-	unknown [Zea mays]
GW_rep_c67189	1079	0	7	12.7731	Up	0.031789	0.446311	-	GO:0043231//intracellular membrane-bounded organelle;GO:0016020//membrane;GO:0031410//cytoplasmic vesicle	GO:0046872//metal ion binding;GO:0005515//protein binding	GO:0044267//cellular protein metabolic process	ko04145//Phagosome;ko04141//Protein processing in endoplasmic reticulum;ko04612//Antigen processing and presentation	calnexin [Zea mays]
GW_rep_c70546	373	0	7	12.7731	Up	0.031789	0.446371	COG0633/Energy production and conversion ;/Ferredoxin	GO:0009536//plastid	GO:0051536//iron-sulfur cluster binding;GO:0043169//cation binding	GO:0051234//establishment of localization;GO:0006091//generation of precursor metabolites and energy	ko00195//Photosynthesis	RecName: Full=Ferredoxin, chloroplastic; Flags: Precursor
GW_rep_c72276	530	0	7	12.7731	Up	0.031789	0.446431	-	-	-	-	-	-
GW_rep_c66875	713	0	7	12.7731	Up	0.031789	0.446491	COG0724/General function prediction only ;/RNA-binding proteins (RRM domain)	-	GO:0005488//binding	-	-	glycine-rich RNA-binding protein [Triticum aestivum]
GW_rep_c24397	88	0	7	12.7731	Up	0.031789	0.446552	-	-	-	-	-	-
GW_rep_c96346	483	0	7	12.7731	Up	0.031789	0.446612	COG1843/Cell motility ;/Flagellar hook capping protein	-	-	-	ko02040//Flagellar assembly	Basal-body rod modification protein flgD, putative [Ricinus communis]
GW_rep_c55480	294	0	7	12.7731	Up	0.031789	0.446672	-	-	-	-	-	Os03g0186900 [Oryza sativa Japonica Group]
GW_rep_c2849	488	0	7	12.7731	Up	0.031789	0.446732	-	-	-	-	-	hypothetical protein SORBIDRAFT_04g037270 [Sorghum bicolor]
GW_rep_c8849	442	0	7	12.7731	Up	0.031789	0.446793	-	-	-	-	-	hypothetical protein LOC100194272 [Zea mays]
GW_rep_c17998	480	0	7	12.7731	Up	0.031789	0.446853	-	-	-	-	-	hypothetical protein SORBIDRAFT_01g044450 [Sorghum bicolor]
GW_rep_c8184	612	0	7	12.7731	Up	0.031789	0.446913	-	-	-	-	-	-
GW_c4164	592	0	7	12.7731	Up	0.031789	0.446974	COG3571/General function prediction only ;/Predicted hydrolase of the alpha/beta-hydrolase fold	GO:0043231//intracellular membrane-bounded organelle	GO:0003824//catalytic activity	-	-	hypothetical protein OsJ_17552 [Oryza sativa Japonica Group]
GW_rep_c55978	102	0	7	12.7731	Up	0.031789	0.447034	-	-	-	-	-	-
GW_rep_c53962	1101	0	7	12.7731	Up	0.031789	0.447095	-	GO:0043231//intracellular membrane-bounded organelle	GO:0046914//transition metal ion binding;GO:0016702//oxidoreductase activity, acting on single donors with incorporation of molecular oxygen, incorporation of two atoms of oxygen	GO:0006091//generation of precursor metabolites and energy	ko00592//alpha-Linolenic acid metabolism;ko00591//Linoleic acid metabolism;ko01100//Metabolic pathways	RecName: Full=Lipoxygenase 2.1, chloroplastic; AltName: Full=LOX-100; AltName: Full=LOX2:Hv:1; Flags: Precursor
GW_rep_c59839	875	0	7	12.7731	Up	0.031789	0.447155	-	-	-	-	-	-
GW_rep_c5520	562	0	7	12.7731	Up	0.031789	0.447215	-	-	-	-	-	hypothetical protein OsI_27368 [Oryza sativa Indica Group]
GW_rep_c57666	649	0	7	12.7731	Up	0.031789	0.447276	-	GO:0031410//cytoplasmic vesicle	-	GO:0010876	-	hypothetical protein SORBIDRAFT_10g029330 [Sorghum bicolor]
GW_rep_c60789	1420	0	7	12.7731	Up	0.031789	0.447336	COG0130/Translation, ribosomal structure and biogenesis ;/Pseudouridine synthase	GO:0044444//cytoplasmic part;GO:0031981//nuclear lumen	GO:0016866//intramolecular transferase activity;GO:0003676//nucleic acid binding	GO:0010467//gene expression;GO:0009451//RNA modification	ko03008//Ribosome biogenesis in eukaryotes	hypothetical protein SORBIDRAFT_03g009870 [Sorghum bicolor]
GW_rep_c57874	580	0	7	12.7731	Up	0.031789	0.447397	-	GO:0031410//cytoplasmic vesicle	-	-	-	Os10g0150400 [Oryza sativa Japonica Group]
GW_rep_c12343	231	0	7	12.7731	Up	0.031789	0.447457	-	-	-	-	-	-
GW_rep_c8663	469	0	7	12.7731	Up	0.031789	0.447518	-	-	-	-	-	-
GW_rep_c64429	1053	0	7	12.7731	Up	0.031789	0.447578	-	-	GO:0005488//binding	GO:0051234//establishment of localization;GO:0010876	ko00196//Photosynthesis - antenna proteins	lipid transfer protein [Triticum aestivum]
GW_rep_c8357	285	0	7	12.7731	Up	0.031789	0.447639	-	GO:0016020//membrane	GO:0004672//protein kinase activity;GO:0032559	GO:0006464//protein modification process	-	Putative Ste20-related protein kinase [Oryza sativa Japonica Group]
GW_c39380	542	0	7	12.7731	Up	0.031789	0.447699	-	GO:0043234//protein complex	-	GO:0016192//vesicle-mediated transport	ko04910//Insulin signaling pathway	Os06g0698600 [Oryza sativa Japonica Group]
GW_rep_c20259	1302	0	7	12.7731	Up	0.031789	0.44776	-	GO:0043231//intracellular membrane-bounded organelle	GO:0016757//transferase activity, transferring glycosyl groups	-	-	UDP-glucosyltransferase HvUGT13248 [Hordeum vulgare subsp. vulgare]
GW_rep_c5378	765	0	7	12.7731	Up	0.031789	0.447821	-	-	-	-	-	-
GW_rep_c68068	421	0	7	12.7731	Up	0.031789	0.447881	COG2092/Translation, ribosomal structure and biogenesis ;/Translation elongation factor EF-1beta	GO:0043234//protein complex;GO:0005576//extracellular region	GO:0008135//translation factor activity, nucleic acid binding	GO:0006952//defense response;GO:0006412//translation	-	RecName: Full=Elongation factor 1-beta; Short=EF-1-beta; AltName: Full=Elongation factor 1-beta'; Short=EF-1-beta'; AltName: Full=Elongation factor 1B-alpha 2; AltName: Full=eEF-1B alpha 2
GW_rep_c63829	1146	0	7	12.7731	Up	0.031789	0.447942	-	GO:0031090//organelle membrane;GO:0031410//cytoplasmic vesicle	GO:0016209//antioxidant activity;GO:0005506//iron ion binding;GO:0003824//catalytic activity	GO:0006950//response to stress;GO:0008152//metabolic process	ko00940//Phenylpropanoid biosynthesis;ko00360//Phenylalanine metabolism;ko00680//Methane metabolism;ko01100//Metabolic pathways;ko01110//Biosynthesis of secondary metabolites	hypothetical protein SORBIDRAFT_01g027330 [Sorghum bicolor]
GW_rep_c80261	791	0	7	12.7731	Up	0.031789	0.448002	-	-	-	-	ko05100//Bacterial invasion of epithelial cells;ko04670//Leukocyte transendothelial migration;ko04510//Focal adhesion;ko05110//Vibrio cholerae infection;ko04145//Phagosome;ko05131//Shigellosis;ko05414//Dilated cardiomyopathy;ko04530//Tight junction;ko05130//Pathogenic Escherichia coli infection;ko04745//Phototransduction - fly;ko04810//Regulation of actin cytoskeleton;ko05416//Viral myocarditis;k…	unknown [Glycine max]
GW_c43024	756	0	7	12.7731	Up	0.031789	0.448063	-	-	-	-	-	hypothetical protein SORBIDRAFT_05g016477 [Sorghum bicolor]
GW_c6723	597	0	7	12.7731	Up	0.031789	0.448124	-	-	GO:0046914//transition metal ion binding;GO:0019787//small conjugating protein ligase activity	GO:0032446//protein modification by small protein conjugation	-	hypothetical protein OsI_30520 [Oryza sativa Indica Group]
GW_rep_c48761	418	0	7	12.7731	Up	0.031789	0.448184	-	-	-	-	-	hypothetical protein OsI_34221 [Oryza sativa Indica Group]
GW_rep_c8501	761	0	7	12.7731	Up	0.031789	0.448245	-	-	GO:0003677//DNA binding;GO:0016853//isomerase activity	-	-	hypothetical protein OsI_27847 [Oryza sativa Indica Group]
GW_rep_c63306	585	0	7	12.7731	Up	0.031789	0.448306	-	-	GO:0043169//cation binding	GO:0006812//cation transport	-	farnesylated protein 1 [Hordeum vulgare subsp. vulgare]
GW_rep_c75651	853	0	7	12.7731	Up	0.031789	0.448367	-	GO:0043231//intracellular membrane-bounded organelle	GO:0046914//transition metal ion binding;GO:0016702//oxidoreductase activity, acting on single donors with incorporation of molecular oxygen, incorporation of two atoms of oxygen	GO:0006633//fatty acid biosynthetic process;GO:0006091//generation of precursor metabolites and energy	ko00592//alpha-Linolenic acid metabolism;ko00591//Linoleic acid metabolism;ko01100//Metabolic pathways	RecName: Full=Lipoxygenase 2.1, chloroplastic; AltName: Full=LOX-100; AltName: Full=LOX2:Hv:1; Flags: Precursor
GW_rep_c73401	727	0	7	12.7731	Up	0.031789	0.448427	COG0105/Nucleotide transport and metabolism ;/Nucleoside diphosphate kinase	GO:0044424//intracellular part	GO:0016776//phosphotransferase activity, phosphate group as acceptor;GO:0032559	GO:0009209//pyrimidine ribonucleoside triphosphate biosynthetic process;GO:0006796//phosphate metabolic process;GO:0009206;GO:0009132//nucleoside diphosphate metabolic process	ko00230//Purine metabolism;ko00240//Pyrimidine metabolism;ko01100//Metabolic pathways;ko01110//Biosynthesis of secondary metabolites	nucleoside diphosphate kinase [Lolium perenne]
GW_c24081	112	0	7	12.7731	Up	0.031789	0.448488	-	-	-	-	-	-
GW_rep_c72479	498	0	7	12.7731	Up	0.031789	0.448549	-	-	-	-	-	hypothetical protein SORBIDRAFT_08g020520 [Sorghum bicolor]
GW_rep_c76883	767	0	7	12.7731	Up	0.031789	0.44861	COG1055/Inorganic ion transport and metabolism ;/Na+/H+ antiporter NhaD and related arsenite permeases	GO:0043231//intracellular membrane-bounded organelle;GO:0031224//intrinsic to membrane;GO:0031410//cytoplasmic vesicle	GO:0015142//tricarboxylic acid transmembrane transporter activity	GO:0006842//tricarboxylic acid transport	-	transmembrane protein, putative, expressed [Oryza sativa (japonica cultivar-group)]
GW_rep_c27086	825	0	7	12.7731	Up	0.031789	0.448671	COG0065/Amino acid transport and metabolism ;/3-isopropylmalate dehydratase large subunit	GO:0009532//plastid stroma	GO:0016835//carbon-oxygen lyase activity;GO:0051536//iron-sulfur cluster binding;GO:0016866//intramolecular transferase activity	GO:0010038//response to metal ion;GO:0006520//cellular amino acid metabolic process;GO:0019758	ko00660//C5-Branched dibasic acid metabolism;ko00290//Valine, leucine and isoleucine biosynthesis;ko01100//Metabolic pathways;ko01110//Biosynthesis of secondary metabolites	hypothetical protein LOC100193712 [Zea mays]
GW_rep_c76744	503	0	7	12.7731	Up	0.031789	0.448731	-	-	-	-	-	dehydrin 7 [Hordeum vulgare subsp. vulgare]
GW_rep_c55993	326	0	7	12.7731	Up	0.031789	0.448792	-	GO:0044464//cell part	-	GO:0009628//response to abiotic stimulus;GO:0006950//response to stress;GO:0042221//response to chemical stimulus	-	cold acclimation protein WCOR413 [Triticum aestivum]
GW_c15969	855	0	7	12.7731	Up	0.031789	0.448853	COG1132/Defense mechanisms ;/ABC-type multidrug transport system, ATPase and permease components	GO:0031410//cytoplasmic vesicle	GO:0017111//nucleoside-triphosphatase activity	-	ko04976//Bile secretion;ko02010//ABC transporters	hypothetical protein OsJ_03121 [Oryza sativa Japonica Group]
GW_c6481	581	0	7	12.7731	Up	0.031789	0.448914	COG2440/Energy production and conversion ;/Ferredoxin-like protein	-	-	-	-	-
GW_rep_c6178	708	0	7	12.7731	Up	0.031789	0.448975	COG2124/Secondary metabolites biosynthesis, transport and catabolism ;/Cytochrome P450	-	GO:0016491//oxidoreductase activity;GO:0005506//iron ion binding	-	ko00941//Flavonoid biosynthesis;ko00624//Polycyclic aromatic hydrocarbon degradation;ko00903//Limonene and pinene degradation;ko00940//Phenylpropanoid biosynthesis;ko00360//Phenylalanine metabolism;ko01120//Microbial metabolism in diverse environments;ko01100//Metabolic pathways;ko00627//Aminobenzoate degradation;ko00945//Stilbenoid, diarylheptanoid and gingerol biosynthesis;ko00363//Bisphenol de…	hypothetical protein OsI_10754 [Oryza sativa Indica Group]
GW_rep_c67257	403	0	7	12.7731	Up	0.031789	0.449036	-	-	GO:0005488//binding	GO:0051234//establishment of localization;GO:0010876	-	lipid transfer protein precursor [Triticum aestivum]
GW_rep_c7409	797	0	7	12.7731	Up	0.031789	0.449097	-	-	-	-	-	ELF4-like protein [Saccharum officinarum]
GW_rep_c82362	808	0	7	12.7731	Up	0.031789	0.449158	COG0625/Posttranslational modification, protein turnover, chaperones ;/Glutathione S-transferase	-	GO:0016765//transferase activity, transferring alkyl or aryl (other than methyl) groups	-	ko00980//Metabolism of xenobiotics by cytochrome P450;ko00480//Glutathione metabolism;ko00982//Drug metabolism - cytochrome P450	glutathione transferase F1 [Triticum aestivum]
GW_c20083	641	0	7	12.7731	Up	0.031789	0.449219	-	GO:0043234//protein complex;GO:0044464//cell part	GO:0035251//UDP-glucosyltransferase activity	GO:0006074//1,3-beta-D-glucan metabolic process	-	hypothetical protein SORBIDRAFT_01g048630 [Sorghum bicolor]
GW_rep_c27747	954	0	7	12.7731	Up	0.031789	0.44928	-	GO:0031224//intrinsic to membrane;GO:0031410//cytoplasmic vesicle	-	-	-	Os02g0513100 [Oryza sativa Japonica Group]
GW_rep_c69819	536	0	7	12.7731	Up	0.031789	0.449341	-	-	-	-	-	metallothionein [Triticum aestivum]
GW_rep_c18924	127	0	7	12.7731	Up	0.031789	0.449402	COG0057/Carbohydrate transport and metabolism ;/Glyceraldehyde-3-phosphate dehydrogenase/erythrose-4-phosphate dehydrogenase	-	GO:0008943//glyceraldehyde-3-phosphate dehydrogenase activity;GO:0000166//nucleotide binding	GO:0006007//glucose catabolic process	ko01120//Microbial metabolism in diverse environments;ko01100//Metabolic pathways;ko01110//Biosynthesis of secondary metabolites;ko00010//Glycolysis / Gluconeogenesis;ko05010//Alzheimer's disease	glyceraldehyde-3-phosphate dehydrogenase [Triticum monococcum]
GW_rep_c4075	376	0	7	12.7731	Up	0.031789	0.449463	-	-	-	-	-	-
GW_rep_c55509	193	0	7	12.7731	Up	0.031789	0.449524	-	GO:0009522//photosystem I;GO:0009536//plastid	-	-	ko01100//Metabolic pathways;ko00195//Photosynthesis	RecName: Full=Photosystem I reaction center subunit XI, chloroplastic; Short=PSI-L; AltName: Full=PSI subunit V; Flags: Precursor
GW_rep_c74469	595	0	7	12.7731	Up	0.031789	0.449585	COG2036/Chromatin structure and dynamics ;/Histones H3 and H4	GO:0000785//chromatin;GO:0043231//intracellular membrane-bounded organelle	GO:0003676//nucleic acid binding	GO:0034728	ko05322//Systemic lupus erythematosus	unnamed protein product [Vitis vinifera]
GW_rep_c7322	243	0	7	12.7731	Up	0.031789	0.449646	COG2723/Carbohydrate transport and metabolism ;/Beta-glucosidase/6-phospho-beta-glucosidase/beta-galactosidase	GO:0031410//cytoplasmic vesicle;GO:0043231//intracellular membrane-bounded organelle	GO:0043167//ion binding;GO:0015926//glucosidase activity	GO:0044238//primary metabolic process	ko00500//Starch and sucrose metabolism;ko00940//Phenylpropanoid biosynthesis;ko00460//Cyanoamino acid metabolism;ko01110//Biosynthesis of secondary metabolites	hypothetical protein SORBIDRAFT_01g010825 [Sorghum bicolor]
GW_rep_c75490	589	0	7	12.7731	Up	0.031789	0.449707	COG4451/Energy production and conversion ;/Ribulose bisphosphate carboxylase small subunit	GO:0043231//intracellular membrane-bounded organelle	GO:0016831//carboxy-lyase activity;GO:0016491//oxidoreductase activity	GO:0043094	ko00710//Carbon fixation in photosynthetic organisms;ko01120//Microbial metabolism in diverse environments;ko01100//Metabolic pathways;ko00630//Glyoxylate and dicarboxylate metabolism	hypothetical protein [Secale cereale]
GW_rep_c62957	897	0	7	12.7731	Up	0.031789	0.449768	-	GO:0009536//plastid	-	GO:0006091//generation of precursor metabolites and energy	ko00196//Photosynthesis - antenna proteins;ko01100//Metabolic pathways	hypothetical protein SORBIDRAFT_01g015400 [Sorghum bicolor]
GW_rep_c71372	1041	0	7	12.7731	Up	0.031789	0.449829	-	GO:0031410//cytoplasmic vesicle	GO:0016209//antioxidant activity;GO:0005506//iron ion binding;GO:0003824//catalytic activity	GO:0006950//response to stress;GO:0008152//metabolic process	ko00940//Phenylpropanoid biosynthesis;ko00360//Phenylalanine metabolism;ko00680//Methane metabolism;ko01100//Metabolic pathways;ko01110//Biosynthesis of secondary metabolites	Os10g0109300 [Oryza sativa Japonica Group]
GW_rep_c6517	488	0	7	12.7731	Up	0.031789	0.44989	-	-	-	-	-	hypothetical protein OsI_30674 [Oryza sativa Indica Group]
GW_rep_c27164	340	0	7	12.7731	Up	0.031789	0.449952	-	-	-	-	-	-
GW_rep_c58886	996	0	7	12.7731	Up	0.031789	0.450013	COG0580/Carbohydrate transport and metabolism ;/Glycerol uptake facilitator and related permeases (Major Intrinsic Protein Family)	GO:0031224//intrinsic to membrane	-	GO:0006810//transport	-	aquaporin [Hordeum vulgare]
GW_rep_c42571	769	0	7	12.7731	Up	0.031789	0.450074	-	-	-	-	-	RecName: Full=Pathogen-related protein
GW_c13499	1127	0	7	12.7731	Up	0.031789	0.450135	-	GO:0043231//intracellular membrane-bounded organelle	-	-	-	hypothetical protein SORBIDRAFT_07g001460 [Sorghum bicolor]
GW_c4805	374	0	7	12.7731	Up	0.031789	0.450196	-	-	-	-	-	-
GW_rep_c18409	670	0	7	12.7731	Up	0.031789	0.450258	-	-	-	-	-	hypothetical protein OsJ_26758 [Oryza sativa Japonica Group]
GW_c4448	492	0	7	12.7731	Up	0.031789	0.450319	COG1309/Transcription ;/Transcriptional regulator	-	-	-	-	-
GW_rep_c2576	532	0	7	12.7731	Up	0.031789	0.45038	-	-	-	GO:0009987//cellular process	-	hypothetical protein SORBIDRAFT_04g004790 [Sorghum bicolor]
GW_c3970	451	0	7	12.7731	Up	0.031789	0.450442	-	GO:0043231//intracellular membrane-bounded organelle	GO:0016757//transferase activity, transferring glycosyl groups	-	ko00513//Various types of N-glycan biosynthesis;ko01100//Metabolic pathways	hypothetical protein SELMODRAFT_443878 [Selaginella moellendorffii]
GW_rep_c6124	292	0	7	12.7731	Up	0.031789	0.450503	-	GO:0043231//intracellular membrane-bounded organelle	-	-	-	hypothetical protein SORBIDRAFT_06g015120 [Sorghum bicolor]
GW_rep_c5954	537	0	7	12.7731	Up	0.031789	0.450564	-	GO:0043231//intracellular membrane-bounded organelle	GO:0005515//protein binding	GO:0009755//hormone-mediated signaling pathway	-	hypothetical protein OsI_09085 [Oryza sativa Indica Group]
GW_rep_c13705	151	0	7	12.7731	Up	0.031789	0.450626	-	-	-	-	-	-
GW_c17426	1265	0	7	12.7731	Up	0.031789	0.450687	-	-	GO:0016763//transferase activity, transferring pentosyl groups	-	-	hypothetical protein OsJ_16585 [Oryza sativa Japonica Group]
GW_rep_c4898	953	0	7	12.7731	Up	0.031789	0.450748	-	GO:0044424//intracellular part	GO:0046872//metal ion binding;GO:0016702//oxidoreductase activity, acting on single donors with incorporation of molecular oxygen, incorporation of two atoms of oxygen	GO:0006633//fatty acid biosynthetic process;GO:0009607//response to biotic stimulus;GO:0006950//response to stress	ko00592//alpha-Linolenic acid metabolism;ko00591//Linoleic acid metabolism;ko01100//Metabolic pathways	unknown [Zea mays]
GW_c9451	1039	0	7	12.7731	Up	0.031789	0.45081	COG2319/General function prediction only ;/FOG: WD40 repeat	-	-	-	ko04111//Cell cycle - yeast	hypothetical protein OsI_13488 [Oryza sativa Indica Group]
GW_rep_c24017	100	0	7	12.7731	Up	0.031789	0.450871	-	-	-	-	-	hypothetical protein SORBIDRAFT_10g025330 [Sorghum bicolor]
GW_rep_c70381	624	0	7	12.7731	Up	0.031789	0.450933	COG1222/Posttranslational modification, protein turnover, chaperones ;/ATP-dependent 26S proteasome regulatory subunit	GO:0005838//proteasome regulatory particle;GO:0030312//external encapsulating structure	GO:0017111//nucleoside-triphosphatase activity;GO:0032559	GO:0030163//protein catabolic process	ko03050//Proteasome	26S protease regulatory subunit 6B [Phytophthora infestans T30-4]
GW_rep_c53485	811	0	7	12.7731	Up	0.031789	0.450994	-	GO:0031410//cytoplasmic vesicle	-	GO:0010876	-	Os10g0505700 [Oryza sativa Japonica Group]
GW_rep_c12306	942	0	7	12.7731	Up	0.031789	0.451055	-	GO:0031410//cytoplasmic vesicle	GO:0016209//antioxidant activity;GO:0005506//iron ion binding;GO:0003824//catalytic activity	GO:0006950//response to stress;GO:0008152//metabolic process	ko00940//Phenylpropanoid biosynthesis;ko00360//Phenylalanine metabolism;ko00680//Methane metabolism;ko01100//Metabolic pathways;ko01110//Biosynthesis of secondary metabolites	peroxidase 8 [Triticum monococcum]
GW_c27909	286	0	7	12.7731	Up	0.031789	0.451117	-	-	-	-	-	-
GW_rep_c14400	1081	0	7	12.7731	Up	0.031789	0.451178	-	GO:0044464//cell part	GO:0008324//cation transmembrane transporter activity	GO:0030001//metal ion transport	-	PREDICTED: hypothetical protein [Vitis vinifera]
GW_rep_c21923	354	0	7	12.7731	Up	0.031789	0.45124	-	-	-	-	-	hypothetical protein OsI_19938 [Oryza sativa Indica Group]
GW_c3677	464	0	7	12.7731	Up	0.031789	0.451301	COG2202/Signal transduction mechanisms ;/FOG: PAS/PAC domain	-	-	-	-	-
GW_rep_c31622	1156	0	7	12.7731	Up	0.031789	0.451363	-	-	-	-	-	OSJNBb0022F23.7 [Oryza sativa (japonica cultivar-group)]
GW_rep_c8467	617	0	7	12.7731	Up	0.031789	0.451425	COG0517/General function prediction only ;/FOG: CBS domain	GO:0009532//plastid stroma	-	-	-	Os08g0313200 [Oryza sativa Japonica Group]
GW_rep_c54200	241	0	7	12.7731	Up	0.031789	0.451486	-	GO:0009536//plastid	GO:0005488//binding	GO:0006091//generation of precursor metabolites and energy	ko00196//Photosynthesis - antenna proteins;ko01100//Metabolic pathways	chloroplast chlorophyll A-B binding protein [Gossypium hirsutum]
GW_rep_c58060	660	0	7	12.7731	Up	0.031789	0.451548	COG0534/Defense mechanisms ;/Na+-driven multidrug efflux pump	GO:0043231//intracellular membrane-bounded organelle	GO:0015291//secondary active transmembrane transporter activity	GO:0015893//drug transport	-	Os08g0562800 [Oryza sativa Japonica Group]
GW_rep_c95401	354	0	7	12.7731	Up	0.031789	0.451609	COG1843/Cell motility ;/Flagellar hook capping protein	-	-	-	ko02040//Flagellar assembly	Basal-body rod modification protein flgD, putative [Ricinus communis]
GW_rep_c5028	709	0	7	12.7731	Up	0.031789	0.451671	COG2352/Energy production and conversion ;/Phosphoenolpyruvate carboxylase	GO:0043231//intracellular membrane-bounded organelle	GO:0046872//metal ion binding;GO:0004611//phosphoenolpyruvate carboxykinase activity;GO:0016628//oxidoreductase activity, acting on the CH-CH group of donors, NAD or NADP as acceptor	GO:0009060//aerobic respiration;GO:0043648//dicarboxylic acid metabolic process	ko00710//Carbon fixation in photosynthetic organisms;ko00680//Methane metabolism;ko01120//Microbial metabolism in diverse environments;ko01100//Metabolic pathways;ko00620//Pyruvate metabolism;ko00720//Carbon fixation pathways in prokaryotes	Os01g0208700 [Oryza sativa Japonica Group]
GW_rep_c7402	851	0	7	12.7731	Up	0.031789	0.451733	-	-	GO:0004672//protein kinase activity;GO:0032559	GO:0006464//protein modification process	-	Os03g0295600 [Oryza sativa Japonica Group]
GW_rep_c3736	621	0	7	12.7731	Up	0.031789	0.451794	COG2939/Amino acid transport and metabolism ;/Carboxypeptidase C (cathepsin A)	GO:0031410//cytoplasmic vesicle;GO:0043231//intracellular membrane-bounded organelle	GO:0004180//carboxypeptidase activity	GO:0019538//protein metabolic process	ko00940//Phenylpropanoid biosynthesis;ko04614//Renin-angiotensin system;ko04142//Lysosome	hypothetical protein SORBIDRAFT_02g010510 [Sorghum bicolor]
GW_rep_c17702	654	0	7	12.7731	Up	0.031789	0.451856	-	GO:0016591//DNA-directed RNA polymerase II, holoenzyme	GO:0034062//RNA polymerase activity	GO:0010467//gene expression	ko00230//Purine metabolism;ko04623//Cytosolic DNA-sensing pathway;ko05016//Huntington's disease;ko00240//Pyrimidine metabolism;ko01100//Metabolic pathways;ko03020//RNA polymerase	hypothetical protein OsI_14307 [Oryza sativa Indica Group]
GW_rep_c96392	310	0	7	12.7731	Up	0.031789	0.451918	COG1843/Cell motility ;/Flagellar hook capping protein	-	-	-	ko02040//Flagellar assembly	-
GW_rep_c4146	378	0	7	12.7731	Up	0.031789	0.451979	-	-	-	-	-	hypothetical protein OsI_29162 [Oryza sativa Indica Group]
GW_rep_c55148	921	0	7	12.7731	Up	0.031789	0.452041	COG0500/Secondary metabolites biosynthesis, transport and catabolism ; General function prediction only ;/SAM-dependent methyltransferases	GO:0043231//intracellular membrane-bounded organelle	GO:0016741	GO:0006730//one-carbon metabolic process	ko00130//Ubiquinone and other terpenoid-quinone biosynthesis;ko01100//Metabolic pathways;ko01110//Biosynthesis of secondary metabolites	MPBQ methyltransferase [Triticum aestivum]
GW_rep_c3645	431	0	7	12.7731	Up	0.031789	0.452103	COG0388/General function prediction only ;/Predicted amidohydrolase	GO:0009536//plastid	GO:0046914//transition metal ion binding;GO:0016787//hydrolase activity	GO:0008152//metabolic process	ko00250//Alanine, aspartate and glutamate metabolism	hypothetical protein SORBIDRAFT_10g006735 [Sorghum bicolor]
GW_rep_c15016	156	0	7	12.7731	Up	0.031789	0.452165	-	-	-	-	-	-
GW_rep_c66173	410	0	7	12.7731	Up	0.031789	0.452227	-	-	-	-	-	hypothetical protein LOC100276652 [Zea mays]
GW_rep_c25853	78	0	7	12.7731	Up	0.031789	0.452288	-	-	-	-	-	-
GW_rep_c11694	860	0	7	12.7731	Up	0.031789	0.45235	-	-	-	-	-	-
GW_c4690	550	0	7	12.7731	Up	0.031789	0.452412	COG0472/Cell wall/membrane/envelope biogenesis ;/UDP-N-acetylmuramyl pentapeptide phosphotransferase/UDP-N-acetylglucosamine-1-phosphate transferase	GO:0043231//intracellular membrane-bounded organelle;GO:0016020//membrane	GO:0016780//phosphotransferase activity, for other substituted phosphate groups	GO:0005976//polysaccharide metabolic process	ko00510//N-Glycan biosynthesis;ko01100//Metabolic pathways	Os07g0661100 [Oryza sativa Japonica Group]
GW_c12734	1129	0	7	12.7731	Up	0.031789	0.452474	COG0523/General function prediction only ;/Putative GTPases (G3E family)	-	-	-	ko03018//RNA degradation	Os07g0598900 [Oryza sativa Japonica Group]
GW_rep_c7799	781	0	7	12.7731	Up	0.031789	0.452536	-	GO:0031410//cytoplasmic vesicle	GO:0016740//transferase activity	-	-	hypothetical protein OsI_20703 [Oryza sativa Indica Group]
GW_rep_c60325	546	0	7	12.7731	Up	0.031789	0.452598	-	GO:0031410//cytoplasmic vesicle	GO:0005488//binding	GO:0010876	-	LOC100286092 [Zea mays]
GW_c3221	486	0	7	12.7731	Up	0.031789	0.45266	COG4451/Energy production and conversion ;/Ribulose bisphosphate carboxylase small subunit	GO:0043231//intracellular membrane-bounded organelle	GO:0016831//carboxy-lyase activity;GO:0016491//oxidoreductase activity	GO:0043094	ko00710//Carbon fixation in photosynthetic organisms;ko01120//Microbial metabolism in diverse environments;ko01100//Metabolic pathways;ko00630//Glyoxylate and dicarboxylate metabolism	hypothetical protein [Secale cereale]
GW_rep_c67212	499	0	7	12.7731	Up	0.031789	0.452721	COG0100/Translation, ribosomal structure and biogenesis ;/Ribosomal protein S11	GO:0030529//ribonucleoprotein complex	GO:0005198//structural molecule activity	GO:0010467//gene expression	ko03010//Ribosome	hypothetical protein SORBIDRAFT_06g018900 [Sorghum bicolor]
GW_rep_c63612	418	0	7	12.7731	Up	0.031789	0.452783	COG0369/Inorganic ion transport and metabolism ;/Sulfite reductase, alpha subunit (flavoprotein)	GO:0034357;GO:0043231//intracellular membrane-bounded organelle	GO:0008937//ferredoxin-NAD(P) reductase activity;GO:0050662//coenzyme binding;GO:0000166//nucleotide binding	GO:0006091//generation of precursor metabolites and energy	ko01100//Metabolic pathways;ko00195//Photosynthesis	ferredoxin-NADP(H) oxidoreductase [Triticum aestivum]
GW_rep_c72924	848	0	7	12.7731	Up	0.031789	0.452845	-	-	-	-	-	OSIGBa0076I14.3 [Oryza sativa (indica cultivar-group)]
GW_rep_c64414	1460	0	7	12.7731	Up	0.031789	0.452907	COG0620/Amino acid transport and metabolism ;/Methionine synthase II (cobalamin-independent)	-	GO:0008168//methyltransferase activity	GO:0008652//cellular amino acid biosynthetic process	ko00450//Selenocompound metabolism;ko00270//Cysteine and methionine metabolism;ko01100//Metabolic pathways;ko01110//Biosynthesis of secondary metabolites	methionine synthase 1 enzyme [Hordeum vulgare subsp. vulgare]
GW_rep_c6195	414	0	7	12.7731	Up	0.031789	0.452969	-	-	-	-	-	hypothetical protein OsI_21701 [Oryza sativa Indica Group]
GW_rep_c51623	1509	0	7	12.7731	Up	0.031789	0.453031	COG0031/Amino acid transport and metabolism ;/Cysteine synthase	GO:0009532//plastid stroma;GO:0009526//plastid envelope;GO:0005576//extracellular region	GO:0016835//carbon-oxygen lyase activity;GO:0046914//transition metal ion binding;GO:0048037//cofactor binding;GO:0032559	GO:0000097//sulfur amino acid biosynthetic process;GO:0010038//response to metal ion;GO:0006563//L-serine metabolic process;GO:0003006//developmental process involved in reproduction	ko00270//Cysteine and methionine metabolism;ko01120//Microbial metabolism in diverse environments;ko01100//Metabolic pathways;ko00920//Sulfur metabolism	Os01g0978100 [Oryza sativa Japonica Group]
GW_rep_c69706	1328	0	7	12.7731	Up	0.031789	0.453093	COG0625/Posttranslational modification, protein turnover, chaperones ;/Glutathione S-transferase	GO:0044424//intracellular part	GO:0016765//transferase activity, transferring alkyl or aryl (other than methyl) groups	-	ko00980//Metabolism of xenobiotics by cytochrome P450;ko00480//Glutathione metabolism;ko00982//Drug metabolism - cytochrome P450	hypothetical protein OsJ_10387 [Oryza sativa Japonica Group]
GW_rep_c56325	420	0	7	12.7731	Up	0.031789	0.453155	-	GO:0043231//intracellular membrane-bounded organelle	-	-	ko00942//Anthocyanin biosynthesis	Os02g0203300 [Oryza sativa Japonica Group]
GW_rep_c16981	201	0	7	12.7731	Up	0.031789	0.453217	-	-	-	-	-	-
GW_rep_c65707	522	0	7	12.7731	Up	0.031789	0.45328	-	-	-	-	-	-
GW_rep_c66277	453	0	7	12.7731	Up	0.031789	0.453342	-	-	-	GO:0006950//response to stress	-	pathogenesis related protein 10 [Triticum aestivum]
GW_rep_c6859	609	0	7	12.7731	Up	0.031789	0.453404	-	GO:0031410//cytoplasmic vesicle	-	-	-	cystatin Hv-CPI9 [Hordeum vulgare subsp. vulgare]
GW_c8326	917	0	7	12.7731	Up	0.031789	0.453466	-	-	-	-	-	Putative disease resistance gene [Oryza sativa Japonica Group]
GW_rep_c69294	1165	0	7	12.7731	Up	0.031789	0.453528	COG2036/Chromatin structure and dynamics ;/Histones H3 and H4	GO:0000785//chromatin;GO:0043231//intracellular membrane-bounded organelle	GO:0003676//nucleic acid binding	GO:0034728	ko05322//Systemic lupus erythematosus	unnamed protein product [Vitis vinifera]
GW_rep_c73252	684	0	7	12.7731	Up	0.031789	0.45359	COG0326/Posttranslational modification, protein turnover, chaperones ;/Molecular chaperone, HSP90 family	GO:0044424//intracellular part	GO:0005515//protein binding;GO:0032559	GO:0044267//cellular protein metabolic process;GO:0050896//response to stimulus	ko05200//Pathways in cancer;ko04626//Plant-pathogen interaction;ko04141//Protein processing in endoplasmic reticulum;ko04621//NOD-like receptor signaling pathway;ko05215//Prostate cancer;ko04914//Progesterone-mediated oocyte maturation;ko04612//Antigen processing and presentation	heat shock protein 80 [Triticum aestivum]
GW_c4870	459	0	7	12.7731	Up	0.031789	0.453652	COG1070/Carbohydrate transport and metabolism ;/Sugar (pentulose and hexulose) kinases	-	GO:0003824//catalytic activity	-	ko01100//Metabolic pathways;ko00040//Pentose and glucuronate interconversions	hypothetical protein OsI_38665 [Oryza sativa Indica Group]
GW_rep_c50802	1178	0	7	12.7731	Up	0.031789	0.453715	COG1003/Amino acid transport and metabolism ;/Glycine cleavage system protein P (pyridoxal-binding), C-terminal domain	GO:0044424//intracellular part	GO:0008170//N-methyltransferase activity;GO:0016410//N-acyltransferase activity	GO:0048868//pollen tube development;GO:0006498//N-terminal protein lipidation;GO:0048229//gametophyte development;GO:0046470//phosphatidylcholine metabolic process;GO:0006730//one-carbon metabolic process;GO:0019695//choline metabolic process;GO:0009791//post-embryonic development;GO:0000904//cell morphogenesis involved in differentiation	ko00564//Glycerophospholipid metabolism;ko00260//Glycine, serine and threonine metabolism;ko01100//Metabolic pathways	phosphoethanolamine methyltransferase [Triticum aestivum]
GW_rep_c5691	391	0	7	12.7731	Up	0.031789	0.453777	-	-	-	-	-	-
GW_rep_c9068	363	0	7	12.7731	Up	0.031789	0.453839	COG0459/Posttranslational modification, protein turnover, chaperones ;/Chaperonin GroEL (HSP60 family)	-	GO:0000166//nucleotide binding	GO:0044267//cellular protein metabolic process	-	Chaperonin complex component, TCP-1 beta subunit (CCT2) (ISS) [Ostreococcus tauri]
GW_rep_c6598	756	0	7	12.7731	Up	0.031789	0.453901	COG0515/General function prediction only ; Signal transduction mechanisms ; Transcription ; Replication, recombination and repair ;/Serine/threonine protein kinase	GO:0016020//membrane;GO:0031410//cytoplasmic vesicle;GO:0009536//plastid	GO:0016301//kinase activity;GO:0032559	GO:0006464//protein modification process;GO:0007167//enzyme linked receptor protein signaling pathway	ko04075//Plant hormone signal transduction	hypothetical protein SORBIDRAFT_06g020750 [Sorghum bicolor]
GW_rep_c27687	367	0	7	12.7731	Up	0.031789	0.453963	-	-	-	-	-	-
GW_rep_c70848	807	0	7	12.7731	Up	0.031789	0.454026	-	GO:0009532//plastid stroma	GO:0032559	-	ko00710//Carbon fixation in photosynthetic organisms;ko01120//Microbial metabolism in diverse environments;ko01100//Metabolic pathways;ko00630//Glyoxylate and dicarboxylate metabolism	ribulose bisphosphate carboxylase activase B [Triticum aestivum]
GW_rep_c63953	507	0	7	12.7731	Up	0.031789	0.454088	-	GO:0009536//plastid	-	GO:0006091//generation of precursor metabolites and energy	ko00196//Photosynthesis - antenna proteins;ko01100//Metabolic pathways	light harvesting chlorophyll a/b-binding protein Lhcb1 [Hordeum vulgare subsp. vulgare]
GW_rep_c3372	430	0	7	12.7731	Up	0.031789	0.45415	COG0654/Coenzyme transport and metabolism ; Energy production and conversion ;/2-polyprenyl-6-methoxyphenol hydroxylase and related FAD-dependent oxidoreductases	GO:0043231//intracellular membrane-bounded organelle	GO:0016709//oxidoreductase activity, acting on paired donors, with incorporation or reduction of molecular oxygen, NADH or NADPH as one donor, and incorporation of one atom of oxygen	GO:0008152//metabolic process	-	hypothetical protein OsI_26059 [Oryza sativa Indica Group]
GW_rep_c31612	714	0	7	12.7731	Up	0.031789	0.454213	-	-	-	-	-	hypothetical protein OsJ_17291 [Oryza sativa Japonica Group]
GW_rep_c10397	190	0	7	12.7731	Up	0.031789	0.454275	-	-	-	-	-	-
GW_rep_c55831	915	0	7	12.7731	Up	0.031789	0.454337	-	-	-	-	ko01120//Microbial metabolism in diverse environments;ko00627//Aminobenzoate degradation	Os03g0850700 [Oryza sativa Japonica Group]
GW_rep_c4458	392	0	7	12.7731	Up	0.031789	0.4544	COG5096/Intracellular trafficking, secretion, and vesicular transport ;/Vesicle coat complex, various subunits	GO:0030120//vesicle coat	GO:0005515//protein binding	GO:0015031//protein transport	-	hypothetical protein OsI_35302 [Oryza sativa Indica Group]
GW_rep_c60595	617	0	7	12.7731	Up	0.031789	0.454462	COG0652/Posttranslational modification, protein turnover, chaperones ;/Peptidyl-prolyl cis-trans isomerase (rotamase) - cyclophilin family	-	GO:0016859//cis-trans isomerase activity	GO:0044267//cellular protein metabolic process	ko05145//Toxoplasmosis	cyclophilin A [Triticum aestivum]
GW_rep_c58937	1176	0	7	12.7731	Up	0.031789	0.454525	COG1446/Amino acid transport and metabolism ;/Asparaginase	-	GO:0016811//hydrolase activity, acting on carbon-nitrogen (but not peptide) bonds, in linear amides	GO:0009057//macromolecule catabolic process	-	asparaginase [Hordeum vulgare subsp. vulgare]
GW_c7721	1025	0	7	12.7731	Up	0.031789	0.454587	-	GO:0009534//chloroplast thylakoid	-	-	-	hypothetical protein OsI_12007 [Oryza sativa Indica Group]
GW_rep_c80661	570	0	7	12.7731	Up	0.031789	0.45465	-	GO:0009526//plastid envelope;GO:0009534//chloroplast thylakoid;GO:0009522//photosystem I;GO:0000229	-	GO:0009725//response to hormone stimulus;GO:0009767//photosynthetic electron transport chain	-	hypothetical protein OsI_34473 [Oryza sativa Indica Group]
GW_rep_c76954	1546	0	7	12.7731	Up	0.031789	0.454712	COG5023/Cytoskeleton ;/Tubulin	GO:0032991//macromolecular complex;GO:0015630//microtubule cytoskeleton	GO:0017111//nucleoside-triphosphatase activity;GO:0032561//guanyl ribonucleotide binding	GO:0043623//cellular protein complex assembly;GO:0009207;GO:0007017//microtubule-based process	ko04540//Gap junction;ko04145//Phagosome;ko05130//Pathogenic Escherichia coli infection	RecName: Full=Tubulin beta chain; AltName: Full=Beta-tubulin
GW_rep_c58027	844	0	7	12.7731	Up	0.031789	0.454774	COG0517/General function prediction only ;/FOG: CBS domain	GO:0043231//intracellular membrane-bounded organelle	-	-	ko00230//Purine metabolism;ko00983//Drug metabolism - other enzymes;ko01100//Metabolic pathways;ko01110//Biosynthesis of secondary metabolites	Os02g0818000 [Oryza sativa Japonica Group]
GW_rep_c62324	347	0	7	12.7731	Up	0.031789	0.454837	-	GO:0009503;GO:0009523//photosystem II;GO:0009570//chloroplast stroma	GO:0046906//tetrapyrrole binding	GO:0009639//response to red or far red light;GO:0006091//generation of precursor metabolites and energy	ko00196//Photosynthesis - antenna proteins;ko01100//Metabolic pathways	Precursor of CP29, core chlorophyll a/b binding (CAB) protein of photosystem II (PSII) [Hordeum vulgare subsp. vulgare]
GW_rep_c16513	136	0	7	12.7731	Up	0.031789	0.454899	-	-	-	-	-	-
GW_rep_c64849	453	0	7	12.7731	Up	0.031789	0.454962	COG1156/Energy production and conversion ;/Archaeal/vacuolar-type H+-ATPase subunit B	GO:0033176	GO:0015078//hydrogen ion transmembrane transporter activity;GO:0019829//cation-transporting ATPase activity;GO:0032559	GO:0015986//ATP synthesis coupled proton transport;GO:0015988//energy coupled proton transport, against electrochemical gradient	ko05110//Vibrio cholerae infection;ko04966//Collecting duct acid secretion;ko04145//Phagosome;ko05323//Rheumatoid arthritis;ko01100//Metabolic pathways;ko00190//Oxidative phosphorylation;ko05120//Epithelial cell signaling in Helicobacter pylori infection	vacuolar ATP synthase subunit B [Zea mays]
GW_rep_c5710	575	0	7	12.7731	Up	0.031789	0.455025	-	-	-	-	-	-
GW_rep_c10222	758	0	7	12.7731	Up	0.031789	0.455087	-	GO:0044424//intracellular part	GO:0008170//N-methyltransferase activity;GO:0016410//N-acyltransferase activity	GO:0048868//pollen tube development;GO:0006498//N-terminal protein lipidation;GO:0048229//gametophyte development;GO:0046470//phosphatidylcholine metabolic process;GO:0006730//one-carbon metabolic process;GO:0019695//choline metabolic process;GO:0009791//post-embryonic development;GO:0000904//cell morphogenesis involved in differentiation	ko00564//Glycerophospholipid metabolism	phosphoethanolamine methyltransferase [Triticum aestivum]
GW_rep_c56478	474	0	7	12.7731	Up	0.031789	0.45515	-	-	-	-	-	hypothetical protein SORBIDRAFT_01g024221 [Sorghum bicolor]
GW_rep_c58824	1135	0	7	12.7731	Up	0.031789	0.455212	COG0077/Amino acid transport and metabolism ;/Prephenate dehydratase	-	GO:0016836//hydro-lyase activity	GO:0006558//L-phenylalanine metabolic process	ko00400//Phenylalanine, tyrosine and tryptophan biosynthesis;ko01100//Metabolic pathways;ko01110//Biosynthesis of secondary metabolites	hypothetical protein OsI_34374 [Oryza sativa Indica Group]
GW_c7659	793	0	7	12.7731	Up	0.031789	0.455275	-	GO:0005635//nuclear envelope	GO:0005488//binding;GO:0022829//wide pore channel activity	GO:0009725//response to hormone stimulus;GO:0002218//activation of innate immune response;GO:0006405//RNA export from nucleus	-	hypothetical protein OsJ_09594 [Oryza sativa Japonica Group]
GW_rep_c3823	391	0	7	12.7731	Up	0.031789	0.455338	-	-	-	-	-	src2-like protein [Zea mays]
GW_rep_c67163	584	0	7	12.7731	Up	0.031789	0.4554	-	GO:0044424//intracellular part	-	-	ko01100//Metabolic pathways;ko00195//Photosynthesis	photosystem II reaction center W protein [Zea mays]
GW_rep_c3691	479	0	7	12.7731	Up	0.031789	0.455463	-	GO:0043234//protein complex	GO:0019787//small conjugating protein ligase activity	GO:0032446//protein modification by small protein conjugation	-	hypothetical protein SORBIDRAFT_02g023630 [Sorghum bicolor]
GW_rep_c8904	754	0	7	12.7731	Up	0.031789	0.455526	COG1819/Carbohydrate transport and metabolism ; Energy production and conversion ;/Glycosyl transferases, related to UDP-glucuronosyltransferase	-	GO:0016757//transferase activity, transferring glycosyl groups	-	ko00460//Cyanoamino acid metabolism;ko01100//Metabolic pathways;ko00942//Anthocyanin biosynthesis;ko01110//Biosynthesis of secondary metabolites;ko00944//Flavone and flavonol biosynthesis	hypothetical protein SORBIDRAFT_10g006140 [Sorghum bicolor]
GW_rep_c30953	892	0	7	12.7731	Up	0.031789	0.455588	COG0667/Energy production and conversion ;/Predicted oxidoreductases (related to aryl-alcohol dehydrogenases)	GO:0009526//plastid envelope;GO:0009570//chloroplast stroma;GO:0009534//chloroplast thylakoid	GO:0004033//aldo-keto reductase (NADP) activity	GO:0008152//metabolic process	ko00051//Fructose and mannose metabolism;ko00591//Linoleic acid metabolism;ko01120//Microbial metabolism in diverse environments;ko01100//Metabolic pathways;ko00625//Chloroalkane and chloroalkene degradation;ko00363//Bisphenol degradation;ko01110//Biosynthesis of secondary metabolites;ko00010//Glycolysis / Gluconeogenesis;ko00650//Butanoate metabolism;ko00750//Vitamin B6 metabolism	Os07g0143000 [Oryza sativa Japonica Group]
GW_rep_c55457	836	0	7	12.7731	Up	0.031789	0.455651	-	GO:0044464//cell part	-	-	-	Os07g0506000 [Oryza sativa Japonica Group]
GW_rep_c55533	371	0	7	12.7731	Up	0.031789	0.455714	-	GO:0031410//cytoplasmic vesicle;GO:0043231//intracellular membrane-bounded organelle	GO:0016791//phosphatase activity	-	ko00740//Riboflavin metabolism;ko01120//Microbial metabolism in diverse environments;ko00627//Aminobenzoate degradation;ko03010//Ribosome	putative acid phosphatase [Hordeum vulgare subsp. vulgare]
GW_rep_c66848	626	0	7	12.7731	Up	0.031789	0.455777	COG4451/Energy production and conversion ;/Ribulose bisphosphate carboxylase small subunit	GO:0043231//intracellular membrane-bounded organelle	GO:0016831//carboxy-lyase activity;GO:0016491//oxidoreductase activity	GO:0043094	ko00710//Carbon fixation in photosynthetic organisms;ko01120//Microbial metabolism in diverse environments;ko01100//Metabolic pathways;ko00630//Glyoxylate and dicarboxylate metabolism	RecName: Full=Ribulose bisphosphate carboxylase small chain PW9, chloroplastic; Short=RuBisCO small subunit PW9; Flags: Precursor
GW_rep_c68431	1175	0	7	12.7731	Up	0.031789	0.455839	COG0192/Coenzyme transport and metabolism ;/S-adenosylmethionine synthetase	GO:0044424//intracellular part	GO:0046872//metal ion binding;GO:0016765//transferase activity, transferring alkyl or aryl (other than methyl) groups;GO:0032559	GO:0044237//cellular metabolic process	ko00270//Cysteine and methionine metabolism;ko01100//Metabolic pathways;ko01110//Biosynthesis of secondary metabolites	RecName: Full=S-adenosylmethionine synthase 3; Short=AdoMet synthase 3; AltName: Full=Methionine adenosyltransferase 3; Short=MAT 3
GW_rep_c62357	420	0	7	12.7731	Up	0.031789	0.455902	-	-	-	-	-	-
GW_rep_c53595	951	0	7	12.7731	Up	0.031789	0.455965	-	GO:0043229//intracellular organelle	-	-	-	RNase S-like protein precursor [Hordeum vulgare subsp. vulgare]
GW_rep_c9260	789	0	7	12.7731	Up	0.031789	0.456028	COG0697/Carbohydrate transport and metabolism ; Amino acid transport and metabolism ; General function prediction only ;/Permeases of the drug/metabolite transporter (DMT) superfamily	GO:0031410//cytoplasmic vesicle;GO:0043231//intracellular membrane-bounded organelle	-	-	-	hypothetical protein SORBIDRAFT_01g010670 [Sorghum bicolor]
GW_rep_c6850	390	0	7	12.7731	Up	0.031789	0.456091	-	-	GO:0004659//prenyltransferase activity	-	ko00900//Terpenoid backbone biosynthesis;ko01110//Biosynthesis of secondary metabolites	hypothetical protein OsI_26813 [Oryza sativa Indica Group]
GW_c4361	390	0	7	12.7731	Up	0.031789	0.456154	-	-	-	-	-	hypothetical protein OsJ_35375 [Oryza sativa Japonica Group]
GW_rep_c13477	512	0	7	12.7731	Up	0.031789	0.456216	-	GO:0031410//cytoplasmic vesicle	-	-	-	Os02g0782100 [Oryza sativa Japonica Group]
GW_rep_c67707	526	0	7	12.7731	Up	0.031789	0.456279	COG0703/Amino acid transport and metabolism ;/Shikimate kinase	GO:0043231//intracellular membrane-bounded organelle	GO:0016301//kinase activity;GO:0032559	GO:0006796//phosphate metabolic process	ko00400//Phenylalanine, tyrosine and tryptophan biosynthesis;ko01100//Metabolic pathways;ko01110//Biosynthesis of secondary metabolites	hypothetical protein SORBIDRAFT_08g018630 [Sorghum bicolor]
GW_rep_c4180	351	0	7	12.7731	Up	0.031789	0.456342	-	-	-	-	-	-
GW_rep_c11506	631	0	7	12.7731	Up	0.031789	0.456405	-	-	-	-	-	hypothetical protein OsJ_28667 [Oryza sativa Japonica Group]
GW_c28752	616	0	7	12.7731	Up	0.031789	0.456468	-	-	-	-	-	predicted protein [Micromonas pusilla CCMP1545]
GW_rep_c98080	457	0	7	12.7731	Up	0.031789	0.456531	-	GO:0031410//cytoplasmic vesicle	GO:0046914//transition metal ion binding	GO:0009725//response to hormone stimulus;GO:0009743//response to carbohydrate stimulus	-	RING zinc finger protein-like [Zea mays]
GW_rep_c4092	502	0	7	12.7731	Up	0.031789	0.456594	-	-	GO:0016879//ligase activity, forming carbon-nitrogen bonds	-	ko01100//Metabolic pathways;ko00970//Aminoacyl-tRNA biosynthesis	hypothetical protein SORBIDRAFT_08g004400 [Sorghum bicolor]
GW_rep_c64550	1015	0	7	12.7731	Up	0.031789	0.456657	-	-	GO:0016798//hydrolase activity, acting on glycosyl bonds	GO:0044238//primary metabolic process	ko00052//Galactose metabolism;ko00500//Starch and sucrose metabolism;ko01100//Metabolic pathways	putative sucrose:fructan 6-fructosyltransferase [Bromus pictus]
GW_rep_c76258	1053	0	7	12.7731	Up	0.031789	0.45672	-	GO:0043231//intracellular membrane-bounded organelle	GO:0046914//transition metal ion binding;GO:0016702//oxidoreductase activity, acting on single donors with incorporation of molecular oxygen, incorporation of two atoms of oxygen	GO:0006633//fatty acid biosynthetic process;GO:0006091//generation of precursor metabolites and energy	ko00592//alpha-Linolenic acid metabolism;ko00591//Linoleic acid metabolism;ko01100//Metabolic pathways	RecName: Full=Lipoxygenase 2.1, chloroplastic; AltName: Full=LOX-100; AltName: Full=LOX2:Hv:1; Flags: Precursor
GW_rep_c8205	851	0	7	12.7731	Up	0.031789	0.456783	-	-	-	-	-	hypothetical protein SORBIDRAFT_10g030770 [Sorghum bicolor]
GW_rep_c63568	1170	0	7	12.7731	Up	0.031789	0.456846	-	GO:0043231//intracellular membrane-bounded organelle	GO:0046914//transition metal ion binding;GO:0016702//oxidoreductase activity, acting on single donors with incorporation of molecular oxygen, incorporation of two atoms of oxygen	GO:0006633//fatty acid biosynthetic process;GO:0006091//generation of precursor metabolites and energy	ko00592//alpha-Linolenic acid metabolism;ko00591//Linoleic acid metabolism;ko01100//Metabolic pathways	RecName: Full=Lipoxygenase 2.3, chloroplastic; AltName: Full=LOX2:Hv:3; Flags: Precursor
GW_rep_c51619	857	0	7	12.7731	Up	0.031789	0.456909	COG0604/Energy production and conversion ; General function prediction only ;/NADPH:quinone reductase and related Zn-dependent oxidoreductases	GO:0042579//microbody	GO:0003824//catalytic activity;GO:0005488//binding	-	-	hypothetical protein SORBIDRAFT_06g029150 [Sorghum bicolor]
GW_rep_c6642	646	0	7	12.7731	Up	0.031789	0.456972	-	GO:0031410//cytoplasmic vesicle	GO:0043167//ion binding;GO:0008422//beta-glucosidase activity	GO:0044238//primary metabolic process	ko00500//Starch and sucrose metabolism	hypothetical protein LOC100273895 [Zea mays]
GW_c5932	431	0	7	12.7731	Up	0.031789	0.457035	-	-	-	-	-	-
GW_rep_c56275	661	0	7	12.7731	Up	0.031789	0.457099	-	GO:0009523//photosystem II;GO:0009532//plastid stroma;GO:0009534//chloroplast thylakoid	-	-	ko01100//Metabolic pathways;ko00195//Photosynthesis	putative oxygen-evolving complex precursor [Triticum aestivum]
GW_c9391	377	0	7	12.7731	Up	0.031789	0.457162	-	-	-	-	-	-
GW_rep_c55157	520	0	7	12.7731	Up	0.031789	0.457225	-	-	-	-	-	-
GW_rep_c6849	365	0	7	12.7731	Up	0.031789	0.457288	-	GO:0043231//intracellular membrane-bounded organelle	GO:0004672//protein kinase activity	-	-	Os01g0201200 [Oryza sativa Japonica Group]
GW_rep_c3654	412	0	7	12.7731	Up	0.031789	0.457351	-	-	GO:0005488//binding	-	-	hypothetical protein OsI_13335 [Oryza sativa Indica Group]
GW_rep_c6692	264	0	7	12.7731	Up	0.031789	0.457414	-	-	GO:0004871//signal transducer activity;GO:0003824//catalytic activity	-	-	hypothetical protein OsI_29586 [Oryza sativa Indica Group]
GW_rep_c24848	542	0	7	12.7731	Up	0.031789	0.457478	-	-	-	-	-	-
GW_rep_c57706	552	0	7	12.7731	Up	0.031789	0.457541	-	GO:0031410//cytoplasmic vesicle	-	GO:0010876	-	Os10g0505700 [Oryza sativa Japonica Group]
GW_rep_c65463	237	0	7	12.7731	Up	0.031789	0.457604	-	-	-	-	-	-
GW_rep_c64031	675	0	7	12.7731	Up	0.031789	0.457668	COG2075/Translation, ribosomal structure and biogenesis ;/Ribosomal protein L24E	GO:0015934//large ribosomal subunit;GO:0016020//membrane;GO:0009536//plastid	GO:0005198//structural molecule activity	GO:0010467//gene expression;GO:0022613//ribonucleoprotein complex biogenesis	ko03010//Ribosome	RecName: Full=60S ribosomal protein L24
GW_rep_c69876	228	0	7	12.7731	Up	0.031789	0.457731	-	-	-	-	-	-
GW_rep_c61845	576	0	7	12.7731	Up	0.031789	0.457794	COG4352/Translation, ribosomal structure and biogenesis ;/Ribosomal protein L13E	GO:0030529//ribonucleoprotein complex	GO:0005198//structural molecule activity	GO:0010467//gene expression	ko03010//Ribosome	Os06g0115500 [Oryza sativa Japonica Group]
GW_rep_c38767	1451	0	7	12.7731	Up	0.031789	0.457857	COG1621/Carbohydrate transport and metabolism ;/Beta-fructosidases (levanase/invertase)	-	GO:0004558//alpha-glucosidase activity;GO:0050738	GO:0044238//primary metabolic process	ko00052//Galactose metabolism;ko00500//Starch and sucrose metabolism;ko01100//Metabolic pathways	sucrose-sucrose-1-fructosyltransferase [Hordeum vulgare subsp. vulgare]
GW_rep_c63225	684	0	7	12.7731	Up	0.031789	0.457921	-	-	-	-	-	hypothetical protein LOC100272926 [Zea mays]
GW_rep_c26253	455	0	7	12.7731	Up	0.031789	0.457984	-	GO:0012505//endomembrane system;GO:0044431//Golgi apparatus part;GO:0031224//intrinsic to membrane	GO:0005515//protein binding	GO:0048193//Golgi vesicle transport	ko04130//SNARE interactions in vesicular transport	golgi SNARE 12 protein [Zea mays]
GW_rep_c57315	657	0	7	12.7731	Up	0.031789	0.458048	-	-	-	-	-	-
GW_rep_c11140	886	0	7	12.7731	Up	0.031789	0.458111	COG0278/Posttranslational modification, protein turnover, chaperones ;/Glutaredoxin-related protein	GO:0043231//intracellular membrane-bounded organelle	GO:0015036//disulfide oxidoreductase activity;GO:0043169//cation binding	GO:0019725//cellular homeostasis	-	unknown [Zea mays]
GW_rep_c68105	772	0	7	12.7731	Up	0.031789	0.458174	-	GO:0031410//cytoplasmic vesicle	-	-	-	hypothetical protein SORBIDRAFT_01g025970 [Sorghum bicolor]
GW_rep_c58808	367	0	7	12.7731	Up	0.031789	0.458238	COG0500/Secondary metabolites biosynthesis, transport and catabolism ; General function prediction only ;/SAM-dependent methyltransferases	-	GO:0008172//S-methyltransferase activity	-	ko00624//Polycyclic aromatic hydrocarbon degradation;ko00983//Drug metabolism - other enzymes;ko01120//Microbial metabolism in diverse environments;ko00340//Histidine metabolism;ko00350//Tyrosine metabolism	hypothetical protein OsI_14284 [Oryza sativa Indica Group]
GW_rep_c35938	551	0	7	12.7731	Up	0.031789	0.458301	COG1813/Transcription ;/Predicted transcription factor, homolog of eukaryotic MBF1	GO:0031981//nuclear lumen	GO:0003712//transcription cofactor activity;GO:0003677//DNA binding	GO:0000160//two-component signal transduction system (phosphorelay);GO:0009725//response to hormone stimulus;GO:0006355//regulation of transcription, DNA-dependent;GO:0006950//response to stress	-	multiprotein bridging factor 1 [Triticum aestivum]
GW_rep_c3929	429	0	7	12.7731	Up	0.031789	0.458365	-	GO:0009536//plastid	GO:0070566//adenylyltransferase activity;GO:0000166//nucleotide binding	GO:0005982//starch metabolic process;GO:0005977//glycogen metabolic process	-	RecName: Full=Glucose-1-phosphate adenylyltransferase large subunit 1, chloroplastic/amyloplastic; AltName: Full=ADP-glucose pyrophosphorylase; AltName: Full=ADP-glucose synthase; AltName: Full=AGPase S; AltName: Full=Alpha-D-glucose-1-phosphate adenyl transferase; AltName: Full=BEPL; Flags: Precursor
GW_rep_c12215	895	0	7	12.7731	Up	0.031789	0.458428	-	-	-	-	-	-
GW_c32451	1185	0	7	12.7731	Up	0.031789	0.458492	-	-	GO:0004518//nuclease activity	-	ko00564//Glycerophospholipid metabolism;ko00562//Inositol phosphate metabolism;ko00565//Ether lipid metabolism;ko01100//Metabolic pathways	hypothetical protein [Vitis vinifera]
GW_rep_c62932	637	0	7	12.7731	Up	0.031789	0.458555	-	GO:0009536//plastid	-	GO:0006091//generation of precursor metabolites and energy	ko00196//Photosynthesis - antenna proteins;ko01100//Metabolic pathways	light harvesting chlorophyll a/b-binding protein Lhcb1 [Hordeum vulgare subsp. vulgare]
GW_c21279	536	0	7	12.7731	Up	0.031789	0.458619	-	-	-	-	-	-
GW_rep_c62831	665	0	7	12.7731	Up	0.031789	0.458682	-	-	-	-	-	abscisic stress ripening [Musa ABB Group]
GW_rep_c51446	952	0	7	12.7731	Up	0.031789	0.458746	COG0446/General function prediction only ;/Uncharacterized NAD(FAD)-dependent dehydrogenases	-	-	-	ko01100//Metabolic pathways;ko00053//Ascorbate and aldarate metabolism	hypothetical protein OsI_32437 [Oryza sativa Indica Group]
GW_c8862	606	0	7	12.7731	Up	0.031789	0.45881	-	GO:0031090//organelle membrane	GO:0015197//peptide transporter activity	GO:0006810//transport	-	oligopeptide transporter OPT family [Populus trichocarpa]
GW_c21038	1141	0	7	12.7731	Up	0.031789	0.458873	COG2319/General function prediction only ;/FOG: WD40 repeat	GO:0031461//cullin-RING ubiquitin ligase complex	GO:0016741	GO:0006730//one-carbon metabolic process	-	Os05g0543300 [Oryza sativa Japonica Group]
GW_rep_c53424	131	0	7	12.7731	Up	0.031789	0.458937	COG0422/Coenzyme transport and metabolism ;/Thiamine biosynthesis protein ThiC	-	-	-	ko01100//Metabolic pathways;ko00730//Thiamine metabolism	putative thiamine biosythesis protein ThiC [Poa secunda]
GW_rep_c3477	385	0	7	12.7731	Up	0.031789	0.459001	-	GO:0009536//plastid	-	-	-	unknow protein [Oryza sativa Japonica Group]
GW_rep_c30348	926	0	7	12.7731	Up	0.031789	0.459064	-	GO:0031410//cytoplasmic vesicle	-	-	-	hypothetical protein SORBIDRAFT_09g001430 [Sorghum bicolor]
GW_rep_c3613	452	0	7	12.7731	Up	0.031789	0.459128	-	GO:0044464//cell part	-	GO:0015833//peptide transport	-	hypothetical protein SORBIDRAFT_06g027310 [Sorghum bicolor]
GW_rep_c4155	351	0	7	12.7731	Up	0.031789	0.459192	-	-	-	-	-	-
GW_rep_c7590	247	0	7	12.7731	Up	0.031789	0.459255	-	-	-	-	-	-
GW_rep_c3665	489	0	7	12.7731	Up	0.031789	0.459319	COG0556/Replication, recombination and repair ;/Helicase subunit of the DNA excision repair complex	-	-	-	ko03420//Nucleotide excision repair	-
GW_rep_c79283	523	0	7	12.7731	Up	0.031789	0.459383	-	-	-	-	-	B22EL8 [Hordeum vulgare]
GW_rep_c15913	1171	0	7	12.7731	Up	0.031789	0.459447	-	GO:0044464//cell part	-	GO:0015833//peptide transport	-	Os05g0410900 [Oryza sativa Japonica Group]
GW_rep_c54509	308	0	7	12.7731	Up	0.031789	0.45951	-	-	-	-	-	-
GW_rep_c6956	799	0	7	12.7731	Up	0.031789	0.459574	-	GO:0043231//intracellular membrane-bounded organelle;GO:0031410//cytoplasmic vesicle	-	-	-	POT family domain containing protein, expressed [Triticum aestivum]
GW_rep_c6534	406	0	7	12.7731	Up	0.031789	0.459638	-	-	-	-	-	-
GW_c8130	969	0	7	12.7731	Up	0.031789	0.459702	-	-	GO:0046914//transition metal ion binding;GO:0032559	-	-	OO_Ba0005L10-OO_Ba0081K17.24 [Oryza officinalis]
GW_rep_c12073	173	0	7	12.7731	Up	0.031789	0.459766	-	-	-	-	-	NAR2.1 [Hordeum vulgare subsp. vulgare]
GW_rep_c27284	988	0	7	12.7731	Up	0.031789	0.45983	-	-	-	-	ko00680//Methane metabolism;ko01120//Microbial metabolism in diverse environments;ko01100//Metabolic pathways;ko01110//Biosynthesis of secondary metabolites;ko00010//Glycolysis / Gluconeogenesis	hypothetical protein [Oryza sativa Japonica Group]
GW_rep_c62169	552	0	7	12.7731	Up	0.031789	0.459894	-	-	-	-	-	hypothetical protein SORBIDRAFT_0016s002240 [Sorghum bicolor]
GW_rep_c62682	749	0	7	12.7731	Up	0.031789	0.459957	-	-	-	-	-	-
GW_rep_c4738	444	0	7	12.7731	Up	0.031789	0.460021	-	GO:0016020//membrane;GO:0031410//cytoplasmic vesicle;GO:0009536//plastid	GO:0046914//transition metal ion binding;GO:0016491//oxidoreductase activity;GO:0016772//transferase activity, transferring phosphorus-containing groups	GO:0009608//response to symbiont;GO:0006796//phosphate metabolic process;GO:0044419//interspecies interaction between organisms	-	hypothetical protein SORBIDRAFT_03g008380 [Sorghum bicolor]
GW_c25937	213	0	7	12.7731	Up	0.031789	0.460085	COG5272/Posttranslational modification, protein turnover, chaperones ;/Ubiquitin	-	-	-	-	predicted protein [Physcomitrella patens subsp. patens]
GW_rep_c66931	752	0	7	12.7731	Up	0.031789	0.460149	-	GO:0009534//chloroplast thylakoid;GO:0009522//photosystem I	GO:0046906//tetrapyrrole binding	GO:0006091//generation of precursor metabolites and energy	ko00196//Photosynthesis - antenna proteins	LHCI-680, photosystem I antenna protein [Hordeum vulgare subsp. vulgare]
GW_rep_c70768	459	0	7	12.7731	Up	0.031789	0.460213	COG0404/Amino acid transport and metabolism ;/Glycine cleavage system T protein (aminomethyltransferase)	GO:0005840//ribosome;GO:0009526//plastid envelope;GO:0005576//extracellular region	GO:0016769//transferase activity, transferring nitrogenous groups;GO:0008168//methyltransferase activity	GO:0010038//response to metal ion;GO:0006544//glycine metabolic process;GO:0006730//one-carbon metabolic process	ko00260//Glycine, serine and threonine metabolism;ko00910//Nitrogen metabolism;ko01100//Metabolic pathways;ko00670//One carbon pool by folate	unnamed protein product [Oryza sativa Japonica Group]
GW_c19166	850	0	7	12.7731	Up	0.031789	0.460277	-	-	-	-	-	hypothetical protein OsI_16078 [Oryza sativa Indica Group]
GW_rep_c79489	948	0	7	12.7731	Up	0.031789	0.460341	COG0052/Translation, ribosomal structure and biogenesis ;/Ribosomal protein S2	GO:0044424//intracellular part	-	-	ko03010//Ribosome	acidic ribosomal protein P40 [Zea mays]
GW_rep_c3785	370	0	7	12.7731	Up	0.031789	0.460405	-	-	-	-	-	-
GW_rep_c56263	685	0	7	12.7731	Up	0.031789	0.460469	COG0039/Energy production and conversion ;/Malate/lactate dehydrogenases	GO:0044424//intracellular part	GO:0004457//lactate dehydrogenase activity	GO:0006007//glucose catabolic process	ko00270//Cysteine and methionine metabolism;ko01120//Microbial metabolism in diverse environments;ko01100//Metabolic pathways;ko00640//Propanoate metabolism;ko00620//Pyruvate metabolism;ko01110//Biosynthesis of secondary metabolites;ko00010//Glycolysis / Gluconeogenesis	L-lactate dehydrogenase A [Zea mays]
GW_rep_c3562	410	0	7	12.7731	Up	0.031789	0.460534	-	-	-	-	-	-
GW_rep_c72710	838	0	7	12.7731	Up	0.031789	0.460598	-	-	GO:0004175//endopeptidase activity	GO:0019538//protein metabolic process;GO:0000272//polysaccharide catabolic process	-	hypothetical protein SORBIDRAFT_05g027350 [Sorghum bicolor]
GW_rep_c3238	428	0	7	12.7731	Up	0.031789	0.460662	-	-	-	-	-	-
GW_rep_c22674	135	0	7	12.7731	Up	0.031789	0.460726	-	-	-	-	-	-
GW_c10681	734	0	7	12.7731	Up	0.031789	0.46079	-	GO:0043234//protein complex;GO:0044464//cell part	GO:0035251//UDP-glucosyltransferase activity	GO:0006074//1,3-beta-D-glucan metabolic process	-	glucan synthase-like 3 [Hordeum vulgare]
GW_rep_c49911	395	0	7	12.7731	Up	0.031789	0.460854	-	GO:0043231//intracellular membrane-bounded organelle	GO:0015078//hydrogen ion transmembrane transporter activity	GO:0022904//respiratory electron transport chain	ko05012//Parkinson's disease;ko05016//Huntington's disease;ko01100//Metabolic pathways;ko04260//Cardiac muscle contraction;ko00190//Oxidative phosphorylation;ko05010//Alzheimer's disease	hypothetical protein SORBIDRAFT_08g003963 [Sorghum bicolor]
GW_rep_c62147	513	0	7	12.7731	Up	0.031789	0.460918	-	GO:0034357;GO:0009570//chloroplast stroma;GO:0009534//chloroplast thylakoid;GO:0044425//membrane part	-	-	ko01100//Metabolic pathways;ko00195//Photosynthesis	RecName: Full=Photosystem I reaction center subunit VI, chloroplastic; Short=PSI-H; AltName: Full=Light-harvesting complex I 11 kDa protein; Flags: Precursor
GW_rep_c62497	851	0	7	12.7731	Up	0.031789	0.460983	-	-	-	-	-	hypothetical protein [Zea mays]
GW_rep_c70033	449	0	7	12.7731	Up	0.031789	0.461047	-	-	-	-	-	-
GW_rep_c63213	1022	0	7	12.7731	Up	0.031789	0.461111	COG0451/Cell wall/membrane/envelope biogenesis ; Carbohydrate transport and metabolism ;/Nucleoside-diphosphate-sugar epimerases	GO:0009526//plastid envelope;GO:0009534//chloroplast thylakoid;GO:0000229	-	-	-	hypothetical protein OsI_19308 [Oryza sativa Indica Group]
GW_rep_c13323	660	0	7	12.7731	Up	0.031789	0.461175	COG1958/Transcription ;/Small nuclear ribonucleoprotein (snRNP) homolog	GO:0030529//ribonucleoprotein complex;GO:0031981//nuclear lumen	GO:0005488//binding	GO:0010467//gene expression	ko03040//Spliceosome	hypothetical protein OsI_06076 [Oryza sativa Indica Group]
GW_rep_c68732	1062	0	7	12.7731	Up	0.031789	0.46124	COG5272/Posttranslational modification, protein turnover, chaperones ;/Ubiquitin	GO:0043231//intracellular membrane-bounded organelle	-	-	ko03320//PPAR signaling pathway	polyubiquitin containing 7 ubiquitin monomers [Oryza sativa Indica Group]
GW_rep_c60821	547	0	7	12.7731	Up	0.031789	0.461304	-	-	-	-	-	hypothetical protein LOC100276652 [Zea mays]
GW_rep_c58193	721	0	7	12.7731	Up	0.031789	0.461368	-	-	GO:0016831//carboxy-lyase activity	GO:0006596//polyamine biosynthetic process	ko00330//Arginine and proline metabolism;ko00270//Cysteine and methionine metabolism;ko01100//Metabolic pathways	S-adenosyl-L-methionine decarboxylase 2 [Leymus chinensis]
GW_rep_c63146	761	0	7	12.7731	Up	0.031789	0.461432	-	GO:0043231//intracellular membrane-bounded organelle	GO:0003677//DNA binding	GO:0006351//transcription, DNA-dependent	-	homeodomain-leucine zipper transcription factor TaHDZipI-2 [Triticum aestivum]
GW_rep_c58274	607	0	7	12.7731	Up	0.031789	0.461497	COG0724/General function prediction only ;/RNA-binding proteins (RRM domain)	-	GO:0005488//binding	-	-	glycine rich protein, RNA binding protein [Hordeum vulgare subsp. vulgare]
GW_c12530	213	0	7	12.7731	Up	0.031789	0.461561	-	GO:0043231//intracellular membrane-bounded organelle	GO:0016740//transferase activity	-	-	hypothetical protein OsI_07232 [Oryza sativa Indica Group]
GW_rep_c3941	498	0	7	12.7731	Up	0.031789	0.461626	COG2939/Amino acid transport and metabolism ;/Carboxypeptidase C (cathepsin A)	GO:0031410//cytoplasmic vesicle	GO:0016787//hydrolase activity	-	ko04614//Renin-angiotensin system;ko04142//Lysosome	hypothetical protein [Vitis vinifera]
GW_rep_c63369	626	0	7	12.7731	Up	0.031789	0.46169	COG2036/Chromatin structure and dynamics ;/Histones H3 and H4	GO:0000785//chromatin;GO:0043231//intracellular membrane-bounded organelle	GO:0003676//nucleic acid binding	GO:0034728	ko05322//Systemic lupus erythematosus	unnamed protein product [Vitis vinifera]
GW_rep_c58132	960	0	7	12.7731	Up	0.031789	0.461754	COG3491/General function prediction only ;/Isopenicillin N synthase and related dioxygenases	-	GO:0016641//oxidoreductase activity, acting on the CH-NH2 group of donors, oxygen as acceptor	GO:0008152//metabolic process	ko00270//Cysteine and methionine metabolism;ko01100//Metabolic pathways;ko01110//Biosynthesis of secondary metabolites	Os05g0149400 [Oryza sativa Japonica Group]
GW_rep_c53423	717	0	7	12.7731	Up	0.031789	0.461819	COG0580/Carbohydrate transport and metabolism ;/Glycerol uptake facilitator and related permeases (Major Intrinsic Protein Family)	GO:0016020//membrane	-	GO:0006810//transport	-	plasma membrane intrinsic protein [Triticum aestivum]
GW_c3807	693	0	7	12.7731	Up	0.031789	0.461883	COG1132/Defense mechanisms ;/ABC-type multidrug transport system, ATPase and permease components	GO:0043234//protein complex;GO:0044464//cell part	GO:0016887//ATPase activity;GO:0015405;GO:0032559	GO:0051234//establishment of localization	ko04976//Bile secretion;ko02010//ABC transporters	hypothetical protein SORBIDRAFT_03g031990 [Sorghum bicolor]
GW_rep_c76225	848	0	7	12.7731	Up	0.031789	0.461948	-	-	-	-	-	unknown [Zea mays]
GW_rep_c19989	857	0	7	12.7731	Up	0.031789	0.462012	-	GO:0031224//intrinsic to membrane	-	-	-	hypothetical protein SORBIDRAFT_06g034090 [Sorghum bicolor]
GW_rep_c54549	719	0	7	12.7731	Up	0.031789	0.462077	-	-	-	-	-	hypothetical protein SORBIDRAFT_0070s002020 [Sorghum bicolor]
GW_c10243	391	0	7	12.7731	Up	0.031789	0.462141	-	GO:0016020//membrane	GO:0005216//ion channel activity	-	-	hypothetical protein OsI_16591 [Oryza sativa Indica Group]
GW_rep_c66663	1039	0	7	12.7731	Up	0.031789	0.462206	-	GO:0031224//intrinsic to membrane;GO:0009521;GO:0009526//plastid envelope;GO:0009534//chloroplast thylakoid;GO:0009570//chloroplast stroma	GO:0043169//cation binding;GO:0046906//tetrapyrrole binding	GO:0009765//photosynthesis, light harvesting;GO:0009639//response to red or far red light;GO:0006464//protein modification process	ko00196//Photosynthesis - antenna proteins	RecName: Full=Chlorophyll a-b binding protein 1B-21, chloroplastic; AltName: Full=LHCI type I CAB-1B-21; AltName: Full=LHCI-730 chlorophyll a/b binding protein; AltName: Full=Light-harvesting complex I 21 kDa protein; Flags: Precursor
GW_rep_c51742	1127	0	7	12.7731	Up	0.031789	0.46227	-	-	-	-	-	Os01g0733500 [Oryza sativa Japonica Group]
GW_rep_c5261	301	0	7	12.7731	Up	0.031789	0.462335	COG0724/General function prediction only ;/RNA-binding proteins (RRM domain)	-	GO:0003676//nucleic acid binding	-	-	predicted protein [Populus trichocarpa]
GW_rep_c4256	536	0	7	12.7731	Up	0.031789	0.4624	-	-	-	GO:0006351//transcription, DNA-dependent	-	AP2 domain containing protein [Zea mays]
GW_rep_c8971	220	0	7	12.7731	Up	0.031789	0.462464	-	-	-	-	-	Os01g0235300 [Oryza sativa Japonica Group]
GW_c5452	897	0	7	12.7731	Up	0.031789	0.462529	-	-	GO:0046914//transition metal ion binding	-	-	hypothetical protein OsI_05329 [Oryza sativa Indica Group]
GW_rep_c79812	761	0	7	12.7731	Up	0.031789	0.462593	-	GO:0043231//intracellular membrane-bounded organelle	-	GO:0006351//transcription, DNA-dependent	-	ethylene-responsive element binding protein 1 [Triticum aestivum]
GW_rep_c73217	676	0	7	12.7731	Up	0.031789	0.462658	-	GO:0044464//cell part	-	GO:0006950//response to stress	-	salt tolerant protein [Triticum aestivum]
GW_rep_c8165	401	0	7	12.7731	Up	0.031789	0.462723	-	-	-	-	-	-
GW_rep_c81343	602	0	7	12.7731	Up	0.031789	0.462788	-	GO:0044464//cell part	-	GO:0007047//cellular cell wall organization	-	hypothetical protein OsI_08914 [Oryza sativa Indica Group]
GW_c28031	792	0	7	12.7731	Up	0.031789	0.462852	-	-	-	-	-	hypothetical protein SORBIDRAFT_0016s002240 [Sorghum bicolor]
GW_c77454	900	0	7	12.7731	Up	0.031789	0.462917	-	GO:0044424//intracellular part	GO:0016773//phosphotransferase activity, alcohol group as acceptor;GO:0032559	GO:0019321//pentose metabolic process;GO:0016310//phosphorylation;GO:0010467//gene expression	ko00520//Amino sugar and nucleotide sugar metabolism;ko01100//Metabolic pathways	hypothetical protein OsI_05805 [Oryza sativa Indica Group]
GW_rep_c57680	804	0	7	12.7731	Up	0.031789	0.462982	-	GO:0043231//intracellular membrane-bounded organelle	-	-	-	hypothetical protein OsI_05667 [Oryza sativa Indica Group]
GW_rep_c55776	447	0	7	12.7731	Up	0.031789	0.463047	-	GO:0031410//cytoplasmic vesicle	GO:0005488//binding	GO:0010876	-	hypothetical protein SORBIDRAFT_03g039880 [Sorghum bicolor]
GW_rep_c60648	920	0	7	12.7731	Up	0.031789	0.463111	COG2273/Carbohydrate transport and metabolism ;/Beta-glucanase/Beta-glucan synthetase	GO:0005576//extracellular region;GO:0031410//cytoplasmic vesicle;GO:0030312//external encapsulating structure	GO:0016798//hydrolase activity, acting on glycosyl bonds;GO:0016758//transferase activity, transferring hexosyl groups	GO:0044042//glucan metabolic process	-	Endoxyloglucan transferase (EXT) [Hordeum vulgare subsp. vulgare]
GW_rep_c11788	174	0	7	12.7731	Up	0.031789	0.463176	-	-	-	-	-	-
GW_rep_c6938	370	0	7	12.7731	Up	0.031789	0.463241	-	-	-	-	-	-
GW_c7165	819	0	7	12.7731	Up	0.031789	0.463306	COG4243/Function unknown ;/Predicted membrane protein	GO:0043231//intracellular membrane-bounded organelle	GO:0016655//oxidoreductase activity, acting on NADH or NADPH, quinone or similar compound as acceptor	-	-	hypothetical protein OsI_09860 [Oryza sativa Indica Group]
GW_rep_c18187	120	0	7	12.7731	Up	0.031789	0.463371	-	GO:0031090//organelle membrane	GO:0046914//transition metal ion binding	-	-	protein binding protein [Zea mays]
GW_rep_c54310	294	0	7	12.7731	Up	0.031789	0.463436	-	GO:0043231//intracellular membrane-bounded organelle	-	-	-	hypothetical protein SORBIDRAFT_10g009560 [Sorghum bicolor]
GW_rep_c79015	626	0	6	12.5507	Up	0.0533482	0.419029	-	GO:0015934//large ribosomal subunit;GO:0016020//membrane;GO:0031981//nuclear lumen	GO:0005198//structural molecule activity	GO:0010467//gene expression	ko03010//Ribosome	Os07g0674200 [Oryza sativa Japonica Group]
GW_rep_c77575	671	0	6	12.5507	Up	0.0533482	0.419061	-	-	-	-	-	hypothetical protein SORBIDRAFT_03g033760 [Sorghum bicolor]
GW_rep_c67508	1038	0	6	12.5507	Up	0.0533482	0.419093	COG1471/Translation, ribosomal structure and biogenesis ;/Ribosomal protein S4E	GO:0030529//ribonucleoprotein complex	GO:0003676//nucleic acid binding;GO:0005198//structural molecule activity	GO:0010467//gene expression	ko03010//Ribosome	ribosomal protein [Bromus inermis]
GW_rep_c65758	477	0	6	12.5507	Up	0.0533482	0.419124	-	-	-	-	-	-
GW_rep_c6588	353	0	6	12.5507	Up	0.0533482	0.419156	-	-	GO:0046872//metal ion binding	-	-	hypothetical protein OsJ_21706 [Oryza sativa Japonica Group]
GW_rep_c4921	541	0	6	12.5507	Up	0.0533482	0.419187	-	GO:0043231//intracellular membrane-bounded organelle	GO:0016757//transferase activity, transferring glycosyl groups	-	-	hypothetical protein OsI_14864 [Oryza sativa Indica Group]
GW_rep_c64593	629	0	6	12.5507	Up	0.0533482	0.419219	-	GO:0042579//microbody	GO:0005496//steroid binding	GO:0009062//fatty acid catabolic process;GO:0032501//multicellular organismal process;GO:0006869//lipid transport;GO:0006081//cellular aldehyde metabolic process	ko04146//Peroxisome;ko03320//PPAR signaling pathway;ko00120//Primary bile acid biosynthesis;ko01100//Metabolic pathways	Os02g0765800 [Oryza sativa Japonica Group]
GW_rep_c39951	491	0	6	12.5507	Up	0.0533482	0.419251	-	-	-	-	-	-
GW_rep_c64298	475	0	6	12.5507	Up	0.0533482	0.419282	COG2036/Chromatin structure and dynamics ;/Histones H3 and H4	GO:0000785//chromatin;GO:0043231//intracellular membrane-bounded organelle	GO:0003676//nucleic acid binding	GO:0034728	ko05322//Systemic lupus erythematosus	histone H3.2, putative [Arabidopsis thaliana]
GW_rep_c25939	116	0	6	12.5507	Up	0.0533482	0.419314	-	-	-	-	-	-
GW_rep_c61118	504	0	6	12.5507	Up	0.0533482	0.419346	-	GO:0031410//cytoplasmic vesicle	GO:0016787//hydrolase activity;GO:0005488//binding	GO:0010876	-	Os01g0849000 [Oryza sativa Japonica Group]
GW_rep_c75306	459	0	6	12.5507	Up	0.0533482	0.419377	-	GO:0005753//mitochondrial proton-transporting ATP synthase complex;GO:0033178//proton-transporting two-sector ATPase complex, catalytic domain	GO:0015078//hydrogen ion transmembrane transporter activity;GO:0019829//cation-transporting ATPase activity	GO:0006818//hydrogen transport;GO:0006754//ATP biosynthetic process	ko05012//Parkinson's disease;ko05016//Huntington's disease;ko01100//Metabolic pathways;ko00190//Oxidative phosphorylation;ko05010//Alzheimer's disease	ATP synthase epsilon chain, mitochondrial [Zea mays]
GW_rep_c24796	842	0	6	12.5507	Up	0.0533482	0.419409	-	-	-	-	ko04626//Plant-pathogen interaction;ko04075//Plant hormone signal transduction	hypothetical protein OsI_15289 [Oryza sativa Indica Group]
GW_rep_c58715	742	0	6	12.5507	Up	0.0533482	0.419441	COG0499/Coenzyme transport and metabolism ;/S-adenosylhomocysteine hydrolase	GO:0043231//intracellular membrane-bounded organelle;GO:0031090//organelle membrane	GO:0016802;GO:0046914//transition metal ion binding	GO:0010608//posttranscriptional regulation of gene expression;GO:0006342//chromatin silencing;GO:0003006//developmental process involved in reproduction	ko00270//Cysteine and methionine metabolism;ko01100//Metabolic pathways	putative S-adenosylhomocystein hydrolase 2 [Hordeum vulgare subsp. vulgare]
GW_rep_c9342	224	0	6	12.5507	Up	0.0533482	0.419472	-	-	-	-	-	-
GW_rep_c56507	481	0	6	12.5507	Up	0.0533482	0.419504	-	-	-	-	-	hypothetical protein OsI_07816 [Oryza sativa Indica Group]
GW_c25650	671	0	6	12.5507	Up	0.0533482	0.419536	-	-	GO:0003824//catalytic activity	-	-	putative alliin lyase [Aegilops tauschii]
GW_c6338	513	0	6	12.5507	Up	0.0533482	0.419567	COG1190/Translation, ribosomal structure and biogenesis ;/Lysyl-tRNA synthetase (class II)	-	GO:0004812//aminoacyl-tRNA ligase activity;GO:0032559	GO:0006418//tRNA aminoacylation for protein translation	ko00970//Aminoacyl-tRNA biosynthesis	hypothetical protein SORBIDRAFT_01g015530 [Sorghum bicolor]
GW_rep_c80145	482	0	6	12.5507	Up	0.0533482	0.419599	COG0526/Posttranslational modification, protein turnover, chaperones ; Energy production and conversion ;/Thiol-disulfide isomerase and thioredoxins	-	GO:0030234//enzyme regulator activity;GO:0015036//disulfide oxidoreductase activity	GO:0018904;GO:0044093;GO:0019725//cellular homeostasis	-	Chain A, Crystal Structure Of Barley Thioredoxin H Isoform 2 In The Oxidized State
GW_c12062	897	0	6	12.5507	Up	0.0533482	0.419631	COG0293/Translation, ribosomal structure and biogenesis ;/23S rRNA methylase	GO:0044424//intracellular part	GO:0005488//binding;GO:0008171//O-methyltransferase activity	GO:0006730//one-carbon metabolic process;GO:0000154//rRNA modification	-	Os06g0704900 [Oryza sativa Japonica Group]
GW_rep_c18932	853	0	6	12.5507	Up	0.0533482	0.419663	-	-	-	-	-	Os02g0455400 [Oryza sativa Japonica Group]
GW_rep_c12701	203	0	6	12.5507	Up	0.0533482	0.419694	-	GO:0009536//plastid	GO:0016615//malate dehydrogenase activity	GO:0043648//dicarboxylic acid metabolic process;GO:0044238//primary metabolic process	-	hypothetical protein OsI_30287 [Oryza sativa Indica Group]
GW_c91185	866	0	6	12.5507	Up	0.0533482	0.419726	-	-	-	-	-	hypothetical protein OsI_10455 [Oryza sativa Indica Group]
GW_rep_c63876	632	0	6	12.5507	Up	0.0533482	0.419758	COG0625/Posttranslational modification, protein turnover, chaperones ;/Glutathione S-transferase	-	-	-	-	dehydroascorbate reductase [Triticum aestivum]
GW_rep_c67679	869	0	6	12.5507	Up	0.0533482	0.419789	-	-	GO:0005543//phospholipid binding;GO:0046914//transition metal ion binding	-	-	Os03g0279900 [Oryza sativa Japonica Group]
GW_rep_c60737	1143	0	6	12.5507	Up	0.0533482	0.419821	COG0543/Coenzyme transport and metabolism ; Energy production and conversion ;/2-polyprenylphenol hydroxylase and related flavodoxin oxidoreductases	-	-	-	ko00520//Amino sugar and nucleotide sugar metabolism	hypothetical protein SORBIDRAFT_01g036580 [Sorghum bicolor]
GW_rep_c73231	792	0	6	12.5507	Up	0.0533482	0.419853	-	GO:0005618//cell wall;GO:0031410//cytoplasmic vesicle	GO:0004175//endopeptidase activity	GO:0019538//protein metabolic process;GO:0009628//response to abiotic stimulus	-	hypothetical protein OsJ_02481 [Oryza sativa Japonica Group]
GW_rep_c55757	608	0	6	12.5507	Up	0.0533482	0.419885	COG1100/General function prediction only ;/GTPase SAR1 and related small G proteins	GO:0043231//intracellular membrane-bounded organelle	GO:0032561//guanyl ribonucleotide binding	GO:0006464//protein modification process;GO:0015031//protein transport	-	hypothetical protein LOC100384428 [Zea mays]
GW_c11377	815	0	6	12.5507	Up	0.0533482	0.419916	COG0025/Inorganic ion transport and metabolism ;/NhaP-type Na+/H+ and K+/H+ antiporters	GO:0031224//intrinsic to membrane	GO:0005451//monovalent cation:hydrogen antiporter activity	GO:0055067;GO:0030001//metal ion transport	-	Na+/H+ antiporter [Lophopyrum elongatum]
GW_rep_c10107	774	0	6	12.5507	Up	0.0533482	0.419948	COG4451/Energy production and conversion ;/Ribulose bisphosphate carboxylase small subunit	GO:0043231//intracellular membrane-bounded organelle	GO:0016831//carboxy-lyase activity;GO:0016491//oxidoreductase activity	GO:0043094	ko00710//Carbon fixation in photosynthetic organisms;ko01120//Microbial metabolism in diverse environments;ko01100//Metabolic pathways;ko00630//Glyoxylate and dicarboxylate metabolism	ribulose-1,5-bisphosphate carboxylase/oxygenase small subunit [Triticum turgidum subsp. dicoccoides]
GW_rep_c13968	1099	0	6	12.5507	Up	0.0533482	0.41998	-	-	-	-	-	hypothetical protein SORBIDRAFT_02g037970 [Sorghum bicolor]
GW_rep_c97349	484	0	6	12.5507	Up	0.0533482	0.420012	COG1843/Cell motility ;/Flagellar hook capping protein	-	-	-	ko02040//Flagellar assembly	Basal-body rod modification protein flgD, putative [Ricinus communis]
GW_c11111	773	0	6	12.5507	Up	0.0533482	0.420043	-	GO:0016604//nuclear body;GO:0009536//plastid	GO:0005488//binding	GO:0009955//adaxial/abaxial pattern formation;GO:0035196//production of miRNAs involved in gene silencing by miRNA;GO:0030422//production of siRNA involved in RNA interference;GO:0006351//transcription, DNA-dependent;GO:0006325//chromatin organization	-	Os08g0517300 [Oryza sativa Japonica Group]
GW_rep_c65851	1651	0	6	12.5507	Up	0.0533482	0.420075	COG0155/Inorganic ion transport and metabolism ;/Sulfite reductase, beta subunit (hemoprotein)	GO:0009532//plastid stroma;GO:0005576//extracellular region	GO:0016662;GO:0051540;GO:0016664;GO:0005506//iron ion binding	GO:0010035//response to inorganic substance;GO:0008152//metabolic process	ko00910//Nitrogen metabolism;ko01120//Microbial metabolism in diverse environments	ferredoxin-nitrite reductase precursor [Triticum aestivum]
GW_c55627	1025	0	6	12.5507	Up	0.0533482	0.420107	-	GO:0005618//cell wall;GO:0031410//cytoplasmic vesicle	-	GO:0009628//response to abiotic stimulus	-	Os06g0133600 [Oryza sativa Japonica Group]
GW_rep_c69419	662	0	6	12.5507	Up	0.0533482	0.420139	COG0244/Translation, ribosomal structure and biogenesis ;/Ribosomal protein L10	GO:0043231//intracellular membrane-bounded organelle;GO:0030529//ribonucleoprotein complex	GO:0005198//structural molecule activity	GO:0010467//gene expression;GO:0022613//ribonucleoprotein complex biogenesis	ko03010//Ribosome	hypothetical protein OsI_11062 [Oryza sativa Indica Group]
GW_rep_c15314	480	0	6	12.5507	Up	0.0533482	0.420171	-	GO:0043231//intracellular membrane-bounded organelle;GO:0030529//ribonucleoprotein complex	-	-	-	Os01g0616500 [Oryza sativa Japonica Group]
GW_rep_c65206	979	0	6	12.5507	Up	0.0533482	0.420202	-	GO:0043231//intracellular membrane-bounded organelle;GO:0031410//cytoplasmic vesicle	-	-	-	hypothetical protein SORBIDRAFT_01g003520 [Sorghum bicolor]
GW_rep_c71753	680	0	6	12.5507	Up	0.0533482	0.420234	-	-	GO:0016787//hydrolase activity;GO:0004866//endopeptidase inhibitor activity	-	-	putative proteinase inhibitor-related protein [Triticum aestivum]
GW_rep_c17158	919	0	6	12.5507	Up	0.0533482	0.420266	-	-	-	-	-	-
GW_rep_c10986	629	0	6	12.5507	Up	0.0533482	0.420298	-	-	GO:0003676//nucleic acid binding	-	ko04330//Notch signaling pathway	hypothetical protein OsI_18286 [Oryza sativa Indica Group]
GW_rep_c8613	277	0	6	12.5507	Up	0.0533482	0.42033	-	-	-	-	-	-
GW_c18131	1135	0	6	12.5507	Up	0.0533482	0.420361	COG5064/Intracellular trafficking, secretion, and vesicular transport ;/Karyopherin (importin) alpha	GO:0043231//intracellular membrane-bounded organelle	-	-	-	hypothetical protein SORBIDRAFT_03g005380 [Sorghum bicolor]
GW_rep_c70666	667	0	6	12.5507	Up	0.0533482	0.420393	-	GO:0044464//cell part	-	GO:0006950//response to stress	-	salt tolerant protein [Triticum aestivum]
GW_rep_c16432	381	0	6	12.5507	Up	0.0533482	0.420425	-	-	-	-	-	-
GW_rep_c64357	1171	0	6	12.5507	Up	0.0533482	0.420457	COG1012/Energy production and conversion ;/NAD-dependent aldehyde dehydrogenases	GO:0042579//microbody	GO:0016620//oxidoreductase activity, acting on the aldehyde or oxo group of donors, NAD or NADP as acceptor	GO:0006578//betaine biosynthetic process;GO:0050896//response to stimulus	ko00260//Glycine, serine and threonine metabolism	betaine aldehyde dehydrogenase [Leymus chinensis]
GW_rep_c17187	981	0	6	12.5507	Up	0.0533482	0.420489	COG5147/Transcription ; RNA processing and modification ; Cell cycle control, cell division, chromosome partitioning ;/Myb superfamily proteins, including transcription factors and mRNA splicing factors	-	-	-	-	hypothetical protein OsJ_23040 [Oryza sativa Japonica Group]
GW_rep_c60567	375	0	6	12.5507	Up	0.0533482	0.420521	-	GO:0030529//ribonucleoprotein complex	-	-	ko03010//Ribosome	unknown [Zea mays]
GW_c30597	110	0	6	12.5507	Up	0.0533482	0.420552	-	-	-	-	-	-
GW_rep_c68051	494	0	6	12.5507	Up	0.0533482	0.420584	COG0235/Carbohydrate transport and metabolism ;/Ribulose-5-phosphate 4-epimerase and related epimerases and aldolases	GO:0009532//plastid stroma	GO:0043169//cation binding;GO:0016791//phosphatase activity;GO:0016836//hydro-lyase activity	GO:0043102	ko00270//Cysteine and methionine metabolism	hypothetical protein SORBIDRAFT_0019s004510 [Sorghum bicolor]
GW_c14627	1046	0	6	12.5507	Up	0.0533482	0.420616	COG3268/Function unknown ;/Uncharacterized conserved protein	GO:0031090//organelle membrane;GO:0043231//intracellular membrane-bounded organelle	-	-	-	hypothetical protein OsI_26734 [Oryza sativa Indica Group]
GW_rep_c35971	497	0	6	12.5507	Up	0.0533482	0.420648	-	-	-	-	-	-
GW_rep_c52290	757	0	6	12.5507	Up	0.0533482	0.42068	COG3040/Cell wall/membrane/envelope biogenesis ;/Bacterial lipocalin	GO:0031090//organelle membrane;GO:0043231//intracellular membrane-bounded organelle	-	GO:0051234//establishment of localization;GO:0009314//response to radiation;GO:0006972//hyperosmotic response	-	temperature-induced lipocalin-1 [Hordeum vulgare]
GW_rep_c79958	766	0	6	12.5507	Up	0.0533482	0.420712	-	GO:0043231//intracellular membrane-bounded organelle	-	-	-	membrane related protein [Oryza sativa (japonica cultivar-group)]
GW_rep_c62699	807	0	6	12.5507	Up	0.0533482	0.420744	COG0087/Translation, ribosomal structure and biogenesis ;/Ribosomal protein L3	GO:0031224//intrinsic to membrane;GO:0009522//photosystem I;GO:0009526//plastid envelope;GO:0009534//chloroplast thylakoid	-	GO:0009767//photosynthetic electron transport chain;GO:0031647//regulation of protein stability;GO:0042548//regulation of photosynthesis, light reaction;GO:0006740//NADPH regeneration	ko01100//Metabolic pathways;ko00195//Photosynthesis	photosystem 1 subunit 5 [Triticum aestivum]
GW_rep_c10135	231	0	6	12.5507	Up	0.0533482	0.420775	-	GO:0030312//external encapsulating structure;GO:0031410//cytoplasmic vesicle	GO:0004091//carboxylesterase activity	-	ko00500//Starch and sucrose metabolism;ko01100//Metabolic pathways;ko00040//Pentose and glucuronate interconversions	pectinesterase family protein [Brachypodium distachyon]
GW_rep_c58759	557	0	6	12.5507	Up	0.0533482	0.420807	COG2608/Inorganic ion transport and metabolism ;/Copper chaperone	GO:0009536//plastid	GO:0005507//copper ion binding	GO:0006979//response to oxidative stress;GO:0032502//developmental process;GO:0030003//cellular cation homeostasis;GO:0006970//response to osmotic stress;GO:0034755//iron ion transmembrane transport	-	chopper chaperone [Hordeum vulgare subsp. vulgare]
GW_rep_c54855	596	0	6	12.5507	Up	0.0533482	0.420839	-	GO:0031410//cytoplasmic vesicle	-	-	-	Os11g0127700 [Oryza sativa Japonica Group]
GW_rep_c91037	749	0	6	12.5507	Up	0.0533482	0.420871	COG1064/General function prediction only ;/Zn-dependent alcohol dehydrogenases	GO:0043231//intracellular membrane-bounded organelle	GO:0046872//metal ion binding;GO:0003824//catalytic activity	GO:0008152//metabolic process	ko00940//Phenylpropanoid biosynthesis;ko01100//Metabolic pathways;ko01110//Biosynthesis of secondary metabolites	RecName: Full=Probable cinnamyl alcohol dehydrogenase 8C; Short=OsCAD8C
GW_rep_c63524	686	0	6	12.5507	Up	0.0533482	0.420903	-	-	-	-	ko00680//Methane metabolism;ko01120//Microbial metabolism in diverse environments;ko01100//Metabolic pathways;ko01110//Biosynthesis of secondary metabolites;ko00010//Glycolysis / Gluconeogenesis	hypothetical protein OsJ_19850 [Oryza sativa Japonica Group]
GW_rep_c7377	303	0	6	12.5507	Up	0.0533482	0.420935	COG0515/General function prediction only ; Signal transduction mechanisms ; Transcription ; Replication, recombination and repair ;/Serine/threonine protein kinase	-	GO:0004702//receptor signaling protein serine/threonine kinase activity;GO:0032559	GO:0006464//protein modification process	ko05218//Melanoma;ko05160//Hepatitis C;ko05211//Renal cell carcinoma;ko04540//Gap junction;ko04360//Axon guidance;ko04916//Melanogenesis;ko05142//Chagas disease (American trypanosomiasis);ko04270//Vascular smooth muscle contraction;ko04062//Chemokine signaling pathway;ko05145//Toxoplasmosis;ko05221//Acute myeloid leukemia;ko04320//Dorso-ventral axis formation;ko04510//Focal adhesion;ko05200//Path…	hypothetical protein OsI_21010 [Oryza sativa Indica Group]
GW_c17035	844	0	6	12.5507	Up	0.0533482	0.420967	COG0474/Inorganic ion transport and metabolism ;/Cation transport ATPase	GO:0031224//intrinsic to membrane;GO:0043231//intracellular membrane-bounded organelle	GO:0042625//ATPase activity, coupled to transmembrane movement of ions;GO:0046872//metal ion binding;GO:0005548//phospholipid transporter activity;GO:0032559	GO:0009206;GO:0006869//lipid transport;GO:0006900//membrane budding;GO:0048513//organ development	-	hypothetical protein ARALYDRAFT_475328 [Arabidopsis lyrata subsp. lyrata]
GW_rep_c69403	601	0	6	12.5507	Up	0.0533482	0.420999	-	GO:0031410//cytoplasmic vesicle	GO:0016787//hydrolase activity	GO:0044238//primary metabolic process	ko01100//Metabolic pathways;ko00906//Carotenoid biosynthesis;ko01110//Biosynthesis of secondary metabolites	Os06g0156600 [Oryza sativa Japonica Group]
GW_rep_c61462	563	0	6	12.5507	Up	0.0533482	0.421031	-	-	-	-	-	-
GW_rep_c71313	1043	0	6	12.5507	Up	0.0533482	0.421062	-	GO:0043231//intracellular membrane-bounded organelle	-	-	-	hypothetical protein OsI_13791 [Oryza sativa Indica Group]
GW_rep_c67876	546	0	6	12.5507	Up	0.0533482	0.421094	-	GO:0043231//intracellular membrane-bounded organelle	-	-	-	hypothetical protein OsI_01556 [Oryza sativa Indica Group]
GW_rep_c3427	559	0	6	12.5507	Up	0.0533482	0.421126	-	GO:0031090//organelle membrane;GO:0043231//intracellular membrane-bounded organelle	-	-	ko04910//Insulin signaling pathway	hypothetical protein SORBIDRAFT_01g019070 [Sorghum bicolor]
GW_rep_c54040	535	0	6	12.5507	Up	0.0533482	0.421158	-	-	-	-	-	H0114G12.9 [Oryza sativa (indica cultivar-group)]
GW_rep_c75157	562	0	6	12.5507	Up	0.0533482	0.42119	-	-	-	-	-	Os07g0530700 [Oryza sativa Japonica Group]
GW_rep_c57254	1039	0	6	12.5507	Up	0.0533482	0.421222	-	-	-	-	ko05200//Pathways in cancer;ko03440//Homologous recombination;ko05212//Pancreatic cancer	hypothetical protein OsI_00807 [Oryza sativa Indica Group]
GW_rep_c69800	648	0	6	12.5507	Up	0.0533482	0.421254	-	-	GO:0046872//metal ion binding;GO:0016702//oxidoreductase activity, acting on single donors with incorporation of molecular oxygen, incorporation of two atoms of oxygen	GO:0006633//fatty acid biosynthetic process	ko00592//alpha-Linolenic acid metabolism;ko00591//Linoleic acid metabolism;ko01100//Metabolic pathways	hypothetical protein SORBIDRAFT_06g031350 [Sorghum bicolor]
GW_rep_c20917	358	0	6	12.5507	Up	0.0533482	0.421286	-	-	-	-	-	-
GW_rep_c77046	800	0	6	12.5507	Up	0.0533482	0.421318	-	-	-	-	-	hypothetical protein VOLCADRAFT_98910 [Volvox carteri f. nagariensis]
GW_c63069	487	0	6	12.5507	Up	0.0533482	0.42135	-	-	-	-	-	tritin [Triticum aestivum]
[truncated: 48,951 more rows]
