# Supplementary material for: Transcriptome Exploration in Leymus chinensis under Saline-Alkaline Treatment Using 454 Pyrosequencing
Source: PLoS One. 2013 Jan 24;8(1):e53632. doi: 10.1371/journal.pone.0053632 (PMC3554714; doi:10.1371/journal.pone.0053632)
Supplement: Table S2 — The gene annotation of down-regulated genes. (XLS) [file pone.0053632.s002.xls]

## Sheet: control-VS-sample_annotated.Gen
GeneID	Gene_length	control-Expression	sample-Expression	log2 Ratio(sample/control)	Up-Down-Regulation	P-value	FDR	COG	GO Component	GO Function	GO Process	Pathway	NR annotation
GW_rep_c37	469	362	0	-18.4656	Down	2.92346e-143	3.04347e-139	-	-	-	-	-	-
GW_rep_c215	512	39	0	-15.2512	Down	3.64436e-16	2.70997e-12	COG4240/General function prediction only ;/Predicted kinase	GO:0009532//plastid stroma	GO:0016301//kinase activity;GO:0032559	GO:0043094;GO:0006796//phosphate metabolic process	-	unknown [Glycine max]
GW_rep_c274	443	37	0	-15.1752	Down	2.23148e-15	1.54872e-11	COG5531/Chromatin structure and dynamics ;/SWIB-domain-containing proteins implicated in chromatin remodeling	GO:0043231//intracellular membrane-bounded organelle	-	-	-	Os02g0130000 [Oryza sativa Japonica Group]
GW_rep_c956	165	35	0	-15.0951	Down	1.36635e-14	7.11219e-11	-	-	-	-	-	-
GW_rep_c366	452	31	0	-14.92	Down	5.12274e-13	1.90465e-09	-	-	GO:0046872//metal ion binding	-	-	PHD finger protein [Zea mays]
GW_rep_c2018	405	31	0	-14.92	Down	5.12274e-13	1.9752e-09	-	-	-	-	-	-
GW_rep_c43391	1213	30	0	-14.8727	Down	1.26762e-12	4.55053e-09	COG0500/Secondary metabolites biosynthesis, transport and catabolism ; General function prediction only ;/SAM-dependent methyltransferases	-	GO:0016765//transferase activity, transferring alkyl or aryl (other than methyl) groups	GO:0018130;GO:0000041//transition metal ion transport	-	RecName: Full=Nicotianamine synthase 1; AltName: Full=HvNAS1; AltName: Full=S-adenosyl-L-methionine:S-adenosyl-L-methionine:S-adenosyl-methionine 3-amino-3-carboxypropyltransferase 1
GW_rep_c229	606	26	0	-14.6662	Down	4.75258e-11	1.37435e-07	-	-	GO:0005506//iron ion binding	GO:0015669//gas transport	-	RecName: Full=Non-symbiotic hemoglobin; AltName: Full=HORvu GLB1; AltName: Full=Non-legume hemoglobin
GW_rep_c45624	375	25	0	-14.6096	Down	1.17602e-10	2.98609e-07	-	-	GO:0005488//binding	-	-	Os06g0106900 [Oryza sativa Japonica Group]
GW_rep_c287	531	24	0	-14.5507	Down	2.91004e-10	6.88522e-07	COG0013/Translation, ribosomal structure and biogenesis ;/Alanyl-tRNA synthetase	-	GO:0005488//binding;GO:0016876//ligase activity, forming aminoacyl-tRNA and related compounds	GO:0044260;GO:0044238//primary metabolic process	ko00970//Aminoacyl-tRNA biosynthesis	hypothetical protein SORBIDRAFT_10g008780 [Sorghum bicolor]
GW_rep_c3582	159	23	0	-14.4893	Down	7.20086e-10	1.56176e-06	-	-	-	-	-	-
GW_rep_c1276	213	22	0	-14.4252	Down	1.78185e-09	3.31248e-06	COG0657/Lipid transport and metabolism ;/Esterase/lipase	GO:0043231//intracellular membrane-bounded organelle	GO:0004871//signal transducer activity;GO:0003824//catalytic activity	-	ko01120//Microbial metabolism in diverse environments;ko00627//Aminobenzoate degradation;ko00960//Tropane, piperidine and pyridine alkaloid biosynthesis;ko00363//Bisphenol degradation	hypothetical protein OsI_22686 [Oryza sativa Indica Group]
GW_rep_c754	630	22	0	-14.4252	Down	1.78185e-09	3.37271e-06	-	-	GO:0005506//iron ion binding	GO:0015669//gas transport	-	RecName: Full=Non-symbiotic hemoglobin; AltName: Full=HORvu GLB1; AltName: Full=Non-legume hemoglobin
GW_rep_c100884	799	22	0	-14.4252	Down	1.78185e-09	3.43517e-06	-	GO:0009536//plastid	-	GO:0006091//generation of precursor metabolites and energy	ko00196//Photosynthesis - antenna proteins;ko01100//Metabolic pathways	chlorophyll a/b binding protein [Solanum tuberosum]
GW_rep_c2128	471	22	0	-14.4252	Down	1.78185e-09	3.49998e-06	COG3791/Function unknown ;/Uncharacterized conserved protein	-	GO:0016829//lyase activity	-	-	Os09g0397700 [Oryza sativa Japonica Group]
GW_rep_c102902	865	21	0	-14.3581	Down	4.40916e-09	6.75023e-06	-	GO:0009536//plastid	-	GO:0006091//generation of precursor metabolites and energy	ko00196//Photosynthesis - antenna proteins;ko01100//Metabolic pathways	chlorophyll a-b binding protein [Triticum aestivum]
GW_rep_c694	456	21	0	-14.3581	Down	4.40916e-09	6.85098e-06	COG2939/Amino acid transport and metabolism ;/Carboxypeptidase C (cathepsin A)	GO:0031410//cytoplasmic vesicle	GO:0004180//carboxypeptidase activity	GO:0019538//protein metabolic process	-	hypothetical protein OsI_08191 [Oryza sativa Indica Group]
GW_rep_c3626	120	20	0	-14.2877	Down	1.09104e-08	1.51444e-05	-	-	-	-	-	-
GW_rep_c6119	93	19	0	-14.2137	Down	2.69976e-08	3.34593e-05	-	-	-	-	-	-
GW_rep_c3883	158	19	0	-14.2137	Down	2.69976e-08	3.38625e-05	-	-	-	-	-	-
GW_rep_c8376	110	19	0	-14.2137	Down	2.69976e-08	3.42754e-05	-	-	-	-	-	-
GW_rep_c37736	783	19	0	-14.2137	Down	2.69976e-08	3.46986e-05	-	GO:0009523//photosystem II;GO:0009532//plastid stroma;GO:0009534//chloroplast thylakoid;GO:0005576//extracellular region	-	-	ko01100//Metabolic pathways;ko00195//Photosynthesis	putative oxygen-evolving complex precursor [Triticum aestivum]
GW_rep_c101079	647	18	0	-14.1357	Down	6.68052e-08	7.24454e-05	COG1472/Carbohydrate transport and metabolism ;/Beta-glucosidase-related glycosidases	GO:0031410//cytoplasmic vesicle	GO:0015926//glucosidase activity	GO:0044238//primary metabolic process	ko00500//Starch and sucrose metabolism;ko00940//Phenylpropanoid biosynthesis;ko00460//Cyanoamino acid metabolism;ko01110//Biosynthesis of secondary metabolites	beta-D-glucan exohydrolase isoenzyme ExoI [Hordeum vulgare subsp. vulgare]
GW_rep_c10156	107	18	0	-14.1357	Down	6.68052e-08	7.3208e-05	COG3808/Energy production and conversion ;/Inorganic pyrophosphatase	-	-	-	ko00190//Oxidative phosphorylation	vacuolar-type H+-pumping pyrophosphatase 1 [Arabidopsis lyrata subsp. lyrata]
GW_rep_c10116	129	17	0	-14.0532	Down	1.65309e-07	0.00014709	-	-	-	-	-	hypothetical protein SORBIDRAFT_09g003670 [Sorghum bicolor]
GW_rep_c100939	128	17	0	-14.0532	Down	1.65309e-07	0.000148358	-	-	-	-	-	-
GW_rep_c108282	453	17	0	-14.0532	Down	1.65309e-07	0.000149648	COG2036/Chromatin structure and dynamics ;/Histones H3 and H4	GO:0000785//chromatin;GO:0031090//organelle membrane;GO:0009536//plastid	GO:0003676//nucleic acid binding	GO:0034728	ko05322//Systemic lupus erythematosus	histone H4 [Zea mays]
GW_rep_c1932	714	17	0	-14.0532	Down	1.65309e-07	0.00015096	-	-	GO:0046914//transition metal ion binding	GO:0006351//transcription, DNA-dependent;GO:0009628//response to abiotic stimulus;GO:0009743//response to carbohydrate stimulus	ko04712//Circadian rhythm - plant	H0115B09.3 [Oryza sativa (indica cultivar-group)]
GW_rep_c7652	599	17	0	-14.0532	Down	1.65309e-07	0.000152296	COG1358/Translation, ribosomal structure and biogenesis ;/Ribosomal protein HS6-type (S12/L30/L7a)	GO:0030529//ribonucleoprotein complex	GO:0046872//metal ion binding;GO:0005198//structural molecule activity	GO:0010467//gene expression;GO:0022613//ribonucleoprotein complex biogenesis	ko03010//Ribosome	Os08g0326400 [Oryza sativa Japonica Group]
GW_rep_c9199	361	17	0	-14.0532	Down	1.65309e-07	0.000153656	-	-	-	-	-	hypothetical protein OsI_29896 [Oryza sativa Indica Group]
GW_rep_c100015	386	17	0	-14.0532	Down	1.65309e-07	0.00015504	-	-	-	-	-	metallothioneine type2 [Hordeum vulgare subsp. vulgare]
GW_rep_c2517	291	16	0	-13.9658	Down	4.09054e-07	0.000315441	-	-	-	-	ko03022//Basal transcription factors;ko03420//Nucleotide excision repair	transcription factor related protein [Brachypodium distachyon]
GW_rep_c101767	547	16	0	-13.9658	Down	4.09054e-07	0.000317795	COG0526/Posttranslational modification, protein turnover, chaperones ; Energy production and conversion ;/Thiol-disulfide isomerase and thioredoxins	GO:0030529//ribonucleoprotein complex;GO:0043231//intracellular membrane-bounded organelle	-	GO:0000087//M phase of mitotic cell cycle	ko03040//Spliceosome	unknown [Picea sitchensis]
GW_rep_c7847	139	16	0	-13.9658	Down	4.09054e-07	0.000320185	-	-	-	-	-	-
GW_rep_c3074	1177	16	0	-13.9658	Down	4.09054e-07	0.00032261	-	-	GO:0005515//protein binding	GO:0010039//response to iron ion;GO:0006826//iron ion transport;GO:0009723//response to ethylene stimulus	ko04626//Plant-pathogen interaction;ko04075//Plant hormone signal transduction;ko04712//Circadian rhythm - plant	hypothetical protein SORBIDRAFT_06g012030 [Sorghum bicolor]
GW_rep_c44726	453	16	0	-13.9658	Down	4.09054e-07	0.000325073	-	GO:0009526//plastid envelope	GO:0005506//iron ion binding;GO:0016712//oxidoreductase activity, acting on paired donors, with incorporation or reduction of molecular oxygen, reduced flavin or flavoprotein as one donor, and incorporation of one atom of oxygen	GO:0016109	ko01100//Metabolic pathways;ko00906//Carotenoid biosynthesis;ko01110//Biosynthesis of secondary metabolites	putative cytochrome P450 monooxygenase [Oryza sativa Japonica Group]
GW_rep_c43928	296	16	0	-13.9658	Down	4.09054e-07	0.000327574	COG3239/Lipid transport and metabolism ;/Fatty acid desaturase	GO:0009536//plastid	GO:0016705//oxidoreductase activity, acting on paired donors, with incorporation or reduction of molecular oxygen	GO:0009628//response to abiotic stimulus;GO:0006631//fatty acid metabolic process	ko01040//Biosynthesis of unsaturated fatty acids	plastid omega-3 fatty acid desaturase [Triticum aestivum]
GW_rep_c100132	69	16	0	-13.9658	Down	4.09054e-07	0.000330113	-	-	-	-	-	-
GW_rep_c9385	481	15	0	-13.8727	Down	1.0122e-06	0.000662736	COG1062/Energy production and conversion ;/Zn-dependent alcohol dehydrogenases, class III	-	GO:0003824//catalytic activity;GO:0046914//transition metal ion binding	GO:0008152//metabolic process	ko00980//Metabolism of xenobiotics by cytochrome P450;ko00071//Fatty acid metabolism;ko00680//Methane metabolism;ko01120//Microbial metabolism in diverse environments;ko01100//Metabolic pathways;ko00626//Naphthalene degradation;ko00830//Retinol metabolism;ko00982//Drug metabolism - cytochrome P450;ko00350//Tyrosine metabolism;ko00625//Chloroalkane and chloroalkene degradation;ko01110//Biosynthesi…	hypothetical protein LOC100273217 [Zea mays]
GW_rep_c100581	350	15	0	-13.8727	Down	1.0122e-06	0.000666931	-	-	-	-	-	hypothetical protein SORBIDRAFT_0016s002650 [Sorghum bicolor]
GW_rep_c1578	505	15	0	-13.8727	Down	1.0122e-06	0.000671179	-	-	-	-	-	Os03g0356652 [Oryza sativa Japonica Group]
GW_rep_c2181	408	15	0	-13.8727	Down	1.0122e-06	0.000675481	-	GO:0005622//intracellular	-	-	-	hypothetical protein OsI_20643 [Oryza sativa Indica Group]
GW_rep_c5790	506	15	0	-13.8727	Down	1.0122e-06	0.000679839	-	-	-	-	-	hypothetical protein SORBIDRAFT_10g022530 [Sorghum bicolor]
GW_rep_c46945	811	15	0	-13.8727	Down	1.0122e-06	0.000684254	-	-	GO:0005506//iron ion binding	GO:0015669//gas transport	-	RecName: Full=Non-symbiotic hemoglobin; AltName: Full=HORvu GLB1; AltName: Full=Non-legume hemoglobin
GW_rep_c4362	149	15	0	-13.8727	Down	1.0122e-06	0.000688726	-	-	-	-	-	-
GW_rep_c2784	204	14	0	-13.7731	Down	2.50468e-06	0.00133718	-	-	-	-	-	hypothetical protein OsJ_30557 [Oryza sativa Japonica Group]
GW_rep_c108474	783	14	0	-13.7731	Down	2.50468e-06	0.00134407	-	-	-	-	-	SRC2 [Zea mays]
GW_rep_c3275	549	14	0	-13.7731	Down	2.50468e-06	0.00135103	-	GO:0044464//cell part	-	GO:0006810//transport	-	hypothetical protein LOC100192005 [Zea mays]
GW_rep_c1009	358	14	0	-13.7731	Down	2.50468e-06	0.00135807	-	-	-	-	-	-
GW_c10064	1188	14	0	-13.7731	Down	2.50468e-06	0.00136518	-	GO:0044464//cell part	GO:0008324//cation transmembrane transporter activity	-	-	Os03g0684400 [Oryza sativa Japonica Group]
GW_rep_c100033	363	14	0	-13.7731	Down	2.50468e-06	0.00137237	-	GO:0030312//external encapsulating structure;GO:0009526//plastid envelope;GO:0009534//chloroplast thylakoid;GO:0009570//chloroplast stroma;GO:0005576//extracellular region	GO:0008047//enzyme activator activity;GO:0032559	GO:0009314//response to radiation;GO:0006952//defense response;GO:0019222//regulation of metabolic process;GO:0009719;GO:0010260//organ senescence	-	RecName: Full=Ribulose bisphosphate carboxylase/oxygenase activase A, chloroplastic; Short=RA A; Short=RuBisCO activase A; Flags: Precursor
GW_rep_c2278	756	14	0	-13.7731	Down	2.50468e-06	0.00137963	COG0477/Carbohydrate transport and metabolism ; Amino acid transport and metabolism ; Inorganic ion transport and metabolism ; General function prediction only ;/Permeases of the major facilitator superfamily	GO:0044464//cell part	-	GO:0006810//transport	-	hypothetical protein OsI_34993 [Oryza sativa Indica Group]
GW_rep_c18447	71	14	0	-13.7731	Down	2.50468e-06	0.00138697	-	-	-	-	-	-
GW_rep_c11345	552	14	0	-13.7731	Down	2.50468e-06	0.00139438	COG0362/Carbohydrate transport and metabolism ;/6-phosphogluconate dehydrogenase	GO:0042579//microbody	GO:0016616//oxidoreductase activity, acting on the CH-OH group of donors, NAD or NADP as acceptor;GO:0048037//cofactor binding;GO:0000166//nucleotide binding	GO:0006970//response to osmotic stress;GO:0006007//glucose catabolic process	ko01120//Microbial metabolism in diverse environments;ko01100//Metabolic pathways;ko00480//Glutathione metabolism;ko00030//Pentose phosphate pathway;ko01110//Biosynthesis of secondary metabolites	Os06g0111500 [Oryza sativa Japonica Group]
GW_rep_c1480	963	14	0	-13.7731	Down	2.50468e-06	0.00140188	-	GO:0031410//cytoplasmic vesicle	GO:0016787//hydrolase activity	GO:0044238//primary metabolic process	ko01100//Metabolic pathways;ko00906//Carotenoid biosynthesis;ko01110//Biosynthesis of secondary metabolites	Os05g0518300 [Oryza sativa Japonica Group]
GW_rep_c9438	118	14	0	-13.7731	Down	2.50468e-06	0.00140946	-	-	-	-	ko00770//Pantothenate and CoA biosynthesis;ko00240//Pyrimidine metabolism;ko00983//Drug metabolism - other enzymes;ko01100//Metabolic pathways;ko00410//beta-Alanine metabolism	unknown [Medicago truncatula]
GW_rep_c1798	277	14	0	-13.7731	Down	2.50468e-06	0.00141712	-	-	-	-	-	Os02g0223700 [Oryza sativa Japonica Group]
GW_rep_c47841	1045	13	0	-13.6662	Down	6.1978e-06	0.00271102	COG0112/Amino acid transport and metabolism ;/Glycine/serine hydroxymethyltransferase	GO:0005840//ribosome;GO:0005746//mitochondrial respiratory chain;GO:0009526//plastid envelope;GO:0005576//extracellular region	GO:0008187//poly-pyrimidine tract binding;GO:0046914//transition metal ion binding;GO:0016742//hydroxymethyl-, formyl- and related transferase activity;GO:0048037//cofactor binding	GO:0010038//response to metal ion;GO:0033554//cellular response to stress;GO:0006730//one-carbon metabolic process;GO:0006546//glycine catabolic process;GO:0043094	ko00260//Glycine, serine and threonine metabolism;ko00460//Cyanoamino acid metabolism;ko00680//Methane metabolism;ko01120//Microbial metabolism in diverse environments;ko01100//Metabolic pathways;ko01110//Biosynthesis of secondary metabolites;ko00670//One carbon pool by folate	serine hydroxymethyltransferase [Triticum monococcum]
GW_rep_c101175	627	13	0	-13.6662	Down	6.1978e-06	0.00272246	-	-	GO:0016765//transferase activity, transferring alkyl or aryl (other than methyl) groups	GO:0018130;GO:0000041//transition metal ion transport	-	RecName: Full=Nicotianamine synthase 1; AltName: Full=HvNAS1; AltName: Full=S-adenosyl-L-methionine:S-adenosyl-L-methionine:S-adenosyl-methionine 3-amino-3-carboxypropyltransferase 1
GW_rep_c103048	628	13	0	-13.6662	Down	6.1978e-06	0.00273399	-	-	-	-	-	putative Bowman Birk trypsin inhibitor [Aegilops tauschii]
GW_rep_c100382	405	13	0	-13.6662	Down	6.1978e-06	0.00274563	-	GO:0009523//photosystem II;GO:0043231//intracellular membrane-bounded organelle	GO:0046872//metal ion binding	GO:0042548//regulation of photosynthesis, light reaction	ko01100//Metabolic pathways;ko00195//Photosynthesis	chloroplast oxygen-evolving enhancer protein 1 [Leymus chinensis]
GW_rep_c12006	120	13	0	-13.6662	Down	6.1978e-06	0.00275736	-	-	-	-	-	-
GW_rep_c6862	136	13	0	-13.6662	Down	6.1978e-06	0.00276919	-	-	-	-	-	-
GW_rep_c7823	438	13	0	-13.6662	Down	6.1978e-06	0.00278113	-	-	-	-	-	-
GW_rep_c6455	692	13	0	-13.6662	Down	6.1978e-06	0.00279317	-	-	-	-	-	-
GW_rep_c101364	687	13	0	-13.6662	Down	6.1978e-06	0.00280531	COG3040/Cell wall/membrane/envelope biogenesis ;/Bacterial lipocalin	-	-	GO:0051234//establishment of localization	-	temperature stress-induced lipocalin [Triticum aestivum]
GW_rep_c101843	243	13	0	-13.6662	Down	6.1978e-06	0.00281756	-	GO:0043231//intracellular membrane-bounded organelle;GO:0016020//membrane	GO:0005506//iron ion binding;GO:0016628//oxidoreductase activity, acting on the CH-CH group of donors, NAD or NADP as acceptor	GO:0016049//cell growth;GO:0006091//generation of precursor metabolites and energy	ko00790//Folate biosynthesis;ko01100//Metabolic pathways;ko00670//One carbon pool by folate	Os10g0502500 [Oryza sativa Japonica Group]
GW_rep_c101107	641	13	0	-13.6662	Down	6.1978e-06	0.00282992	-	GO:0009521;GO:0009536//plastid	-	GO:0009765//photosynthesis, light harvesting	-	salt stress-responsive protein [Triticum aestivum]
GW_rep_c16276	111	13	0	-13.6662	Down	6.1978e-06	0.00284239	-	-	-	-	-	-
GW_rep_c2068	265	13	0	-13.6662	Down	6.1978e-06	0.00285496	-	-	-	-	-	hypothetical protein OsJ_26235 [Oryza sativa Japonica Group]
GW_rep_c8378	146	13	0	-13.6662	Down	6.1978e-06	0.00286765	-	-	-	-	-	-
GW_rep_c101134	775	12	0	-13.5507	Down	1.53364e-05	0.00503657	COG0326/Posttranslational modification, protein turnover, chaperones ;/Molecular chaperone, HSP90 family	GO:0044424//intracellular part	GO:0005515//protein binding;GO:0032559	GO:0044267//cellular protein metabolic process;GO:0050896//response to stimulus	ko05200//Pathways in cancer;ko04626//Plant-pathogen interaction;ko04141//Protein processing in endoplasmic reticulum;ko04621//NOD-like receptor signaling pathway;ko05215//Prostate cancer;ko04914//Progesterone-mediated oocyte maturation;ko04612//Antigen processing and presentation	heat shock protein 90 [Triticum aestivum]
GW_rep_c5628	217	12	0	-13.5507	Down	1.53364e-05	0.00505251	-	-	-	-	-	-
GW_rep_c43195	168	12	0	-13.5507	Down	1.53364e-05	0.00506855	-	-	-	-	-	-
GW_rep_c44554	792	12	0	-13.5507	Down	1.53364e-05	0.00508469	COG0500/Secondary metabolites biosynthesis, transport and catabolism ; General function prediction only ;/SAM-dependent methyltransferases	-	GO:0008172//S-methyltransferase activity	GO:0008152//metabolic process	ko00624//Polycyclic aromatic hydrocarbon degradation;ko00983//Drug metabolism - other enzymes;ko01120//Microbial metabolism in diverse environments;ko00340//Histidine metabolism;ko00350//Tyrosine metabolism	hypothetical protein OsI_14284 [Oryza sativa Indica Group]
GW_rep_c2043	534	12	0	-13.5507	Down	1.53364e-05	0.00510093	-	GO:0009505//plant-type cell wall;GO:0043231//intracellular membrane-bounded organelle	-	GO:0045229//external encapsulating structure organization	-	Os09g0509300 [Oryza sativa Japonica Group]
GW_rep_c17002	74	12	0	-13.5507	Down	1.53364e-05	0.00511728	-	-	-	-	-	-
GW_rep_c101260	509	12	0	-13.5507	Down	1.53364e-05	0.00513374	COG4451/Energy production and conversion ;/Ribulose bisphosphate carboxylase small subunit	GO:0043231//intracellular membrane-bounded organelle	GO:0016831//carboxy-lyase activity;GO:0016491//oxidoreductase activity	GO:0043094	ko00710//Carbon fixation in photosynthetic organisms;ko01120//Microbial metabolism in diverse environments;ko01100//Metabolic pathways;ko00630//Glyoxylate and dicarboxylate metabolism	ribulose-1,5-bisphosphate carboxylase/oxygenase small subunit [Triticum aestivum]
GW_rep_c8667	120	12	0	-13.5507	Down	1.53364e-05	0.0051503	-	-	-	-	-	-
GW_rep_c100984	480	12	0	-13.5507	Down	1.53364e-05	0.00516696	-	-	-	-	-	hypothetical protein [Zea mays]
GW_rep_c1434	721	12	0	-13.5507	Down	1.53364e-05	0.00518374	-	-	-	-	-	hypothetical protein SORBIDRAFT_06g001230 [Sorghum bicolor]
GW_rep_c100552	515	12	0	-13.5507	Down	1.53364e-05	0.00520062	-	GO:0043231//intracellular membrane-bounded organelle	-	-	-	hypothetical protein SORBIDRAFT_10g030440 [Sorghum bicolor]
GW_rep_c2834	240	12	0	-13.5507	Down	1.53364e-05	0.00521762	-	-	-	-	-	-
GW_rep_c4159	530	12	0	-13.5507	Down	1.53364e-05	0.00523473	-	-	-	-	-	hypothetical protein OsI_13368 [Oryza sativa Indica Group]
GW_rep_c108136	464	12	0	-13.5507	Down	1.53364e-05	0.00525195	COG1413/Energy production and conversion ;/FOG: HEAT repeat	-	-	-	-	hypothetical protein SORBIDRAFT_04g037570 [Sorghum bicolor]
GW_rep_c3916	221	12	0	-13.5507	Down	1.53364e-05	0.00526928	-	-	-	-	-	-
GW_rep_c1168	800	12	0	-13.5507	Down	1.53364e-05	0.00528673	-	-	-	-	-	Os10g0574700 [Oryza sativa Japonica Group]
GW_rep_c1085	407	12	0	-13.5507	Down	1.53364e-05	0.00530429	-	GO:0043231//intracellular membrane-bounded organelle	GO:0032559	GO:0012501//programmed cell death;GO:0006950//response to stress	-	hypothetical protein SORBIDRAFT_07g025640 [Sorghum bicolor]
GW_rep_c100449	509	12	0	-13.5507	Down	1.53364e-05	0.00532197	-	GO:0005856//cytoskeleton;GO:0043231//intracellular membrane-bounded organelle	GO:0008092//cytoskeletal protein binding	GO:0007010//cytoskeleton organization	ko05131//Shigellosis;ko04810//Regulation of actin cytoskeleton	profilin [Triticum aestivum]
GW_rep_c100549	210	12	0	-13.5507	Down	1.53364e-05	0.00533977	-	-	GO:0016742//hydroxymethyl-, formyl- and related transferase activity;GO:0048037//cofactor binding	GO:0006730//one-carbon metabolic process;GO:0009069//serine family amino acid metabolic process	ko00260//Glycine, serine and threonine metabolism;ko00460//Cyanoamino acid metabolism;ko00680//Methane metabolism;ko01120//Microbial metabolism in diverse environments;ko01100//Metabolic pathways;ko01110//Biosynthesis of secondary metabolites;ko00670//One carbon pool by folate	unnamed protein product [Hordeum vulgare subsp. vulgare]
GW_rep_c38249	774	12	0	-13.5507	Down	1.53364e-05	0.00535769	-	-	GO:0016765//transferase activity, transferring alkyl or aryl (other than methyl) groups	GO:0018130;GO:0000041//transition metal ion transport	-	RecName: Full=Nicotianamine synthase 1; AltName: Full=HvNAS1; AltName: Full=S-adenosyl-L-methionine:S-adenosyl-L-methionine:S-adenosyl-methionine 3-amino-3-carboxypropyltransferase 1
GW_rep_c101394	1240	12	0	-13.5507	Down	1.53364e-05	0.00537573	COG0500/Secondary metabolites biosynthesis, transport and catabolism ; General function prediction only ;/SAM-dependent methyltransferases	-	GO:0016765//transferase activity, transferring alkyl or aryl (other than methyl) groups	GO:0018130;GO:0000041//transition metal ion transport	-	RecName: Full=Probable nicotianamine synthase 2; AltName: Full=HvNAS2; AltName: Full=S-adenosyl-L-methionine:S-adenosyl-L-methionine:S-adenosyl-methionine 3-amino-3-carboxypropyltransferase 2
GW_rep_c1389	471	12	0	-13.5507	Down	1.53364e-05	0.00539389	COG1012/Energy production and conversion ;/NAD-dependent aldehyde dehydrogenases	-	GO:0016620//oxidoreductase activity, acting on the aldehyde or oxo group of donors, NAD or NADP as acceptor	GO:0008152//metabolic process	ko00940//Phenylpropanoid biosynthesis;ko01100//Metabolic pathways;ko00830//Retinol metabolism	cytosolic aldehyde dehydrogenase RF2D [Zea mays]
GW_rep_c6489	462	12	0	-13.5507	Down	1.53364e-05	0.00541218	-	GO:0043231//intracellular membrane-bounded organelle	GO:0005488//binding	GO:0006351//transcription, DNA-dependent;GO:0006950//response to stress	-	hypothetical protein OsI_05220 [Oryza sativa Indica Group]
GW_rep_c100568	113	12	0	-13.5507	Down	1.53364e-05	0.00543058	-	-	-	-	-	-
GW_rep_c6415	311	12	0	-13.5507	Down	1.53364e-05	0.00544912	COG0367/Amino acid transport and metabolism ;/Asparagine synthase (glutamine-hydrolyzing)	-	GO:0016884//carbon-nitrogen ligase activity, with glutamine as amido-N-donor	GO:0006528//asparagine metabolic process	ko00910//Nitrogen metabolism;ko01120//Microbial metabolism in diverse environments;ko01100//Metabolic pathways;ko01110//Biosynthesis of secondary metabolites;ko00250//Alanine, aspartate and glutamate metabolism	glutamine-dependent asparagine synthetase 1 [Hordeum vulgare subsp. vulgare]
GW_c2788	353	12	0	-13.5507	Down	1.53364e-05	0.00546778	-	-	GO:0016740//transferase activity	-	-	hypothetical protein OsI_05761 [Oryza sativa Indica Group]
GW_rep_c28526	421	12	0	-13.5507	Down	1.53364e-05	0.00548657	-	-	-	-	-	-
GW_rep_c9747	111	12	0	-13.5507	Down	1.53364e-05	0.00550549	-	-	-	-	-	-
GW_rep_c1497	475	12	0	-13.5507	Down	1.53364e-05	0.00552454	-	-	GO:0016740//transferase activity	-	-	hypothetical protein SORBIDRAFT_09g020930 [Sorghum bicolor]
GW_rep_c4657	223	12	0	-13.5507	Down	1.53364e-05	0.00554372	-	-	-	-	-	-
GW_rep_c7504	452	12	0	-13.5507	Down	1.53364e-05	0.00556304	-	-	GO:0005543//phospholipid binding	GO:0009987//cellular process	-	hypothetical protein OsI_21157 [Oryza sativa Indica Group]
GW_c12802	115	12	0	-13.5507	Down	1.53364e-05	0.00558249	-	-	-	-	-	-
GW_rep_c2981	334	12	0	-13.5507	Down	1.53364e-05	0.00560208	COG1012/Energy production and conversion ;/NAD-dependent aldehyde dehydrogenases	GO:0043231//intracellular membrane-bounded organelle	GO:0004030//aldehyde dehydrogenase [NAD(P)+] activity	GO:0008152//metabolic process	ko00903//Limonene and pinene degradation;ko00310//Lysine degradation;ko00071//Fatty acid metabolism;ko00330//Arginine and proline metabolism;ko01120//Microbial metabolism in diverse environments;ko01100//Metabolic pathways;ko00340//Histidine metabolism;ko00640//Propanoate metabolism;ko00380//Tryptophan metabolism;ko00280//Valine, leucine and isoleucine degradation;ko00410//beta-Alanine metabolism…	hypothetical protein OsI_08800 [Oryza sativa Indica Group]
GW_rep_c1228	461	12	0	-13.5507	Down	1.53364e-05	0.0056218	-	-	GO:0016628//oxidoreductase activity, acting on the CH-CH group of donors, NAD or NADP as acceptor	GO:0008152//metabolic process	-	hypothetical protein SORBIDRAFT_10g022920 [Sorghum bicolor]
GW_rep_c100988	418	12	0	-13.5507	Down	1.53364e-05	0.00564167	COG1064/General function prediction only ;/Zn-dependent alcohol dehydrogenases	GO:0005576//extracellular region	GO:0046914//transition metal ion binding;GO:0016616//oxidoreductase activity, acting on the CH-OH group of donors, NAD or NADP as acceptor	GO:0009699//phenylpropanoid biosynthetic process	ko00940//Phenylpropanoid biosynthesis;ko01100//Metabolic pathways;ko01110//Biosynthesis of secondary metabolites	cinnamyl alcohol dehydrogenase [Lolium perenne]
GW_rep_c29797	123	11	0	-13.4252	Down	3.79496e-05	0.00968319	-	-	-	-	-	-
GW_rep_c2677	382	11	0	-13.4252	Down	3.79496e-05	0.00970699	-	-	-	-	-	-
GW_rep_c8100	807	11	0	-13.4252	Down	3.79496e-05	0.00973089	COG0449/Cell wall/membrane/envelope biogenesis ;/Glucosamine 6-phosphate synthetase, contains amidotransferase and phosphosugar isomerase domains	GO:0043231//intracellular membrane-bounded organelle	GO:0030246//carbohydrate binding;GO:0008483//transaminase activity	GO:0005975//carbohydrate metabolic process	ko00520//Amino sugar and nucleotide sugar metabolism;ko01100//Metabolic pathways;ko00250//Alanine, aspartate and glutamate metabolism	hypothetical protein OsI_37368 [Oryza sativa Indica Group]
GW_rep_c20660	77	11	0	-13.4252	Down	3.79496e-05	0.00975492	-	-	-	-	-	-
GW_rep_c2843	273	11	0	-13.4252	Down	3.79496e-05	0.00977907	-	-	GO:0003677//DNA binding	GO:0010467//gene expression	-	putative DNA-binding protein homolog [Sorghum bicolor]
GW_rep_c101431	369	11	0	-13.4252	Down	3.79496e-05	0.00980333	-	-	-	-	-	-
GW_rep_c6523	751	11	0	-13.4252	Down	3.79496e-05	0.00982772	-	GO:0031410//cytoplasmic vesicle	GO:0005488//binding	GO:0010876	-	Os03g0103200 [Oryza sativa Japonica Group]
GW_rep_c17563	188	11	0	-13.4252	Down	3.79496e-05	0.00985223	-	GO:0031410//cytoplasmic vesicle	GO:0004558//alpha-glucosidase activity	GO:0044238//primary metabolic process	ko00052//Galactose metabolism;ko00500//Starch and sucrose metabolism;ko01100//Metabolic pathways	extracellular invertase [Triticum monococcum]
GW_rep_c100101	675	11	0	-13.4252	Down	3.79496e-05	0.00987686	-	-	-	-	ko05100//Bacterial invasion of epithelial cells;ko04670//Leukocyte transendothelial migration;ko04510//Focal adhesion;ko05110//Vibrio cholerae infection;ko04145//Phagosome;ko05131//Shigellosis;ko05414//Dilated cardiomyopathy;ko04530//Tight junction;ko05130//Pathogenic Escherichia coli infection;ko04745//Phototransduction - fly;ko00196//Photosynthesis - antenna proteins;ko04810//Regulation of acti…	hypothetical protein SORBIDRAFT_1180s002020 [Sorghum bicolor]
GW_rep_c102011	473	11	0	-13.4252	Down	3.79496e-05	0.00990161	COG4451/Energy production and conversion ;/Ribulose bisphosphate carboxylase small subunit	GO:0043231//intracellular membrane-bounded organelle	GO:0016831//carboxy-lyase activity;GO:0016491//oxidoreductase activity	GO:0043094	ko00710//Carbon fixation in photosynthetic organisms;ko01120//Microbial metabolism in diverse environments;ko01100//Metabolic pathways;ko00630//Glyoxylate and dicarboxylate metabolism	ribulose-1,5-bisphosphate carboxylase/oxygenase small subunit [Triticum aestivum]
GW_rep_c105469	677	11	0	-13.4252	Down	3.79496e-05	0.00992649	-	GO:0009523//photosystem II;GO:0009532//plastid stroma;GO:0009534//chloroplast thylakoid;GO:0005576//extracellular region	-	-	ko01100//Metabolic pathways;ko00195//Photosynthesis	putative oxygen-evolving complex precursor [Triticum aestivum]
GW_rep_c1975	737	11	0	-13.4252	Down	3.79496e-05	0.00995149	COG1215/Cell wall/membrane/envelope biogenesis ;/Glycosyltransferases, probably involved in cell wall biogenesis	GO:0031224//intrinsic to membrane	GO:0016759//cellulose synthase activity	GO:0045229//external encapsulating structure organization;GO:0009250//glucan biosynthetic process	ko00500//Starch and sucrose metabolism;ko00520//Amino sugar and nucleotide sugar metabolism;ko01100//Metabolic pathways	hypothetical protein SORBIDRAFT_08g017750 [Sorghum bicolor]
GW_rep_c100874	206	11	0	-13.4252	Down	3.79496e-05	0.00997662	-	-	-	-	-	hypothetical protein [Zea mays]
GW_rep_c5950	502	11	0	-13.4252	Down	3.79496e-05	0.0100019	-	-	-	-	-	predicted protein [Micromonas pusilla CCMP1545]
GW_rep_c34601	545	11	0	-13.4252	Down	3.79496e-05	0.0100273	-	GO:0031410//cytoplasmic vesicle	-	-	-	hypothetical protein LOC100278255 [Zea mays]
GW_rep_c100169	467	11	0	-13.4252	Down	3.79496e-05	0.0100528	-	GO:0031410//cytoplasmic vesicle	-	GO:0010876	-	hypothetical protein OsI_34241 [Oryza sativa Indica Group]
GW_rep_c2342	350	11	0	-13.4252	Down	3.79496e-05	0.0100784	-	-	-	-	-	-
GW_rep_c2098	643	11	0	-13.4252	Down	3.79496e-05	0.0101042	COG0192/Coenzyme transport and metabolism ;/S-adenosylmethionine synthetase	GO:0044424//intracellular part	GO:0046872//metal ion binding;GO:0016765//transferase activity, transferring alkyl or aryl (other than methyl) groups;GO:0032559	GO:0044237//cellular metabolic process	ko00270//Cysteine and methionine metabolism;ko01100//Metabolic pathways;ko01110//Biosynthesis of secondary metabolites	putative AdoMet synthase 1 [Hordeum vulgare subsp. vulgare]
GW_rep_c1356	411	11	0	-13.4252	Down	3.79496e-05	0.0101301	-	-	-	-	-	-
GW_rep_c108345	554	11	0	-13.4252	Down	3.79496e-05	0.0101562	-	-	GO:0003676//nucleic acid binding;GO:0046914//transition metal ion binding	-	-	zinc finger protein [Phyllostachys praecox]
GW_rep_c7263	300	11	0	-13.4252	Down	3.79496e-05	0.0101823	-	-	-	-	-	Os01g0800900 [Oryza sativa Japonica Group]
GW_rep_c105626	899	11	0	-13.4252	Down	3.79496e-05	0.0102086	-	GO:0009521;GO:0031224//intrinsic to membrane;GO:0009534//chloroplast thylakoid	GO:0046906//tetrapyrrole binding;GO:0043169//cation binding	GO:0006464//protein modification process;GO:0006091//generation of precursor metabolites and energy	ko00196//Photosynthesis - antenna proteins;ko01100//Metabolic pathways	chlorophyll a/b-binding protein WCAB precursor [Triticum aestivum]
GW_rep_c2320	546	11	0	-13.4252	Down	3.79496e-05	0.0102351	-	-	-	-	-	leucine-rich repeat family protein, putative [Triticum aestivum]
GW_rep_c102213	530	11	0	-13.4252	Down	3.79496e-05	0.0102617	COG4451/Energy production and conversion ;/Ribulose bisphosphate carboxylase small subunit	GO:0043231//intracellular membrane-bounded organelle	GO:0016831//carboxy-lyase activity;GO:0016491//oxidoreductase activity	GO:0043094	ko00710//Carbon fixation in photosynthetic organisms;ko01120//Microbial metabolism in diverse environments;ko01100//Metabolic pathways;ko00630//Glyoxylate and dicarboxylate metabolism	ribulose-1,5-bisphosphate carboxylase/oxygenase small subunit [Triticum aestivum]
GW_rep_c107920	683	11	0	-13.4252	Down	3.79496e-05	0.0102884	-	-	-	-	-	Os02g0173200 [Oryza sativa Japonica Group]
GW_rep_c101368	968	11	0	-13.4252	Down	3.79496e-05	0.0103153	COG0500/Secondary metabolites biosynthesis, transport and catabolism ; General function prediction only ;/SAM-dependent methyltransferases	-	GO:0016765//transferase activity, transferring alkyl or aryl (other than methyl) groups	GO:0018130;GO:0000041//transition metal ion transport	-	RecName: Full=Nicotianamine synthase 1; AltName: Full=HvNAS1; AltName: Full=S-adenosyl-L-methionine:S-adenosyl-L-methionine:S-adenosyl-methionine 3-amino-3-carboxypropyltransferase 1
GW_rep_c101665	843	11	0	-13.4252	Down	3.79496e-05	0.0103423	COG1062/Energy production and conversion ;/Zn-dependent alcohol dehydrogenases, class III	-	GO:0003824//catalytic activity;GO:0046914//transition metal ion binding	GO:0008152//metabolic process	ko00980//Metabolism of xenobiotics by cytochrome P450;ko00071//Fatty acid metabolism;ko01120//Microbial metabolism in diverse environments;ko01100//Metabolic pathways;ko00626//Naphthalene degradation;ko00830//Retinol metabolism;ko00982//Drug metabolism - cytochrome P450;ko00350//Tyrosine metabolism;ko00625//Chloroalkane and chloroalkene degradation;ko01110//Biosynthesis of secondary metabolites;k…	alcohol dehydrogenase 4 [Hordeum vulgare subsp. vulgare]
GW_rep_c102643	439	11	0	-13.4252	Down	3.79496e-05	0.0103694	COG0526/Posttranslational modification, protein turnover, chaperones ; Energy production and conversion ;/Thiol-disulfide isomerase and thioredoxins	-	GO:0015036//disulfide oxidoreductase activity	GO:0018904;GO:0019725//cellular homeostasis	-	hypothetical protein OsI_11393 [Oryza sativa Indica Group]
GW_rep_c101267	855	11	0	-13.4252	Down	3.79496e-05	0.0103967	COG3794/Energy production and conversion ;/Plastocyanin	GO:0043231//intracellular membrane-bounded organelle	GO:0046914//transition metal ion binding	-	ko00195//Photosynthesis	plastocyanin precursor [Hordeum vulgare]
GW_c9603	717	11	0	-13.4252	Down	3.79496e-05	0.0104241	-	GO:0009532//plastid stroma	GO:0016160//amylase activity;GO:0046872//metal ion binding	GO:0005982//starch metabolic process	ko00500//Starch and sucrose metabolism;ko04973//Carbohydrate digestion and absorption;ko01100//Metabolic pathways	hypothetical protein OsI_03507 [Oryza sativa Indica Group]
GW_rep_c1407	633	11	0	-13.4252	Down	3.79496e-05	0.0104517	-	-	-	-	-	Os01g0203800 [Oryza sativa Japonica Group]
GW_rep_c4587	219	11	0	-13.4252	Down	3.79496e-05	0.0104794	-	-	GO:0004721//phosphoprotein phosphatase activity	-	-	hypothetical protein SORBIDRAFT_06g015150 [Sorghum bicolor]
GW_rep_c102645	725	11	0	-13.4252	Down	3.79496e-05	0.0105073	-	GO:0043231//intracellular membrane-bounded organelle	GO:0046914//transition metal ion binding;GO:0016702//oxidoreductase activity, acting on single donors with incorporation of molecular oxygen, incorporation of two atoms of oxygen	GO:0008610//lipid biosynthetic process;GO:0006091//generation of precursor metabolites and energy	ko00592//alpha-Linolenic acid metabolism;ko00591//Linoleic acid metabolism;ko01100//Metabolic pathways	RecName: Full=Lipoxygenase 2.1, chloroplastic; AltName: Full=LOX-100; AltName: Full=LOX2:Hv:1; Flags: Precursor
GW_rep_c14779	237	11	0	-13.4252	Down	3.79496e-05	0.0105353	-	-	-	-	-	-
GW_rep_c5529	189	11	0	-13.4252	Down	3.79496e-05	0.0105635	-	-	-	-	-	-
GW_rep_c3097	279	10	0	-13.2877	Down	9.39058e-05	0.0181038	-	GO:0043231//intracellular membrane-bounded organelle	GO:0035251//UDP-glucosyltransferase activity	GO:0033554//cellular response to stress;GO:0009812//flavonoid metabolic process;GO:0005975//carbohydrate metabolic process;GO:0002218//activation of innate immune response;GO:0010033//response to organic substance;GO:0006464//protein modification process	ko04141//Protein processing in endoplasmic reticulum	hypothetical protein OsI_08377 [Oryza sativa Indica Group]
GW_rep_c6210	203	10	0	-13.2877	Down	9.39058e-05	0.0181374	-	-	-	-	-	-
GW_c7326	586	10	0	-13.2877	Down	9.39058e-05	0.0181711	COG5235/Replication, recombination and repair ;/Single-stranded DNA-binding replication protein A (RPA), medium (30 kD) subunit	-	GO:0005488//binding	-	ko03420//Nucleotide excision repair;ko03440//Homologous recombination;ko03430//Mismatch repair;ko03030//DNA replication	Os02g0633400 [Oryza sativa Japonica Group]
GW_rep_c17890	119	10	0	-13.2877	Down	9.39058e-05	0.018205	-	-	-	-	-	-
GW_rep_c3360	476	10	0	-13.2877	Down	9.39058e-05	0.0182389	-	-	-	-	-	hypothetical protein OsI_09715 [Oryza sativa Indica Group]
GW_rep_c10885	127	10	0	-13.2877	Down	9.39058e-05	0.018273	-	-	-	-	-	-
GW_rep_c5693	210	10	0	-13.2877	Down	9.39058e-05	0.0183072	-	-	GO:0016491//oxidoreductase activity;GO:0016829//lyase activity	GO:0044237//cellular metabolic process	ko00710//Carbon fixation in photosynthetic organisms;ko01120//Microbial metabolism in diverse environments;ko01100//Metabolic pathways;ko00630//Glyoxylate and dicarboxylate metabolism	putative rubisco small subunit [Triticum turgidum subsp. durum]
GW_rep_c23498	669	10	0	-13.2877	Down	9.39058e-05	0.0183416	COG0256/Translation, ribosomal structure and biogenesis ;/Ribosomal protein L18	GO:0030529//ribonucleoprotein complex;GO:0009536//plastid	GO:0003723//RNA binding;GO:0005198//structural molecule activity	GO:0010467//gene expression	ko03010//Ribosome	PREDICTED: similar to ribosomal protein S17 isoform 1 [Vitis vinifera]
GW_rep_c12547	215	10	0	-13.2877	Down	9.39058e-05	0.0183761	-	-	-	-	-	-
GW_rep_c1868	437	10	0	-13.2877	Down	9.39058e-05	0.0184107	-	-	-	-	-	hypothetical protein OsJ_16292 [Oryza sativa Japonica Group]
GW_rep_c4678	268	10	0	-13.2877	Down	9.39058e-05	0.0184454	-	-	-	-	-	-
GW_rep_c2252	360	10	0	-13.2877	Down	9.39058e-05	0.0184803	-	-	-	-	-	-
GW_rep_c25199	81	10	0	-13.2877	Down	9.39058e-05	0.0185153	-	-	-	-	-	-
GW_rep_c1292	489	10	0	-13.2877	Down	9.39058e-05	0.0185504	-	-	-	-	-	-
GW_rep_c3163	664	10	0	-13.2877	Down	9.39058e-05	0.0185857	-	-	GO:0046872//metal ion binding;GO:0016787//hydrolase activity;GO:0016747//transferase activity, transferring acyl groups other than amino-acyl groups	-	ko00564//Glycerophospholipid metabolism;ko00565//Ether lipid metabolism;ko01100//Metabolic pathways	hypothetical protein LOC100191712 [Zea mays]
GW_rep_c17392	95	10	0	-13.2877	Down	9.39058e-05	0.0186211	-	-	-	-	-	-
GW_rep_c101387	732	10	0	-13.2877	Down	9.39058e-05	0.0186566	COG4451/Energy production and conversion ;/Ribulose bisphosphate carboxylase small subunit	GO:0043231//intracellular membrane-bounded organelle	GO:0016831//carboxy-lyase activity;GO:0016491//oxidoreductase activity	GO:0043094	ko00710//Carbon fixation in photosynthetic organisms;ko01120//Microbial metabolism in diverse environments;ko01100//Metabolic pathways;ko00630//Glyoxylate and dicarboxylate metabolism	RecName: Full=Ribulose bisphosphate carboxylase small chain PW9, chloroplastic; Short=RuBisCO small subunit PW9; Flags: Precursor
GW_rep_c2239	448	10	0	-13.2877	Down	9.39058e-05	0.0186923	-	GO:0043231//intracellular membrane-bounded organelle	GO:0005515//protein binding	GO:0009755//hormone-mediated signaling pathway	-	SAUR25 - auxin-responsive SAUR family member [Zea mays]
GW_rep_c102799	218	10	0	-13.2877	Down	9.39058e-05	0.0187281	-	GO:0009536//plastid	-	GO:0006091//generation of precursor metabolites and energy	ko00196//Photosynthesis - antenna proteins	LHCI-680, photosystem I antenna protein [Hordeum vulgare subsp. vulgare]
GW_rep_c1476	420	10	0	-13.2877	Down	9.39058e-05	0.018764	-	-	-	-	-	-
GW_rep_c101269	621	10	0	-13.2877	Down	9.39058e-05	0.0188001	-	GO:0009536//plastid	-	GO:0006091//generation of precursor metabolites and energy	ko00196//Photosynthesis - antenna proteins;ko01100//Metabolic pathways	light harvesting chlorophyll a/b-binding protein Lhcb1 [Hordeum vulgare subsp. vulgare]
GW_rep_c100065	181	10	0	-13.2877	Down	9.39058e-05	0.0188363	-	-	-	-	-	Zea nodulation homolog1 [Zea mays]
GW_rep_c3029	330	10	0	-13.2877	Down	9.39058e-05	0.0188727	COG0465/Posttranslational modification, protein turnover, chaperones ;/ATP-dependent Zn proteases	GO:0031410//cytoplasmic vesicle	GO:0016462//pyrophosphatase activity;GO:0032559	GO:0009987//cellular process	-	ATPase 3 [Hordeum vulgare subsp. vulgare]
GW_rep_c37345	847	10	0	-13.2877	Down	9.39058e-05	0.0189092	-	-	GO:0046872//metal ion binding;GO:0004672//protein kinase activity;GO:0032559	GO:0006464//protein modification process	ko05145//Toxoplasmosis;ko04626//Plant-pathogen interaction	calcium-dependent protein kinase [Triticum aestivum]
GW_rep_c32290	831	10	0	-13.2877	Down	9.39058e-05	0.0189459	-	GO:0009536//plastid	-	GO:0006091//generation of precursor metabolites and energy	ko00196//Photosynthesis - antenna proteins;ko01100//Metabolic pathways	putative chloroplast chlorophyll a/b binding protein [Solanum nigrum]
GW_rep_c4250	923	10	0	-13.2877	Down	9.39058e-05	0.0189826	-	GO:0043231//intracellular membrane-bounded organelle	GO:0005488//binding	GO:0006396//RNA processing	ko03040//Spliceosome	hypothetical protein OsJ_27321 [Oryza sativa Japonica Group]
GW_rep_c2610	696	10	0	-13.2877	Down	9.39058e-05	0.0190196	-	-	-	-	-	root abundant factor [Hordeum vulgare]
GW_rep_c6567	193	10	0	-13.2877	Down	9.39058e-05	0.0190567	-	-	-	-	-	-
GW_rep_c100120	76	10	0	-13.2877	Down	9.39058e-05	0.0190939	-	-	-	-	-	-
GW_c1720	522	10	0	-13.2877	Down	9.39058e-05	0.0191312	-	GO:0043231//intracellular membrane-bounded organelle	GO:0016740//transferase activity	GO:0006259//DNA metabolic process;GO:0009411//response to UV	ko03420//Nucleotide excision repair;ko04120//Ubiquitin mediated proteolysis	putative cockayne syndrome 1 homolog [Oryza sativa Japonica Group]
GW_rep_c50011	833	10	0	-13.2877	Down	9.39058e-05	0.0191688	-	-	GO:0016765//transferase activity, transferring alkyl or aryl (other than methyl) groups	GO:0018130;GO:0000041//transition metal ion transport	-	RecName: Full=Probable nicotianamine synthase 2; AltName: Full=HvNAS2; AltName: Full=S-adenosyl-L-methionine:S-adenosyl-L-methionine:S-adenosyl-methionine 3-amino-3-carboxypropyltransferase 2
GW_rep_c3001	592	10	0	-13.2877	Down	9.39058e-05	0.0192064	-	GO:0031224//intrinsic to membrane;GO:0031410//cytoplasmic vesicle	GO:0043167//ion binding;GO:0008422//beta-glucosidase activity	GO:0044238//primary metabolic process	-	Os03g0656800 [Oryza sativa Japonica Group]
GW_rep_c102142	351	10	0	-13.2877	Down	9.39058e-05	0.0192442	-	-	-	GO:0009725//response to hormone stimulus	-	hypothetical protein SORBIDRAFT_08g020580 [Sorghum bicolor]
GW_rep_c14220	674	10	0	-13.2877	Down	9.39058e-05	0.0192822	-	GO:0031410//cytoplasmic vesicle	GO:0016787//hydrolase activity	GO:0044238//primary metabolic process	ko01100//Metabolic pathways;ko00906//Carotenoid biosynthesis;ko01110//Biosynthesis of secondary metabolites	UCW116, putative lipase [Hordeum vulgare subsp. vulgare]
GW_c10983	151	10	0	-13.2877	Down	9.39058e-05	0.0193203	-	-	-	-	-	-
GW_rep_c26975	572	10	0	-13.2877	Down	9.39058e-05	0.0193585	COG4451/Energy production and conversion ;/Ribulose bisphosphate carboxylase small subunit	GO:0043231//intracellular membrane-bounded organelle	GO:0016831//carboxy-lyase activity;GO:0016491//oxidoreductase activity	GO:0043094	ko00710//Carbon fixation in photosynthetic organisms;ko01120//Microbial metabolism in diverse environments;ko01100//Metabolic pathways;ko00630//Glyoxylate and dicarboxylate metabolism	hypothetical protein [Secale cereale]
GW_rep_c21325	652	10	0	-13.2877	Down	9.39058e-05	0.019397	-	-	-	-	-	putative senescence-associated protein [Pisum sativum]
GW_rep_c5303	287	10	0	-13.2877	Down	9.39058e-05	0.0194355	-	-	GO:0016289//CoA hydrolase activity;GO:0016836//hydro-lyase activity	GO:0009062//fatty acid catabolic process;GO:0009628//response to abiotic stimulus	-	Os01g0752200 [Oryza sativa Japonica Group]
GW_rep_c4880	446	10	0	-13.2877	Down	9.39058e-05	0.0194742	-	GO:0043231//intracellular membrane-bounded organelle	GO:0016831//carboxy-lyase activity;GO:0016491//oxidoreductase activity	GO:0043094	ko00710//Carbon fixation in photosynthetic organisms;ko01120//Microbial metabolism in diverse environments;ko01100//Metabolic pathways;ko00630//Glyoxylate and dicarboxylate metabolism	ribulose-1,5-bisphosphate carboxylase/oxygenase small subunit [Hordeum vulgare subsp. vulgare]
GW_rep_c3107	306	10	0	-13.2877	Down	9.39058e-05	0.0195131	COG1053/Energy production and conversion ;/Succinate dehydrogenase/fumarate reductase, flavoprotein subunit	GO:0030312//external encapsulating structure;GO:0005746//mitochondrial respiratory chain	GO:0046914//transition metal ion binding;GO:0050662//coenzyme binding;GO:0000104//succinate dehydrogenase activity;GO:0032559	GO:0022904//respiratory electron transport chain;GO:0009060//aerobic respiration	ko05012//Parkinson's disease;ko05016//Huntington's disease;ko01100//Metabolic pathways;ko00190//Oxidative phosphorylation;ko01110//Biosynthesis of secondary metabolites;ko05010//Alzheimer's disease;ko00020//Citrate cycle (TCA cycle)	hypothetical protein SORBIDRAFT_01g006490 [Sorghum bicolor]
GW_rep_c30769	348	10	0	-13.2877	Down	9.39058e-05	0.0195521	-	-	-	-	-	putative proteinase inhibitor-related protein [Triticum aestivum]
GW_c17025	282	10	0	-13.2877	Down	9.39058e-05	0.0195913	-	GO:0043234//protein complex	GO:0016251//general RNA polymerase II transcription factor activity	GO:0006355//regulation of transcription, DNA-dependent	-	hypothetical protein SORBIDRAFT_07g013350 [Sorghum bicolor]
GW_rep_c100473	590	10	0	-13.2877	Down	9.39058e-05	0.0196306	-	-	-	-	-	hypothetical protein SORBIDRAFT_02g042680 [Sorghum bicolor]
GW_rep_c100080	235	10	0	-13.2877	Down	9.39058e-05	0.0196701	COG0459/Posttranslational modification, protein turnover, chaperones ;/Chaperonin GroEL (HSP60 family)	GO:0005840//ribosome;GO:0009532//plastid stroma;GO:0009526//plastid envelope;GO:0005576//extracellular region;GO:0016020//membrane	GO:0005515//protein binding;GO:0032559	GO:0051084//'de novo' posttranslational protein folding;GO:0009814//defense response, incompatible interaction	ko04940//Type I diabetes mellitus;ko03018//RNA degradation	RecName: Full=RuBisCO large subunit-binding protein subunit beta, chloroplastic; AltName: Full=60 kDa chaperonin subunit beta; AltName: Full=CPN-60 beta
GW_rep_c6256	183	10	0	-13.2877	Down	9.39058e-05	0.0197098	COG2857/Energy production and conversion ;/Cytochrome c1	GO:0005746//mitochondrial respiratory chain	GO:0009055//electron carrier activity;GO:0005506//iron ion binding	GO:0022904//respiratory electron transport chain	ko05012//Parkinson's disease;ko05016//Huntington's disease;ko01100//Metabolic pathways;ko04260//Cardiac muscle contraction;ko00190//Oxidative phosphorylation;ko05010//Alzheimer's disease	cytochrome c1, heme protein [Zea mays]
GW_rep_c11016	321	10	0	-13.2877	Down	9.39058e-05	0.0197496	-	-	-	-	-	-
GW_rep_c104467	568	10	0	-13.2877	Down	9.39058e-05	0.0197896	COG4451/Energy production and conversion ;/Ribulose bisphosphate carboxylase small subunit	GO:0043231//intracellular membrane-bounded organelle	GO:0016831//carboxy-lyase activity;GO:0016491//oxidoreductase activity	GO:0043094	ko00710//Carbon fixation in photosynthetic organisms;ko01120//Microbial metabolism in diverse environments;ko01100//Metabolic pathways;ko00630//Glyoxylate and dicarboxylate metabolism	ribulose-1,5-bisphosphate carboxylase/oxygenase small subunit [Triticum aestivum]
GW_rep_c13097	507	10	0	-13.2877	Down	9.39058e-05	0.0198297	-	-	-	-	-	-
GW_rep_c102344	586	9	0	-13.1357	Down	0.000232368	0.0331379	-	GO:0009523//photosystem II;GO:0009532//plastid stroma;GO:0009534//chloroplast thylakoid;GO:0005576//extracellular region	-	-	ko01100//Metabolic pathways;ko00195//Photosynthesis	putative oxygen-evolving complex precursor [Triticum aestivum]
GW_rep_c7863	496	9	0	-13.1357	Down	0.000232368	0.0331834	-	GO:0030964	GO:0016787//hydrolase activity;GO:0016651//oxidoreductase activity, acting on NADH or NADPH	GO:0008152//metabolic process	ko05012//Parkinson's disease;ko05016//Huntington's disease;ko01100//Metabolic pathways;ko00190//Oxidative phosphorylation;ko05010//Alzheimer's disease	hypothetical protein OsI_15333 [Oryza sativa Indica Group]
GW_c9071	157	9	0	-13.1357	Down	0.000232368	0.0332289	-	GO:0043231//intracellular membrane-bounded organelle	-	-	-	hypothetical protein SORBIDRAFT_10g028710 [Sorghum bicolor]
GW_c4505	854	9	0	-13.1357	Down	0.000232368	0.0332747	-	GO:0044464//cell part	-	-	-	hypothetical protein SORBIDRAFT_03g010680 [Sorghum bicolor]
GW_rep_c1971	444	9	0	-13.1357	Down	0.000232368	0.0333205	-	GO:0043231//intracellular membrane-bounded organelle	GO:0005515//protein binding	-	-	Os08g0127600 [Oryza sativa Japonica Group]
GW_c5822	356	9	0	-13.1357	Down	0.000232368	0.0333664	-	-	-	-	-	-
GW_rep_c10836	263	9	0	-13.1357	Down	0.000232368	0.0334125	-	GO:0031410//cytoplasmic vesicle	GO:0004553//hydrolase activity, hydrolyzing O-glycosyl compounds	GO:0009607//response to biotic stimulus;GO:0006026	ko00520//Amino sugar and nucleotide sugar metabolism	chitinase [Leymus chinensis]
GW_rep_c102614	442	9	0	-13.1357	Down	0.000232368	0.0334587	-	-	GO:0016765//transferase activity, transferring alkyl or aryl (other than methyl) groups	GO:0018130;GO:0000041//transition metal ion transport	-	RecName: Full=Probable nicotianamine synthase 2; AltName: Full=HvNAS2; AltName: Full=S-adenosyl-L-methionine:S-adenosyl-L-methionine:S-adenosyl-methionine 3-amino-3-carboxypropyltransferase 2
GW_rep_c105450	444	9	0	-13.1357	Down	0.000232368	0.0335051	-	GO:0009534//chloroplast thylakoid;GO:0044436	GO:0004601//peroxidase activity;GO:0004812//aminoacyl-tRNA ligase activity;GO:0005506//iron ion binding;GO:0032559	GO:0006418//tRNA aminoacylation for protein translation;GO:0006950//response to stress	ko00480//Glutathione metabolism;ko00053//Ascorbate and aldarate metabolism	Os04g0602100 [Oryza sativa Japonica Group]
GW_rep_c101243	197	9	0	-13.1357	Down	0.000232368	0.0335516	-	-	-	-	-	metallothioneine type2 [Hordeum vulgare subsp. vulgare]
GW_rep_c13055	145	9	0	-13.1357	Down	0.000232368	0.0335982	-	-	-	-	-	-
GW_rep_c19140	144	9	0	-13.1357	Down	0.000232368	0.0336449	-	-	-	-	-	putative carbonic anhydrase [Triticum turgidum subsp. durum x Secale cereale]
GW_rep_c102873	507	9	0	-13.1357	Down	0.000232368	0.0336917	-	GO:0009534//chloroplast thylakoid;GO:0009522//photosystem I	GO:0005515//protein binding	GO:0009767//photosynthetic electron transport chain	ko01100//Metabolic pathways;ko00195//Photosynthesis	RecName: Full=Photosystem I reaction center subunit N, chloroplastic; Short=PSI-N; Flags: Precursor
GW_rep_c13905	154	9	0	-13.1357	Down	0.000232368	0.0337387	-	-	-	-	-	hypothetical protein OsI_04731 [Oryza sativa Indica Group]
GW_rep_c104137	519	9	0	-13.1357	Down	0.000232368	0.0337859	-	-	GO:0016765//transferase activity, transferring alkyl or aryl (other than methyl) groups	GO:0018130;GO:0000041//transition metal ion transport	-	RecName: Full=Nicotianamine synthase 1; AltName: Full=HvNAS1; AltName: Full=S-adenosyl-L-methionine:S-adenosyl-L-methionine:S-adenosyl-methionine 3-amino-3-carboxypropyltransferase 1
GW_rep_c15297	543	9	0	-13.1357	Down	0.000232368	0.0338331	-	-	-	-	-	hypothetical protein SORBIDRAFT_02g032420 [Sorghum bicolor]
GW_rep_c102081	510	9	0	-13.1357	Down	0.000232368	0.0338805	-	GO:0031410//cytoplasmic vesicle	GO:0046914//transition metal ion binding	-	-	copine-1 [Oryza alta]
GW_rep_c9145	158	9	0	-13.1357	Down	0.000232368	0.033928	-	-	-	-	-	-
GW_rep_c2418	389	9	0	-13.1357	Down	0.000232368	0.0339757	-	-	-	-	-	-
GW_rep_c11657	149	9	0	-13.1357	Down	0.000232368	0.0340234	-	GO:0044464//cell part	-	GO:0015833//peptide transport	-	peptide transporter PTR2 [Zea mays]
GW_rep_c3650	403	9	0	-13.1357	Down	0.000232368	0.0340714	-	-	GO:0016746//transferase activity, transferring acyl groups	-	-	putative PF02458-family acyl transferase 1 [Triticum aestivum]
GW_rep_c5365	852	9	0	-13.1357	Down	0.000232368	0.0341194	COG3104/Amino acid transport and metabolism ;/Dipeptide/tripeptide permease	GO:0044464//cell part	-	GO:0015833//peptide transport	-	hypothetical protein LOC100383742 [Zea mays]
GW_rep_c101744	661	9	0	-13.1357	Down	0.000232368	0.0341676	COG3794/Energy production and conversion ;/Plastocyanin	GO:0043231//intracellular membrane-bounded organelle	GO:0046914//transition metal ion binding	-	ko00195//Photosynthesis	plastocyanin precursor [Hordeum vulgare]
GW_rep_c4669	431	9	0	-13.1357	Down	0.000232368	0.0342159	-	-	-	-	ko00330//Arginine and proline metabolism;ko00270//Cysteine and methionine metabolism;ko01100//Metabolic pathways;ko00480//Glutathione metabolism;ko00410//beta-Alanine metabolism	predicted protein [Populus trichocarpa]
GW_rep_c9442	176	9	0	-13.1357	Down	0.000232368	0.0342644	-	-	-	-	-	-
GW_rep_c5745	221	9	0	-13.1357	Down	0.000232368	0.034313	-	GO:0009536//plastid	GO:0042623//ATPase activity, coupled;GO:0032559	-	-	hypothetical protein SORBIDRAFT_01g050040 [Sorghum bicolor]
GW_rep_c2997	316	9	0	-13.1357	Down	0.000232368	0.0343617	-	-	-	-	-	hypothetical protein OsI_14658 [Oryza sativa Indica Group]
GW_rep_c3252	433	9	0	-13.1357	Down	0.000232368	0.0344106	-	GO:0031090//organelle membrane	-	GO:0051707//response to other organism;GO:0015833//peptide transport	-	proton-dependent oligopeptide transporter [Populus trichocarpa]
GW_rep_c5145	235	9	0	-13.1357	Down	0.000232368	0.0344596	-	-	-	-	-	-
GW_rep_c100264	348	9	0	-13.1357	Down	0.000232368	0.0345088	-	GO:0009507//chloroplast;GO:0009522//photosystem I	-	-	ko01100//Metabolic pathways;ko00195//Photosynthesis	RecName: Full=Photosystem I reaction center subunit VI, chloroplastic; Short=PSI-H; AltName: Full=Light-harvesting complex I 11 kDa protein; Flags: Precursor
GW_c8931	452	9	0	-13.1357	Down	0.000232368	0.0345581	-	-	-	-	-	Os02g0654400 [Oryza sativa Japonica Group]
GW_c2851	414	9	0	-13.1357	Down	0.000232368	0.0346075	-	-	-	-	-	-
GW_rep_c105420	387	9	0	-13.1357	Down	0.000232368	0.0346571	-	GO:0005618//cell wall;GO:0031410//cytoplasmic vesicle;GO:0005789//endoplasmic reticulum membrane	GO:0004576//oligosaccharyl transferase activity	GO:0006950//response to stress;GO:0006487//protein N-linked glycosylation	ko00513//Various types of N-glycan biosynthesis;ko04141//Protein processing in endoplasmic reticulum;ko00510//N-Glycan biosynthesis;ko01100//Metabolic pathways	hypothetical protein OsJ_04502 [Oryza sativa Japonica Group]
GW_rep_c8743	169	9	0	-13.1357	Down	0.000232368	0.0347068	-	GO:0009536//plastid	-	-	-	ORF44l [Pinus koraiensis]
GW_rep_c12890	193	9	0	-13.1357	Down	0.000232368	0.0347567	-	GO:0043231//intracellular membrane-bounded organelle	GO:0016831//carboxy-lyase activity;GO:0016491//oxidoreductase activity	GO:0043094	ko00710//Carbon fixation in photosynthetic organisms;ko01120//Microbial metabolism in diverse environments;ko01100//Metabolic pathways;ko00630//Glyoxylate and dicarboxylate metabolism	RecName: Full=Ribulose bisphosphate carboxylase small chain clone 512; Short=RuBisCO small subunit
GW_c11260	466	9	0	-13.1357	Down	0.000232368	0.0348067	-	-	-	-	-	hypothetical protein OsI_10741 [Oryza sativa Indica Group]
GW_rep_c9343	153	9	0	-13.1357	Down	0.000232368	0.0348569	-	-	-	-	-	-
GW_rep_c4602	539	9	0	-13.1357	Down	0.000232368	0.0349072	-	-	GO:0016765//transferase activity, transferring alkyl or aryl (other than methyl) groups	GO:0018130;GO:0000041//transition metal ion transport	-	RecName: Full=Probable nicotianamine synthase 3; AltName: Full=HvNAS3; AltName: Full=S-adenosyl-L-methionine:S-adenosyl-L-methionine:S-adenosyl-methionine 3-amino-3-carboxypropyltransferase 3
GW_rep_c18811	1093	9	0	-13.1357	Down	0.000232368	0.0349576	COG0192/Coenzyme transport and metabolism ;/S-adenosylmethionine synthetase	GO:0030312//external encapsulating structure;GO:0044424//intracellular part;GO:0016020//membrane	GO:0046872//metal ion binding;GO:0016765//transferase activity, transferring alkyl or aryl (other than methyl) groups;GO:0032559	GO:0009108//coenzyme biosynthetic process;GO:0010039//response to iron ion;GO:0009692;GO:0006970//response to osmotic stress	ko00270//Cysteine and methionine metabolism;ko01100//Metabolic pathways;ko01110//Biosynthesis of secondary metabolites	putative AdoMet synthase 1 [Hordeum vulgare subsp. vulgare]
GW_rep_c9158	246	9	0	-13.1357	Down	0.000232368	0.0350082	-	-	-	-	-	-
GW_c7586	989	9	0	-13.1357	Down	0.000232368	0.0350589	COG5274/Energy production and conversion ; Lipid transport and metabolism ;/Cytochrome b involved in lipid metabolism	-	GO:0005506//iron ion binding	-	ko00910//Nitrogen metabolism;ko00520//Amino sugar and nucleotide sugar metabolism;ko01100//Metabolic pathways;ko00620//Pyruvate metabolism	hypothetical protein OsI_25436 [Oryza sativa Indica Group]
GW_rep_c38112	505	9	0	-13.1357	Down	0.000232368	0.0351098	-	-	GO:0016740//transferase activity	-	-	hypothetical protein SORBIDRAFT_09g028690 [Sorghum bicolor]
GW_rep_c101891	506	9	0	-13.1357	Down	0.000232368	0.0351609	-	GO:0034357;GO:0043231//intracellular membrane-bounded organelle	-	-	ko01100//Metabolic pathways;ko00195//Photosynthesis	PS II 10 kDa protein [Phyllostachys edulis]
GW_rep_c100457	210	9	0	-13.1357	Down	0.000232368	0.035212	-	GO:0043231//intracellular membrane-bounded organelle	GO:0004091//carboxylesterase activity	GO:0009639//response to red or far red light	-	Os03g0203200 [Oryza sativa Japonica Group]
GW_rep_c101543	533	9	0	-13.1357	Down	0.000232368	0.0352634	-	GO:0009536//plastid	-	GO:0006091//generation of precursor metabolites and energy	ko00196//Photosynthesis - antenna proteins	type II LHCI [Lolium temulentum]
GW_c4971	655	9	0	-13.1357	Down	0.000232368	0.0353148	-	-	-	-	-	hypothetical protein SORBIDRAFT_03g013110 [Sorghum bicolor]
GW_rep_c23018	558	9	0	-13.1357	Down	0.000232368	0.0353665	-	-	-	-	-	Os02g0519800 [Oryza sativa Japonica Group]
GW_rep_c13469	117	9	0	-13.1357	Down	0.000232368	0.0354183	-	-	-	-	ko00330//Arginine and proline metabolism;ko01100//Metabolic pathways;ko01110//Biosynthesis of secondary metabolites;ko00250//Alanine, aspartate and glutamate metabolism	hypothetical protein SELMODRAFT_232328 [Selaginella moellendorffii]
GW_rep_c2463	414	9	0	-13.1357	Down	0.000232368	0.0354702	-	-	-	-	-	-
GW_rep_c2065	468	9	0	-13.1357	Down	0.000232368	0.0355223	-	-	-	-	-	hypothetical protein LOC100276728 [Zea mays]
GW_c2786	444	9	0	-13.1357	Down	0.000232368	0.0355745	-	-	-	-	-	-
GW_rep_c100164	594	9	0	-13.1357	Down	0.000232368	0.0356269	COG0580/Carbohydrate transport and metabolism ;/Glycerol uptake facilitator and related permeases (Major Intrinsic Protein Family)	GO:0031224//intrinsic to membrane	-	GO:0006810//transport	-	aquaporin [Hordeum vulgare]
GW_c7083	329	9	0	-13.1357	Down	0.000232368	0.0356795	-	-	-	-	-	-
GW_rep_c100859	608	9	0	-13.1357	Down	0.000232368	0.0357322	-	-	-	-	-	putative senescence-associated protein [Pisum sativum]
GW_rep_c103236	376	9	0	-13.1357	Down	0.000232368	0.035785	-	-	-	-	-	-
GW_rep_c5905	221	9	0	-13.1357	Down	0.000232368	0.035838	-	GO:0043231//intracellular membrane-bounded organelle	-	-	ko01110//Biosynthesis of secondary metabolites;ko00901//Indole alkaloid biosynthesis	hypothetical protein LOC100382663 [Zea mays]
GW_rep_c105608	609	9	0	-13.1357	Down	0.000232368	0.0358912	-	GO:0031410//cytoplasmic vesicle	GO:0016209//antioxidant activity;GO:0005506//iron ion binding;GO:0003824//catalytic activity	GO:0006950//response to stress;GO:0008152//metabolic process	ko00940//Phenylpropanoid biosynthesis;ko00360//Phenylalanine metabolism;ko00680//Methane metabolism;ko01100//Metabolic pathways;ko01110//Biosynthesis of secondary metabolites	peroxidase 6 [Triticum monococcum]
GW_c102808	532	9	0	-13.1357	Down	0.000232368	0.0359445	COG4451/Energy production and conversion ;/Ribulose bisphosphate carboxylase small subunit	GO:0043231//intracellular membrane-bounded organelle	GO:0016831//carboxy-lyase activity;GO:0016491//oxidoreductase activity	GO:0043094	ko00710//Carbon fixation in photosynthetic organisms;ko01120//Microbial metabolism in diverse environments;ko01100//Metabolic pathways;ko00630//Glyoxylate and dicarboxylate metabolism	RecName: Full=Ribulose bisphosphate carboxylase small chain PW9, chloroplastic; Short=RuBisCO small subunit PW9; Flags: Precursor
GW_rep_c2945	548	9	0	-13.1357	Down	0.000232368	0.035998	-	-	-	-	-	Os01g0833800 [Oryza sativa Japonica Group]
GW_rep_c10683	338	9	0	-13.1357	Down	0.000232368	0.0360517	-	-	-	-	-	-
GW_rep_c100584	226	9	0	-13.1357	Down	0.000232368	0.0361055	-	-	-	-	-	hypothetical protein OsI_14065 [Oryza sativa Indica Group]
GW_rep_c108074	440	9	0	-13.1357	Down	0.000232368	0.0361594	-	GO:0044424//intracellular part	GO:0046872//metal ion binding;GO:0004611//phosphoenolpyruvate carboxykinase activity;GO:0016628//oxidoreductase activity, acting on the CH-CH group of donors, NAD or NADP as acceptor	GO:0009060//aerobic respiration;GO:0043648//dicarboxylic acid metabolic process	ko00710//Carbon fixation in photosynthetic organisms;ko00680//Methane metabolism;ko01120//Microbial metabolism in diverse environments;ko01100//Metabolic pathways;ko00620//Pyruvate metabolism;ko00720//Carbon fixation pathways in prokaryotes	phospoenolpyruvate carboxylase [Triticum aestivum]
GW_rep_c100853	444	9	0	-13.1357	Down	0.000232368	0.0362136	-	-	-	-	-	-
GW_rep_c21237	318	9	0	-13.1357	Down	0.000232368	0.0362679	-	-	-	-	-	-
GW_rep_c100167	695	9	0	-13.1357	Down	0.000232368	0.0363223	COG4451/Energy production and conversion ;/Ribulose bisphosphate carboxylase small subunit	GO:0043231//intracellular membrane-bounded organelle	GO:0016831//carboxy-lyase activity;GO:0016491//oxidoreductase activity	GO:0043094	ko00710//Carbon fixation in photosynthetic organisms;ko01120//Microbial metabolism in diverse environments;ko01100//Metabolic pathways;ko00630//Glyoxylate and dicarboxylate metabolism	ribulose-1,5-bisphosphate carboxylase/oxygenase small subunit [Triticum aestivum]
GW_rep_c16926	108	9	0	-13.1357	Down	0.000232368	0.0363769	-	-	-	-	-	-
GW_rep_c100519	1083	9	0	-13.1357	Down	0.000232368	0.0364317	-	-	GO:0016765//transferase activity, transferring alkyl or aryl (other than methyl) groups	GO:0018130;GO:0000041//transition metal ion transport	-	RecName: Full=Nicotianamine synthase 1; AltName: Full=HvNAS1; AltName: Full=S-adenosyl-L-methionine:S-adenosyl-L-methionine:S-adenosyl-methionine 3-amino-3-carboxypropyltransferase 1
GW_rep_c2009	399	9	0	-13.1357	Down	0.000232368	0.0364867	-	GO:0031224//intrinsic to membrane;GO:0031410//cytoplasmic vesicle;GO:0043231//intracellular membrane-bounded organelle	-	GO:0051234//establishment of localization	-	hypothetical protein LOC100273391 [Zea mays]
GW_rep_c10019	136	9	0	-13.1357	Down	0.000232368	0.0365418	-	GO:0043231//intracellular membrane-bounded organelle;GO:0009523//photosystem II	-	GO:0044237//cellular metabolic process	ko01100//Metabolic pathways;ko00195//Photosynthesis	photosystem II polypeptide [Triticum aestivum]
GW_rep_c100852	120	9	0	-13.1357	Down	0.000232368	0.0365971	-	-	GO:0016832//aldehyde-lyase activity	GO:0006007//glucose catabolic process	ko00051//Fructose and mannose metabolism;ko00710//Carbon fixation in photosynthetic organisms;ko01120//Microbial metabolism in diverse environments;ko01100//Metabolic pathways;ko00030//Pentose phosphate pathway;ko01110//Biosynthesis of secondary metabolites;ko00010//Glycolysis / Gluconeogenesis	fructose 1,6-bisphosphate aldolase precursor [Avena sativa]
GW_rep_c14115	122	9	0	-13.1357	Down	0.000232368	0.0366525	-	-	-	-	-	-
GW_rep_c5885	213	9	0	-13.1357	Down	0.000232368	0.0367081	COG1112/Replication, recombination and repair ;/Superfamily I DNA and RNA helicases and helicase subunits	GO:0044424//intracellular part	GO:0046914//transition metal ion binding;GO:0003676//nucleic acid binding;GO:0017111//nucleoside-triphosphatase activity;GO:0032559	GO:0000956//nuclear-transcribed mRNA catabolic process	-	hypothetical protein SORBIDRAFT_02g033940 [Sorghum bicolor]
GW_rep_c17309	335	9	0	-13.1357	Down	0.000232368	0.0367639	-	GO:0005618//cell wall;GO:0031410//cytoplasmic vesicle;GO:0044446//intracellular organelle part;GO:0031090//organelle membrane;GO:0005783//endoplasmic reticulum	GO:0016740//transferase activity	GO:0006950//response to stress	-	dolichyl-diphosphooligosaccharide--protein glycosyltransferase, putative, expressed [Triticum aestivum]
GW_rep_c100256	282	9	0	-13.1357	Down	0.000232368	0.0368199	-	GO:0005576//extracellular region;GO:0031410//cytoplasmic vesicle	GO:0016209//antioxidant activity;GO:0046914//transition metal ion binding;GO:0004871//signal transducer activity;GO:0003824//catalytic activity	GO:0008152//metabolic process	-	germin-like protein 6a [Hordeum vulgare subsp. vulgare]
GW_rep_c103151	982	9	0	-13.1357	Down	0.000232368	0.036876	COG0500/Secondary metabolites biosynthesis, transport and catabolism ; General function prediction only ;/SAM-dependent methyltransferases	-	GO:0016765//transferase activity, transferring alkyl or aryl (other than methyl) groups	GO:0018130;GO:0000041//transition metal ion transport	-	RecName: Full=Probable nicotianamine synthase 2; AltName: Full=HvNAS2; AltName: Full=S-adenosyl-L-methionine:S-adenosyl-L-methionine:S-adenosyl-methionine 3-amino-3-carboxypropyltransferase 2
GW_c15092	949	9	0	-13.1357	Down	0.000232368	0.0369323	COG1297/Function unknown ;/Predicted membrane protein	GO:0044464//cell part	-	GO:0006810//transport	-	iron-phytosiderophore transporter [Hordeum vulgare subsp. vulgare]
GW_c2741	413	9	0	-13.1357	Down	0.000232368	0.0369888	COG2059/Inorganic ion transport and metabolism ;/Chromate transport protein ChrA	-	-	-	-	hypothetical protein CHLNCDRAFT_35448 [Chlorella variabilis]
GW_c24463	99	9	0	-13.1357	Down	0.000232368	0.0370454	-	-	-	-	-	-
GW_rep_c15347	113	9	0	-13.1357	Down	0.000232368	0.0371023	-	-	-	-	-	-
GW_c2830	416	9	0	-13.1357	Down	0.000232368	0.0371592	-	GO:0031410//cytoplasmic vesicle	-	-	-	hypothetical protein SORBIDRAFT_03g010270 [Sorghum bicolor]
GW_rep_c14436	115	9	0	-13.1357	Down	0.000232368	0.0372164	-	-	-	-	-	-
GW_rep_c14425	231	9	0	-13.1357	Down	0.000232368	0.0372738	-	-	-	-	-	-
GW_rep_c3394	476	9	0	-13.1357	Down	0.000232368	0.0373313	-	GO:0030529//ribonucleoprotein complex;GO:0043231//intracellular membrane-bounded organelle	GO:0005488//binding	-	ko03018//RNA degradation	Os04g0445800 [Oryza sativa Japonica Group]
GW_rep_c17058	94	9	0	-13.1357	Down	0.000232368	0.037389	-	-	-	-	-	-
GW_rep_c100514	1059	9	0	-13.1357	Down	0.000232368	0.0374469	COG0500/Secondary metabolites biosynthesis, transport and catabolism ; General function prediction only ;/SAM-dependent methyltransferases	-	GO:0016765//transferase activity, transferring alkyl or aryl (other than methyl) groups	GO:0018130;GO:0000041//transition metal ion transport	-	RecName: Full=Probable nicotianamine synthase 2; AltName: Full=HvNAS2; AltName: Full=S-adenosyl-L-methionine:S-adenosyl-L-methionine:S-adenosyl-methionine 3-amino-3-carboxypropyltransferase 2
GW_rep_c3146	467	9	0	-13.1357	Down	0.000232368	0.0375049	COG2233/Nucleotide transport and metabolism ;/Xanthine/uracil permeases	GO:0044464//cell part	-	GO:0006810//transport	-	hypothetical protein SORBIDRAFT_04g028300 [Sorghum bicolor]
GW_c1987	434	9	0	-13.1357	Down	0.000232368	0.0375632	-	-	-	-	-	hypothetical protein OsJ_09835 [Oryza sativa Japonica Group]
GW_rep_c45903	168	9	0	-13.1357	Down	0.000232368	0.0376216	-	-	-	-	-	-
GW_rep_c6690	809	9	0	-13.1357	Down	0.000232368	0.0376802	COG0515/General function prediction only ; Signal transduction mechanisms ; Transcription ; Replication, recombination and repair ;/Serine/threonine protein kinase	GO:0031410//cytoplasmic vesicle	GO:0004672//protein kinase activity;GO:0032559	GO:0006464//protein modification process	ko04626//Plant-pathogen interaction	hypothetical protein OsI_00035 [Oryza sativa Indica Group]
GW_c12730	324	9	0	-13.1357	Down	0.000232368	0.037739	COG5069/Cytoskeleton ;/Ca2+-binding actin-bundling protein fimbrin/plastin (EF-Hand superfamily)	-	GO:0046872//metal ion binding;GO:0008092//cytoskeletal protein binding	-	-	Os01g0514600 [Oryza sativa Japonica Group]
GW_c17961	547	9	0	-13.1357	Down	0.000232368	0.0377979	COG5637/Function unknown ;/Predicted integral membrane protein	-	-	-	-	cyclase/dehydrase, putative, expressed [Triticum aestivum]
GW_rep_c15255	104	9	0	-13.1357	Down	0.000232368	0.0378571	-	-	-	-	-	-
GW_rep_c4270	416	8	0	-12.9658	Down	0.000574994	0.0572821	COG2051/Translation, ribosomal structure and biogenesis ;/Ribosomal protein S27E	-	-	-	ko03013//RNA transport	hypothetical protein SORBIDRAFT_10g028940 [Sorghum bicolor]
GW_rep_c26452	90	8	0	-12.9658	Down	0.000574994	0.0573369	-	-	-	-	-	-
GW_rep_c9538	765	8	0	-12.9658	Down	0.000574994	0.0573919	COG5080/Intracellular trafficking, secretion, and vesicular transport ;/Rab GTPase interacting factor, Golgi membrane protein	GO:0009536//plastid	-	-	ko03018//RNA degradation	Os03g0289200 [Oryza sativa Japonica Group]
GW_c5424	535	8	0	-12.9658	Down	0.000574994	0.057447	-	GO:0043234//protein complex	GO:0005488//binding;GO:0019787//small conjugating protein ligase activity	GO:0032446//protein modification by small protein conjugation	ko03040//Spliceosome;ko04120//Ubiquitin mediated proteolysis	pre-mRNA-splicing factor 19 [Zea mays]
GW_rep_c2586	431	8	0	-12.9658	Down	0.000574994	0.0575022	-	-	GO:0004553//hydrolase activity, hydrolyzing O-glycosyl compounds	GO:0044238//primary metabolic process	ko00500//Starch and sucrose metabolism	hypothetical protein OsJ_10702 [Oryza sativa Japonica Group]
GW_rep_c7360	192	8	0	-12.9658	Down	0.000574994	0.0575575	-	-	-	-	ko04130//SNARE interactions in vesicular transport	hypothetical protein LOC100191650 [Zea mays]
GW_rep_c4206	331	8	0	-12.9658	Down	0.000574994	0.0576128	COG1233/Secondary metabolites biosynthesis, transport and catabolism ;/Phytoene dehydrogenase and related proteins	-	GO:0016627//oxidoreductase activity, acting on the CH-CH group of donors	GO:0016109	ko00906//Carotenoid biosynthesis	carotenoid isomerase, putative, expressed [Oryza sativa (japonica cultivar-group)]
GW_c23535	363	8	0	-12.9658	Down	0.000574994	0.0576684	-	-	-	-	-	-
GW_rep_c8780	880	8	0	-12.9658	Down	0.000574994	0.057724	-	GO:0031410//cytoplasmic vesicle	GO:0032559	GO:0012501//programmed cell death;GO:0006950//response to stress	ko04626//Plant-pathogen interaction	hypothetical protein OsI_35599 [Oryza sativa Indica Group]
GW_rep_c9393	556	8	0	-12.9658	Down	0.000574994	0.0577797	-	-	-	-	-	hypothetical protein OsJ_10433 [Oryza sativa Japonica Group]
GW_rep_c2408	449	8	0	-12.9658	Down	0.000574994	0.0578355	COG4354/Carbohydrate transport and metabolism ;/Predicted bile acid beta-glucosidase	GO:0031224//intrinsic to membrane	GO:0004553//hydrolase activity, hydrolyzing O-glycosyl compounds	GO:0006678//glucosylceramide metabolic process	-	hypothetical protein SORBIDRAFT_07g001140 [Sorghum bicolor]
GW_rep_c15615	1139	8	0	-12.9658	Down	0.000574994	0.0578914	COG0471/Inorganic ion transport and metabolism ;/Di- and tricarboxylate transporters	GO:0043231//intracellular membrane-bounded organelle	GO:0015556//C4-dicarboxylate transmembrane transporter activity	GO:0015743//malate transport;GO:0030641//regulation of cellular pH;GO:0030001//metal ion transport	-	Os09g0484900 [Oryza sativa Japonica Group]
GW_rep_c23873	509	8	0	-12.9658	Down	0.000574994	0.0579475	-	-	GO:0016765//transferase activity, transferring alkyl or aryl (other than methyl) groups	GO:0018130;GO:0000041//transition metal ion transport	-	RecName: Full=Probable nicotianamine synthase 7; AltName: Full=HvNAS7; AltName: Full=S-adenosyl-L-methionine:S-adenosyl-L-methionine:S-adenosyl-methionine 3-amino-3-carboxypropyltransferase 7
GW_rep_c11744	163	8	0	-12.9658	Down	0.000574994	0.0580036	-	-	-	-	-	-
GW_rep_c23607	128	8	0	-12.9658	Down	0.000574994	0.0580599	-	GO:0015630//microtubule cytoskeleton	GO:0046872//metal ion binding;GO:0003774//motor activity;GO:0032559	GO:0007017//microtubule-based process	-	hypothetical protein SORBIDRAFT_08g003590 [Sorghum bicolor]
GW_rep_c100531	878	8	0	-12.9658	Down	0.000574994	0.0581163	-	GO:0034357;GO:0044425//membrane part;GO:0009536//plastid	-	-	ko01100//Metabolic pathways;ko00195//Photosynthesis	RecName: Full=Oxygen-evolving enhancer protein 2, chloroplastic; Short=OEE2; AltName: Full=23 kDa subunit of oxygen evolving system of photosystem II; AltName: Full=23 kDa thylakoid membrane protein; AltName: Full=OEC 23 kDa subunit; Flags: Precursor
GW_rep_c3186	336	8	0	-12.9658	Down	0.000574994	0.0581727	-	GO:0044464//cell part	-	-	-	hypothetical protein SORBIDRAFT_05g003180 [Sorghum bicolor]
GW_rep_c20650	125	8	0	-12.9658	Down	0.000574994	0.0582293	-	-	-	-	-	-
GW_rep_c100499	786	8	0	-12.9658	Down	0.000574994	0.058286	COG2503/General function prediction only ;/Predicted secreted acid phosphatase	GO:0031410//cytoplasmic vesicle;GO:0043231//intracellular membrane-bounded organelle	GO:0016791//phosphatase activity	-	ko00740//Riboflavin metabolism;ko01120//Microbial metabolism in diverse environments;ko00627//Aminobenzoate degradation;ko03010//Ribosome	putative acid phosphatase [Hordeum vulgare subsp. vulgare]
GW_rep_c16047	771	8	0	-12.9658	Down	0.000574994	0.0583428	-	-	GO:0016765//transferase activity, transferring alkyl or aryl (other than methyl) groups	GO:0000041//transition metal ion transport	-	RecName: Full=Probable nicotianamine synthase 6; AltName: Full=HvNAS6; AltName: Full=S-adenosyl-L-methionine:S-adenosyl-L-methionine:S-adenosyl-methionine 3-amino-3-carboxypropyltransferase 6
GW_rep_c100092	321	8	0	-12.9658	Down	0.000574994	0.0583998	-	-	-	-	-	-
GW_rep_c4083	462	8	0	-12.9658	Down	0.000574994	0.0584568	-	-	-	-	-	-
GW_rep_c40279	573	8	0	-12.9658	Down	0.000574994	0.0585139	-	-	-	-	-	-
GW_rep_c42344	1277	8	0	-12.9658	Down	0.000574994	0.0585712	COG2032/Inorganic ion transport and metabolism ;/Cu/Zn superoxide dismutase	GO:0043231//intracellular membrane-bounded organelle;GO:0031410//cytoplasmic vesicle	-	-	ko04146//Peroxisome;ko05016//Huntington's disease;ko05020//Prion diseases;ko05014//Amyotrophic lateral sclerosis (ALS)	hypothetical protein SORBIDRAFT_03g029700 [Sorghum bicolor]
GW_rep_c105964	525	8	0	-12.9658	Down	0.000574994	0.0586286	-	GO:0031410//cytoplasmic vesicle	-	-	-	hypothetical protein OsI_32759 [Oryza sativa Indica Group]
GW_rep_c11437	159	8	0	-12.9658	Down	0.000574994	0.058686	-	GO:0031410//cytoplasmic vesicle	GO:0004871//signal transducer activity;GO:0030246//carbohydrate binding;GO:0004672//protein kinase activity;GO:0032559	GO:0006464//protein modification process	ko04626//Plant-pathogen interaction	hypothetical protein OsJ_20087 [Oryza sativa Japonica Group]
GW_rep_c13639	534	8	0	-12.9658	Down	0.000574994	0.0587436	-	-	-	-	-	Os03g0304800 [Oryza sativa Japonica Group]
GW_rep_c26938	602	8	0	-12.9658	Down	0.000574994	0.0588013	-	-	GO:0008415//acyltransferase activity	-	-	Os06g0155500 [Oryza sativa Japonica Group]
GW_rep_c46298	130	8	0	-12.9658	Down	0.000574994	0.0588591	COG0126/Carbohydrate transport and metabolism ;/3-phosphoglycerate kinase	GO:0030312//external encapsulating structure;GO:0009532//plastid stroma;GO:0009526//plastid envelope;GO:0005576//extracellular region	GO:0016301//kinase activity	GO:0006007//glucose catabolic process;GO:0010038//response to metal ion;GO:0006796//phosphate metabolic process;GO:0006950//response to stress	ko00710//Carbon fixation in photosynthetic organisms;ko01120//Microbial metabolism in diverse environments;ko01100//Metabolic pathways;ko01110//Biosynthesis of secondary metabolites;ko00010//Glycolysis / Gluconeogenesis	RecName: Full=Phosphoglycerate kinase, chloroplastic; Flags: Precursor
GW_rep_c3264	369	8	0	-12.9658	Down	0.000574994	0.0589171	-	GO:0031410//cytoplasmic vesicle	GO:0015291//secondary active transmembrane transporter activity	GO:0015893//drug transport	-	hypothetical protein OsJ_35075 [Oryza sativa Japonica Group]
GW_rep_c23987	221	8	0	-12.9658	Down	0.000574994	0.0589751	-	-	-	-	-	-
GW_c3862	403	8	0	-12.9658	Down	0.000574994	0.0590333	-	-	-	-	-	-
GW_rep_c103820	737	8	0	-12.9658	Down	0.000574994	0.0590916	-	GO:0009536//plastid	-	GO:0006091//generation of precursor metabolites and energy	ko00196//Photosynthesis - antenna proteins;ko01100//Metabolic pathways	chlorophyll a/b binding protein [Solanum tuberosum]
GW_rep_c104367	470	8	0	-12.9658	Down	0.000574994	0.05915	COG0652/Posttranslational modification, protein turnover, chaperones ;/Peptidyl-prolyl cis-trans isomerase (rotamase) - cyclophilin family	-	GO:0016859//cis-trans isomerase activity	GO:0044267//cellular protein metabolic process	-	cyclophilin A-1 [Triticum aestivum]
GW_rep_c7625	543	8	0	-12.9658	Down	0.000574994	0.0592085	COG2013/Function unknown ;/Uncharacterized conserved protein	GO:0043231//intracellular membrane-bounded organelle	-	-	-	Os03g0747300 [Oryza sativa Japonica Group]
GW_rep_c13011	136	8	0	-12.9658	Down	0.000574994	0.0592671	-	GO:0031224//intrinsic to membrane	GO:0016759//cellulose synthase activity;GO:0046914//transition metal ion binding	GO:0045229//external encapsulating structure organization;GO:0009250//glucan biosynthetic process	-	cellulose synthase, expressed [Triticum aestivum]
GW_rep_c102790	950	8	0	-12.9658	Down	0.000574994	0.0593258	COG5040/Signal transduction mechanisms ;/14-3-3 family protein	GO:0043231//intracellular membrane-bounded organelle	GO:0030291//protein serine/threonine kinase inhibitor activity;GO:0004091//carboxylesterase activity;GO:0005515//protein binding	GO:0006587//serotonin biosynthetic process from tryptophan;GO:0006974//response to DNA damage stimulus	ko04722//Neurotrophin signaling pathway;ko04110//Cell cycle;ko04114//Oocyte meiosis	14-3-3 protein homologue [Hordeum vulgare subsp. vulgare]
GW_rep_c3193	496	8	0	-12.9658	Down	0.000574994	0.0593847	COG1547/Function unknown ;/Uncharacterized conserved protein	GO:0043231//intracellular membrane-bounded organelle	-	-	-	hypothetical protein LOC100280089 [Zea mays]
GW_c6814	531	8	0	-12.9658	Down	0.000574994	0.0594436	COG4451/Energy production and conversion ;/Ribulose bisphosphate carboxylase small subunit	GO:0043231//intracellular membrane-bounded organelle	GO:0016831//carboxy-lyase activity;GO:0016491//oxidoreductase activity	GO:0043094	ko00710//Carbon fixation in photosynthetic organisms;ko01120//Microbial metabolism in diverse environments;ko01100//Metabolic pathways;ko00630//Glyoxylate and dicarboxylate metabolism	RecName: Full=Ribulose bisphosphate carboxylase small chain clone 512; Short=RuBisCO small subunit
GW_rep_c5802	599	8	0	-12.9658	Down	0.000574994	0.0595027	-	-	-	-	-	-
GW_rep_c102009	417	8	0	-12.9658	Down	0.000574994	0.0595619	-	-	-	-	-	-
GW_c4236	623	8	0	-12.9658	Down	0.000574994	0.0596213	-	-	-	-	-	hypothetical protein SORBIDRAFT_07g002030 [Sorghum bicolor]
GW_rep_c6032	271	8	0	-12.9658	Down	0.000574994	0.0596807	-	-	GO:0046872//metal ion binding;GO:0016279//protein-lysine N-methyltransferase activity	GO:0016571//histone methylation	-	hypothetical protein OsJ_26262 [Oryza sativa Japonica Group]
GW_rep_c103232	512	8	0	-12.9658	Down	0.000574994	0.0597403	-	-	-	-	-	-
GW_rep_c101202	453	8	0	-12.9658	Down	0.000574994	0.0598	-	-	-	-	-	RecName: Full=Metallothionein-like protein 1; Short=MT-1
GW_rep_c105409	583	8	0	-12.9658	Down	0.000574994	0.0598598	-	GO:0009521;GO:0031224//intrinsic to membrane;GO:0009534//chloroplast thylakoid	GO:0046906//tetrapyrrole binding;GO:0043169//cation binding	GO:0006464//protein modification process;GO:0006091//generation of precursor metabolites and energy	ko00196//Photosynthesis - antenna proteins;ko01100//Metabolic pathways	light harvesting chlorophyll a/b-binding protein Lhcb1 [Hordeum vulgare subsp. vulgare]
GW_rep_c7249	211	8	0	-12.9658	Down	0.000574994	0.0599197	-	GO:0043231//intracellular membrane-bounded organelle;GO:0030529//ribonucleoprotein complex	GO:0005198//structural molecule activity	GO:0010467//gene expression;GO:0022613//ribonucleoprotein complex biogenesis	ko03010//Ribosome	hypothetical protein SORBIDRAFT_01g003780 [Sorghum bicolor]
GW_rep_c102054	589	8	0	-12.9658	Down	0.000574994	0.0599797	-	GO:0034357;GO:0043231//intracellular membrane-bounded organelle	-	-	ko01100//Metabolic pathways;ko00195//Photosynthesis	PS II 10 kDa protein [Phyllostachys edulis]
GW_rep_c16010	140	8	0	-12.9658	Down	0.000574994	0.0600399	-	-	GO:0032559	GO:0012501//programmed cell death;GO:0006950//response to stress	-	hypothetical protein SORBIDRAFT_05g004430 [Sorghum bicolor]
GW_rep_c103884	431	8	0	-12.9658	Down	0.000574994	0.0601002	-	GO:0043231//intracellular membrane-bounded organelle	GO:0016741	GO:0006730//one-carbon metabolic process	-	hypothetical protein SORBIDRAFT_01g031850 [Sorghum bicolor]
GW_rep_c26495	309	8	0	-12.9658	Down	0.000574994	0.0601606	-	-	-	-	-	-
GW_rep_c100532	688	8	0	-12.9658	Down	0.000574994	0.0602211	-	GO:0009521;GO:0031224//intrinsic to membrane;GO:0009534//chloroplast thylakoid	GO:0046906//tetrapyrrole binding;GO:0043169//cation binding	GO:0006464//protein modification process;GO:0006091//generation of precursor metabolites and energy	ko00196//Photosynthesis - antenna proteins;ko01100//Metabolic pathways	light harvesting chlorophyll a/b-binding protein Lhcb1 [Hordeum vulgare subsp. vulgare]
GW_rep_c6413	467	8	0	-12.9658	Down	0.000574994	0.0602817	-	-	-	-	-	hypothetical protein OsI_16076 [Oryza sativa Indica Group]
GW_rep_c44076	1087	8	0	-12.9658	Down	0.000574994	0.0603425	COG3588/Carbohydrate transport and metabolism ;/Fructose-1,6-bisphosphate aldolase	GO:0043231//intracellular membrane-bounded organelle	GO:0016832//aldehyde-lyase activity	GO:0006007//glucose catabolic process	ko00051//Fructose and mannose metabolism;ko00710//Carbon fixation in photosynthetic organisms;ko01120//Microbial metabolism in diverse environments;ko01100//Metabolic pathways;ko00030//Pentose phosphate pathway;ko01110//Biosynthesis of secondary metabolites;ko00010//Glycolysis / Gluconeogenesis	chloroplast fructose-bisphosphate aldolase [Triticum aestivum]
GW_rep_c4835	460	8	0	-12.9658	Down	0.000574994	0.0604034	-	GO:0031410//cytoplasmic vesicle	-	-	-	Os01g0962100 [Oryza sativa Japonica Group]
GW_rep_c50100	859	8	0	-12.9658	Down	0.000574994	0.0604644	-	-	GO:0016765//transferase activity, transferring alkyl or aryl (other than methyl) groups	GO:0018130;GO:0000041//transition metal ion transport	-	RecName: Full=Nicotianamine synthase 1; AltName: Full=HvNAS1; AltName: Full=S-adenosyl-L-methionine:S-adenosyl-L-methionine:S-adenosyl-methionine 3-amino-3-carboxypropyltransferase 1
GW_rep_c15838	759	8	0	-12.9658	Down	0.000574994	0.0605255	-	-	-	-	-	hypothetical protein OsJ_11694 [Oryza sativa Japonica Group]
GW_c23610	299	8	0	-12.9658	Down	0.000574994	0.0605868	-	-	-	-	-	-
GW_rep_c26756	86	8	0	-12.9658	Down	0.000574994	0.0606482	-	-	-	-	-	-
GW_rep_c12340	366	8	0	-12.9658	Down	0.000574994	0.0607097	-	-	-	-	ko00270//Cysteine and methionine metabolism;ko01100//Metabolic pathways;ko01110//Biosynthesis of secondary metabolites	hypothetical protein OsI_02564 [Oryza sativa Indica Group]
GW_rep_c108129	312	8	0	-12.9658	Down	0.000574994	0.0607713	COG0149/Carbohydrate transport and metabolism ;/Triosephosphate isomerase	GO:0044424//intracellular part	GO:0016861//intramolecular oxidoreductase activity, interconverting aldoses and ketoses	GO:0006007//glucose catabolic process;GO:0006631//fatty acid metabolic process	ko00562//Inositol phosphate metabolism;ko00051//Fructose and mannose metabolism;ko00710//Carbon fixation in photosynthetic organisms;ko01120//Microbial metabolism in diverse environments;ko01100//Metabolic pathways;ko01110//Biosynthesis of secondary metabolites;ko00010//Glycolysis / Gluconeogenesis	RecName: Full=Triosephosphate isomerase, cytosolic; Short=TIM; Short=Triose-phosphate isomerase
GW_rep_c100685	533	8	0	-12.9658	Down	0.000574994	0.0608331	-	GO:0009534//chloroplast thylakoid;GO:0009522//photosystem I	GO:0005515//protein binding	GO:0009767//photosynthetic electron transport chain	ko01100//Metabolic pathways;ko00195//Photosynthesis	RecName: Full=Photosystem I reaction center subunit N, chloroplastic; Short=PSI-N; Flags: Precursor
GW_rep_c8993	189	8	0	-12.9658	Down	0.000574994	0.060895	-	-	-	-	-	-
GW_rep_c46799	350	8	0	-12.9658	Down	0.000574994	0.060957	COG0401/Function unknown ;/Uncharacterized homolog of Blt101	GO:0031224//intrinsic to membrane;GO:0031410//cytoplasmic vesicle	-	GO:0006972//hyperosmotic response	-	RecName: Full=Salt stress-induced hydrophobic peptide ESI3
GW_rep_c100051	590	8	0	-12.9658	Down	0.000574994	0.0610191	COG5163/Translation, ribosomal structure and biogenesis ;/Protein required for biogenesis of the 60S ribosomal subunit	GO:0031981//nuclear lumen	-	GO:0042254//ribosome biogenesis	-	hypothetical protein [Vitis vinifera]
GW_rep_c100794	91	8	0	-12.9658	Down	0.000574994	0.0610814	-	-	-	-	-	-
GW_rep_c101052	76	8	0	-12.9658	Down	0.000574994	0.0611438	-	-	-	-	-	-
GW_rep_c12380	144	8	0	-12.9658	Down	0.000574994	0.0612063	-	GO:0016591//DNA-directed RNA polymerase II, holoenzyme;GO:0009536//plastid	GO:0034062//RNA polymerase activity;GO:0016757//transferase activity, transferring glycosyl groups;GO:0003676//nucleic acid binding	GO:0006351//transcription, DNA-dependent	ko00230//Purine metabolism;ko05016//Huntington's disease;ko00240//Pyrimidine metabolism;ko01100//Metabolic pathways;ko03020//RNA polymerase	hypothetical protein OsJ_26081 [Oryza sativa Japonica Group]
GW_c12016	614	8	0	-12.9658	Down	0.000574994	0.0612689	-	GO:0043231//intracellular membrane-bounded organelle;GO:0005694//chromosome	GO:0005488//binding	GO:0016568//chromatin modification	-	hypothetical protein SORBIDRAFT_09g003070 [Sorghum bicolor]
GW_rep_c4418	329	8	0	-12.9658	Down	0.000574994	0.0613317	-	-	-	-	-	-
GW_rep_c100226	1094	8	0	-12.9658	Down	0.000574994	0.0613946	COG0500/Secondary metabolites biosynthesis, transport and catabolism ; General function prediction only ;/SAM-dependent methyltransferases	-	GO:0016765//transferase activity, transferring alkyl or aryl (other than methyl) groups	GO:0018130;GO:0000041//transition metal ion transport	-	RecName: Full=Probable nicotianamine synthase 2; AltName: Full=HvNAS2; AltName: Full=S-adenosyl-L-methionine:S-adenosyl-L-methionine:S-adenosyl-methionine 3-amino-3-carboxypropyltransferase 2
GW_rep_c19385	348	8	0	-12.9658	Down	0.000574994	0.0614576	-	-	-	-	-	-
GW_rep_c102947	586	8	0	-12.9658	Down	0.000574994	0.0615208	-	GO:0031410//cytoplasmic vesicle;GO:0043231//intracellular membrane-bounded organelle	GO:0005488//binding;GO:0004175//endopeptidase activity	GO:0019538//protein metabolic process	ko04142//Lysosome	RecName: Full=Thiol protease aleurain; Flags: Precursor
GW_rep_c100460	202	8	0	-12.9658	Down	0.000574994	0.0615841	COG0480/Translation, ribosomal structure and biogenesis ;/Translation elongation factors (GTPases)	-	GO:0017111//nucleoside-triphosphatase activity;GO:0008135//translation factor activity, nucleic acid binding;GO:0032561//guanyl ribonucleotide binding	GO:0006412//translation;GO:0009207	-	hypothetical protein SORBIDRAFT_03g034200 [Sorghum bicolor]
GW_rep_c24067	104	8	0	-12.9658	Down	0.000574994	0.0616475	-	-	-	-	-	-
GW_rep_c101129	837	8	0	-12.9658	Down	0.000574994	0.0617111	COG0148/Carbohydrate transport and metabolism ;/Enolase	GO:0043234//protein complex;GO:0044424//intracellular part	GO:0046872//metal ion binding;GO:0016836//hydro-lyase activity	GO:0006007//glucose catabolic process	ko00680//Methane metabolism;ko01120//Microbial metabolism in diverse environments;ko01100//Metabolic pathways;ko01110//Biosynthesis of secondary metabolites;ko00010//Glycolysis / Gluconeogenesis;ko03018//RNA degradation	Enolase, putative, expressed [Oryza sativa (japonica cultivar-group)]
GW_rep_c18230	233	8	0	-12.9658	Down	0.000574994	0.0617748	-	GO:0044464//cell part	GO:0046914//transition metal ion binding	-	-	H0115B09.3 [Oryza sativa (indica cultivar-group)]
GW_rep_c18988	645	8	0	-12.9658	Down	0.000574994	0.0618386	-	-	-	-	-	hypothetical protein OsI_12585 [Oryza sativa Indica Group]
GW_rep_c100360	252	8	0	-12.9658	Down	0.000574994	0.0619025	-	GO:0009532//plastid stroma	GO:0032559	-	ko00710//Carbon fixation in photosynthetic organisms;ko01120//Microbial metabolism in diverse environments;ko01100//Metabolic pathways;ko00630//Glyoxylate and dicarboxylate metabolism	ribulose-1,5-bisphosphate carboxylase activase [Triticum aestivum]
GW_rep_c34974	168	8	0	-12.9658	Down	0.000574994	0.0619666	-	-	-	-	-	hypothetical protein LOC100273378 [Zea mays]
GW_rep_c38916	855	8	0	-12.9658	Down	0.000574994	0.0620308	COG0372/Energy production and conversion ;/Citrate synthase	GO:0042579//microbody	GO:0016747//transferase activity, transferring acyl groups other than amino-acyl groups;GO:0046912//transferase activity, transferring acyl groups, acyl groups converted into alkyl on transfer	GO:0009062//fatty acid catabolic process;GO:0009060//aerobic respiration;GO:0005975//carbohydrate metabolic process	ko01120//Microbial metabolism in diverse environments;ko01100//Metabolic pathways;ko00630//Glyoxylate and dicarboxylate metabolism;ko01110//Biosynthesis of secondary metabolites;ko00020//Citrate cycle (TCA cycle)	hypothetical protein SORBIDRAFT_04g008330 [Sorghum bicolor]
GW_rep_c17141	240	8	0	-12.9658	Down	0.000574994	0.0620952	-	GO:0043231//intracellular membrane-bounded organelle	GO:0016787//hydrolase activity	-	ko00230//Purine metabolism;ko00240//Pyrimidine metabolism;ko01100//Metabolic pathways;ko01110//Biosynthesis of secondary metabolites;ko00760//Nicotinate and nicotinamide metabolism	hypothetical protein SORBIDRAFT_03g032610 [Sorghum bicolor]
GW_rep_c9511	196	8	0	-12.9658	Down	0.000574994	0.0621597	-	GO:0044464//cell part	GO:0046914//transition metal ion binding	-	-	hypothetical protein OsJ_03859 [Oryza sativa Japonica Group]
GW_c6614	337	8	0	-12.9658	Down	0.000574994	0.0622243	-	GO:0009536//plastid	-	-	-	hypothetical protein OsJ_31258 [Oryza sativa Japonica Group]
GW_rep_c11920	183	8	0	-12.9658	Down	0.000574994	0.062289	-	-	-	-	-	-
GW_rep_c30902	63	8	0	-12.9658	Down	0.000574994	0.0623539	-	-	-	-	-	-
GW_rep_c102402	412	8	0	-12.9658	Down	0.000574994	0.0624189	COG1429/Coenzyme transport and metabolism ;/Cobalamin biosynthesis protein CobN and related Mg-chelatases	-	GO:0051003	GO:0006779//porphyrin biosynthetic process	ko00860//Porphyrin and chlorophyll metabolism;ko01100//Metabolic pathways;ko01110//Biosynthesis of secondary metabolites	Mg-chelatase subunit XANTHA-F [Hordeum vulgare subsp. vulgare]
GW_rep_c103756	397	8	0	-12.9658	Down	0.000574994	0.0624841	-	GO:0043234//protein complex;GO:0043231//intracellular membrane-bounded organelle	GO:0043169//cation binding;GO:0004721//phosphoprotein phosphatase activity	GO:0006464//protein modification process	-	Os03g0761100 [Oryza sativa Japonica Group]
GW_rep_c105135	345	8	0	-12.9658	Down	0.000574994	0.0625494	COG5277/Cytoskeleton ;/Actin and related proteins	GO:0043232	GO:0032559	-	ko05100//Bacterial invasion of epithelial cells;ko04670//Leukocyte transendothelial migration;ko04510//Focal adhesion;ko05110//Vibrio cholerae infection;ko04145//Phagosome;ko05131//Shigellosis;ko05414//Dilated cardiomyopathy;ko04530//Tight junction;ko05130//Pathogenic Escherichia coli infection;ko04745//Phototransduction - fly;ko04810//Regulation of actin cytoskeleton;ko05416//Viral myocarditis;k…	hypothetical protein SORBIDRAFT_03g040880 [Sorghum bicolor]
GW_rep_c2326	441	8	0	-12.9658	Down	0.000574994	0.0626148	-	-	-	-	-	-
GW_rep_c16300	114	8	0	-12.9658	Down	0.000574994	0.0626804	-	-	-	-	-	-
GW_rep_c101161	512	8	0	-12.9658	Down	0.000574994	0.0627461	-	-	-	-	-	hypothetical protein LOC100277692 [Zea mays]
GW_rep_c100313	276	8	0	-12.9658	Down	0.000574994	0.0628119	-	-	-	-	-	SRC2 [Zea mays]
GW_rep_c11154	648	8	0	-12.9658	Down	0.000574994	0.0628779	COG2217/Inorganic ion transport and metabolism ;/Cation transport ATPase	GO:0031224//intrinsic to membrane	GO:0046914//transition metal ion binding;GO:0043682//copper-transporting ATPase activity;GO:0032559	GO:0010038//response to metal ion;GO:0009206;GO:0009636//response to toxin	-	hypothetical protein SELMODRAFT_114297 [Selaginella moellendorffii]
GW_rep_c101998	473	8	0	-12.9658	Down	0.000574994	0.062944	-	-	-	-	-	RecName: Full=Metallothionein-like protein 1; Short=MT-1
GW_rep_c3594	706	8	0	-12.9658	Down	0.000574994	0.0630103	-	GO:0044444//cytoplasmic part	GO:0005543//phospholipid binding;GO:0005515//protein binding	GO:0032502//developmental process;GO:0009987//cellular process	-	hypothetical protein SORBIDRAFT_09g023230 [Sorghum bicolor]
GW_rep_c104647	398	8	0	-12.9658	Down	0.000574994	0.0630767	COG0526/Posttranslational modification, protein turnover, chaperones ; Energy production and conversion ;/Thiol-disulfide isomerase and thioredoxins	GO:0009536//plastid	GO:0015036//disulfide oxidoreductase activity	GO:0018904;GO:0019725//cellular homeostasis;GO:0006091//generation of precursor metabolites and energy	-	RecName: Full=Thioredoxin M-type, chloroplastic; Short=Trx-M; Flags: Precursor
GW_rep_c108374	499	8	0	-12.9658	Down	0.000574994	0.0631432	COG0705/General function prediction only ;/Uncharacterized membrane protein (homolog of Drosophila rhomboid)	GO:0031224//intrinsic to membrane	-	-	-	Os04g0103300 [Oryza sativa Japonica Group]
GW_rep_c102021	542	8	0	-12.9658	Down	0.000574994	0.0632099	-	GO:0009536//plastid	-	GO:0006091//generation of precursor metabolites and energy	ko00196//Photosynthesis - antenna proteins	type II LHCI [Lolium temulentum]
GW_rep_c6211	233	8	0	-12.9658	Down	0.000574994	0.0632767	-	-	-	-	-	hypothetical protein OsI_35236 [Oryza sativa Indica Group]
GW_rep_c104856	1228	8	0	-12.9658	Down	0.000574994	0.0633437	COG0500/Secondary metabolites biosynthesis, transport and catabolism ; General function prediction only ;/SAM-dependent methyltransferases	-	GO:0016765//transferase activity, transferring alkyl or aryl (other than methyl) groups	GO:0018130;GO:0000041//transition metal ion transport	-	RecName: Full=Probable nicotianamine synthase 2; AltName: Full=HvNAS2; AltName: Full=S-adenosyl-L-methionine:S-adenosyl-L-methionine:S-adenosyl-methionine 3-amino-3-carboxypropyltransferase 2
GW_rep_c100664	218	8	0	-12.9658	Down	0.000574994	0.0634108	-	GO:0031410//cytoplasmic vesicle	-	-	-	Os04g0456700 [Oryza sativa Japonica Group]
GW_rep_c102207	499	8	0	-12.9658	Down	0.000574994	0.063478	-	GO:0031410//cytoplasmic vesicle	GO:0016209//antioxidant activity;GO:0005506//iron ion binding;GO:0003824//catalytic activity	GO:0006950//response to stress;GO:0008152//metabolic process	ko00940//Phenylpropanoid biosynthesis;ko00360//Phenylalanine metabolism;ko00680//Methane metabolism;ko01100//Metabolic pathways;ko01110//Biosynthesis of secondary metabolites	class III peroxidase [Triticum aestivum]
GW_rep_c103528	585	8	0	-12.9658	Down	0.000574994	0.0635454	COG4451/Energy production and conversion ;/Ribulose bisphosphate carboxylase small subunit	GO:0043231//intracellular membrane-bounded organelle	GO:0016831//carboxy-lyase activity;GO:0016491//oxidoreductase activity	GO:0043094	ko00710//Carbon fixation in photosynthetic organisms;ko01120//Microbial metabolism in diverse environments;ko01100//Metabolic pathways;ko00630//Glyoxylate and dicarboxylate metabolism	ribulose-1,5-bisphosphate carboxylase/oxygenase small subunit [Triticum aestivum]
GW_rep_c15932	219	8	0	-12.9658	Down	0.000574994	0.0636129	COG0404/Amino acid transport and metabolism ;/Glycine cleavage system T protein (aminomethyltransferase)	GO:0005840//ribosome;GO:0009526//plastid envelope;GO:0005576//extracellular region	GO:0016769//transferase activity, transferring nitrogenous groups;GO:0008168//methyltransferase activity	GO:0010038//response to metal ion;GO:0006544//glycine metabolic process;GO:0006730//one-carbon metabolic process	ko00260//Glycine, serine and threonine metabolism;ko00910//Nitrogen metabolism;ko01100//Metabolic pathways;ko00670//One carbon pool by folate	hypothetical protein SORBIDRAFT_06g029020 [Sorghum bicolor]
GW_rep_c100075	614	8	0	-12.9658	Down	0.000574994	0.0636806	-	GO:0009532//plastid stroma	GO:0032559	-	ko00710//Carbon fixation in photosynthetic organisms;ko01120//Microbial metabolism in diverse environments;ko01100//Metabolic pathways;ko00630//Glyoxylate and dicarboxylate metabolism	Rubisco activase alpha form precursor [Deschampsia antarctica]
GW_rep_c100826	420	8	0	-12.9658	Down	0.000574994	0.0637484	COG2050/Secondary metabolites biosynthesis, transport and catabolism ;/Uncharacterized protein, possibly involved in aromatic compounds catabolism	GO:0042579//microbody	GO:0016289//CoA hydrolase activity	-	-	hypothetical protein SORBIDRAFT_09g018230 [Sorghum bicolor]
GW_rep_c100072	418	8	0	-12.9658	Down	0.000574994	0.0638164	-	GO:0043231//intracellular membrane-bounded organelle	-	-	-	hypothetical protein SORBIDRAFT_10g007180 [Sorghum bicolor]
GW_rep_c7262	630	8	0	-12.9658	Down	0.000574994	0.0638845	-	GO:0031410//cytoplasmic vesicle	GO:0016757//transferase activity, transferring glycosyl groups;GO:0016787//hydrolase activity	GO:0005975//carbohydrate metabolic process	-	putative xyloglucan endotransglycosylase [Oryza sativa Japonica Group]
GW_rep_c30415	72	8	0	-12.9658	Down	0.000574994	0.0639527	-	-	-	-	-	-
GW_rep_c2773	311	8	0	-12.9658	Down	0.000574994	0.0640211	-	GO:0043231//intracellular membrane-bounded organelle	-	-	-	hypothetical protein SORBIDRAFT_09g029580 [Sorghum bicolor]
GW_rep_c100434	140	8	0	-12.9658	Down	0.000574994	0.0640897	-	-	-	-	-	-
GW_rep_c10164	206	8	0	-12.9658	Down	0.000574994	0.0641584	-	-	GO:0005488//binding	-	ko05142//Chagas disease (American trypanosomiasis);ko04145//Phagosome;ko04141//Protein processing in endoplasmic reticulum;ko04612//Antigen processing and presentation	calrectulin [Heterocapsa triquetra]
GW_rep_c3044	484	8	0	-12.9658	Down	0.000574994	0.0642272	-	-	-	-	-	-
GW_c7092	572	8	0	-12.9658	Down	0.000574994	0.0642962	-	GO:0009523//photosystem II;GO:0009532//plastid stroma;GO:0009534//chloroplast thylakoid;GO:0005576//extracellular region	-	-	ko01100//Metabolic pathways;ko00195//Photosynthesis	putative oxygen-evolving complex precursor [Triticum aestivum]
GW_rep_c15237	118	8	0	-12.9658	Down	0.000574994	0.0643653	-	-	GO:0005488//binding	GO:0008152//metabolic process	-	Os09g0491820 [Oryza sativa Japonica Group]
GW_rep_c2769	462	8	0	-12.9658	Down	0.000574994	0.0644346	-	-	-	-	-	-
GW_rep_c101731	382	8	0	-12.9658	Down	0.000574994	0.064504	COG4451/Energy production and conversion ;/Ribulose bisphosphate carboxylase small subunit	GO:0043231//intracellular membrane-bounded organelle	GO:0016831//carboxy-lyase activity;GO:0016491//oxidoreductase activity	GO:0043094	ko00710//Carbon fixation in photosynthetic organisms;ko01120//Microbial metabolism in diverse environments;ko01100//Metabolic pathways;ko00630//Glyoxylate and dicarboxylate metabolism	ribulose-1,5-bisphosphate carboxylase/oxygenase small subunit [Triticum aestivum]
GW_rep_c103138	487	8	0	-12.9658	Down	0.000574994	0.0645736	-	-	-	-	-	predicted protein [Populus trichocarpa]
GW_rep_c24390	122	8	0	-12.9658	Down	0.000574994	0.0646434	-	-	-	-	-	-
GW_rep_c7210	323	8	0	-12.9658	Down	0.000574994	0.0647132	-	-	GO:0016301//kinase activity;GO:0032559	GO:0006464//protein modification process	-	hypothetical protein SORBIDRAFT_03g038150 [Sorghum bicolor]
GW_rep_c14149	320	8	0	-12.9658	Down	0.000574994	0.0647833	-	-	-	-	-	-
GW_rep_c2770	508	8	0	-12.9658	Down	0.000574994	0.0648535	COG0500/Secondary metabolites biosynthesis, transport and catabolism ; General function prediction only ;/SAM-dependent methyltransferases	-	-	-	ko00940//Phenylpropanoid biosynthesis;ko01100//Metabolic pathways;ko00380//Tryptophan metabolism;ko01110//Biosynthesis of secondary metabolites;ko00944//Flavone and flavonol biosynthesis;ko00402//Benzoxazinoid biosynthesis	O-methyltransferase 3 [Triticum aestivum]
GW_rep_c102804	618	8	0	-12.9658	Down	0.000574994	0.0649238	-	-	GO:0016765//transferase activity, transferring alkyl or aryl (other than methyl) groups	GO:0018130;GO:0000041//transition metal ion transport	-	RecName: Full=Probable nicotianamine synthase 2; AltName: Full=HvNAS2; AltName: Full=S-adenosyl-L-methionine:S-adenosyl-L-methionine:S-adenosyl-methionine 3-amino-3-carboxypropyltransferase 2
GW_rep_c102826	349	8	0	-12.9658	Down	0.000574994	0.0649943	COG0526/Posttranslational modification, protein turnover, chaperones ; Energy production and conversion ;/Thiol-disulfide isomerase and thioredoxins	-	GO:0015036//disulfide oxidoreductase activity	GO:0018904;GO:0019725//cellular homeostasis	-	Chain A, Crystal Structure Of Barley Thioredoxin H Isoform 1 Crystallized Using Ammonium Sulfate As Precipitant
GW_rep_c101242	258	8	0	-12.9658	Down	0.000574994	0.0650649	COG0499/Coenzyme transport and metabolism ;/S-adenosylhomocysteine hydrolase	GO:0044424//intracellular part	GO:0016802	GO:0044237//cellular metabolic process	ko00270//Cysteine and methionine metabolism;ko01100//Metabolic pathways	Os11g0455500 [Oryza sativa Japonica Group]
GW_rep_c100125	174	8	0	-12.9658	Down	0.000574994	0.0651357	-	GO:0043231//intracellular membrane-bounded organelle	-	-	-	hypothetical protein OsI_05667 [Oryza sativa Indica Group]
GW_rep_c2867	642	8	0	-12.9658	Down	0.000574994	0.0652067	-	-	-	-	-	-
GW_rep_c2940	434	8	0	-12.9658	Down	0.000574994	0.0652778	-	-	-	-	-	-
GW_rep_c100364	944	8	0	-12.9658	Down	0.000574994	0.0653491	-	GO:0031224//intrinsic to membrane;GO:0009521;GO:0009526//plastid envelope;GO:0009534//chloroplast thylakoid;GO:0009570//chloroplast stroma	GO:0043169//cation binding;GO:0046906//tetrapyrrole binding	GO:0009765//photosynthesis, light harvesting;GO:0009639//response to red or far red light;GO:0006464//protein modification process	ko00196//Photosynthesis - antenna proteins;ko01100//Metabolic pathways	RecName: Full=Chlorophyll a-b binding protein 1B-21, chloroplastic; AltName: Full=LHCI type I CAB-1B-21; AltName: Full=LHCI-730 chlorophyll a/b binding protein; AltName: Full=Light-harvesting complex I 21 kDa protein; Flags: Precursor
GW_c11035	164	8	0	-12.9658	Down	0.000574994	0.0654205	-	GO:0043231//intracellular membrane-bounded organelle;GO:0031461//cullin-RING ubiquitin ligase complex	GO:0005488//binding;GO:0019787//small conjugating protein ligase activity	GO:0043161//proteasomal ubiquitin-dependent protein catabolic process;GO:0032446//protein modification by small protein conjugation;GO:0048522;GO:0009733//response to auxin stimulus;GO:0048527//lateral root development	ko05200//Pathways in cancer;ko05222//Small cell lung cancer;ko04110//Cell cycle;ko04120//Ubiquitin mediated proteolysis	hypothetical protein SORBIDRAFT_09g020840 [Sorghum bicolor]
GW_rep_c2472	415	8	0	-12.9658	Down	0.000574994	0.0654921	-	-	GO:0016758//transferase activity, transferring hexosyl groups	-	-	UDP-glycosyltransferase UGT84C2 [Avena strigosa]
GW_rep_c100662	551	8	0	-12.9658	Down	0.000574994	0.0655638	-	-	-	-	-	Os02g0173200 [Oryza sativa Japonica Group]
GW_rep_c23966	80	8	0	-12.9658	Down	0.000574994	0.0656357	-	-	-	-	-	-
GW_rep_c15007	122	8	0	-12.9658	Down	0.000574994	0.0657077	-	-	-	-	-	-
GW_rep_c18556	893	8	0	-12.9658	Down	0.000574994	0.0657799	COG5256/Translation, ribosomal structure and biogenesis ;/Translation elongation factor EF-1alpha (GTPase)	GO:0044424//intracellular part	GO:0017111//nucleoside-triphosphatase activity;GO:0008135//translation factor activity, nucleic acid binding;GO:0032561//guanyl ribonucleotide binding	GO:0006412//translation;GO:0009207	ko03013//RNA transport	RecName: Full=Elongation factor 1-alpha; Short=EF-1-alpha
GW_rep_c101238	155	8	0	-12.9658	Down	0.000574994	0.0658523	-	-	-	-	-	hypothetical protein SORBIDRAFT_08g020860 [Sorghum bicolor]
GW_c19431	351	8	0	-12.9658	Down	0.000574994	0.0659248	-	-	-	-	-	-
GW_rep_c5638	464	7	0	-12.7731	Down	0.00142281	0.0996784	COG5411/Signal transduction mechanisms ;/Phosphatidylinositol 5-phosphate phosphatase	-	GO:0004437//inositol or phosphatidylinositol phosphatase activity	-	ko00562//Inositol phosphate metabolism;ko01100//Metabolic pathways;ko04070//Phosphatidylinositol signaling system	type I inositol-1,4,5-trisphosphate 5-phosphatase CVP2 [Zea mays]
GW_rep_c12619	184	7	0	-12.7731	Down	0.00142281	0.0997455	-	-	GO:0005488//binding;GO:0003824//catalytic activity	GO:0044238//primary metabolic process	ko01120//Microbial metabolism in diverse environments;ko01100//Metabolic pathways;ko01110//Biosynthesis of secondary metabolites;ko00010//Glycolysis / Gluconeogenesis	hypothetical protein SORBIDRAFT_06g031360 [Sorghum bicolor]
GW_rep_c101060	487	7	0	-12.7731	Down	0.00142281	0.0998127	COG0048/Translation, ribosomal structure and biogenesis ;/Ribosomal protein S12	GO:0030529//ribonucleoprotein complex	GO:0005198//structural molecule activity	GO:0010467//gene expression	ko03010//Ribosome	hypothetical protein OsJ_03983 [Oryza sativa Japonica Group]
GW_rep_c102555	371	7	0	-12.7731	Down	0.00142281	0.09988	-	GO:0043231//intracellular membrane-bounded organelle	GO:0004738//pyruvate dehydrogenase activity	GO:0006007//glucose catabolic process	ko00290//Valine, leucine and isoleucine biosynthesis;ko01120//Microbial metabolism in diverse environments;ko01100//Metabolic pathways;ko00620//Pyruvate metabolism;ko01110//Biosynthesis of secondary metabolites;ko00010//Glycolysis / Gluconeogenesis;ko00650//Butanoate metabolism;ko00020//Citrate cycle (TCA cycle)	putative pyruvate dehydrogenase E1 component alpha subunit [Triticum aestivum]
GW_rep_c103744	395	7	0	-12.7731	Down	0.00142281	0.0999474	-	GO:0044434;GO:0009579//thylakoid	-	-	-	hypothetical protein OsJ_32284 [Oryza sativa Japonica Group]
GW_rep_c7059	299	7	0	-12.7731	Down	0.00142281	0.100015	COG0652/Posttranslational modification, protein turnover, chaperones ;/Peptidyl-prolyl cis-trans isomerase (rotamase) - cyclophilin family	GO:0043234//protein complex	GO:0019787//small conjugating protein ligase activity;GO:0016859//cis-trans isomerase activity	GO:0032446//protein modification by small protein conjugation	ko04120//Ubiquitin mediated proteolysis	hypothetical protein OsJ_09809 [Oryza sativa Japonica Group]
GW_rep_c102813	441	7	0	-12.7731	Down	0.00142281	0.100082	-	GO:0005840//ribosome;GO:0043231//intracellular membrane-bounded organelle;GO:0016020//membrane	GO:0005198//structural molecule activity	GO:0006412//translation	-	Os06g0701400 [Oryza sativa Japonica Group]
GW_rep_c102286	486	7	0	-12.7731	Down	0.00142281	0.10015	-	-	-	-	-	unnamed protein product [Vitis vinifera]
GW_c14442	325	7	0	-12.7731	Down	0.00142281	0.100218	-	GO:0043231//intracellular membrane-bounded organelle	-	GO:0048513//organ development;GO:0051716//cellular response to stimulus;GO:0009814//defense response, incompatible interaction	-	hypothetical protein SORBIDRAFT_03g043880 [Sorghum bicolor]
GW_c41806	826	7	0	-12.7731	Down	0.00142281	0.100286	COG3040/Cell wall/membrane/envelope biogenesis ;/Bacterial lipocalin	GO:0043231//intracellular membrane-bounded organelle	-	GO:0051234//establishment of localization	-	temperature-induced lipocalin-2 [Triticum aestivum]
GW_c13281	346	7	0	-12.7731	Down	0.00142281	0.100354	-	-	-	-	ko04740//Olfactory transduction	-
GW_rep_c102025	816	7	0	-12.7731	Down	0.00142281	0.100422	-	GO:0016020//membrane	-	GO:0007010//cytoskeleton organization;GO:0009658//chloroplast organization	-	hypothetical protein OsJ_30276 [Oryza sativa Japonica Group]
GW_rep_c15414	843	7	0	-12.7731	Down	0.00142281	0.10049	COG0693/General function prediction only ;/Putative intracellular protease/amidase	-	-	-	-	hypothetical protein SORBIDRAFT_03g001750 [Sorghum bicolor]
GW_c14279	660	7	0	-12.7731	Down	0.00142281	0.100558	-	GO:0009523//photosystem II;GO:0009532//plastid stroma;GO:0009534//chloroplast thylakoid	-	-	ko01100//Metabolic pathways;ko00195//Photosynthesis	putative oxygen-evolving complex precursor [Triticum aestivum]
GW_rep_c21814	123	7	0	-12.7731	Down	0.00142281	0.100626	-	-	-	-	-	hypothetical protein OsJ_08082 [Oryza sativa Japonica Group]
GW_rep_c100191	232	7	0	-12.7731	Down	0.00142281	0.100695	-	-	-	-	-	-
GW_rep_c100395	508	7	0	-12.7731	Down	0.00142281	0.100763	-	GO:0043231//intracellular membrane-bounded organelle;GO:0031224//intrinsic to membrane	-	-	-	hypothetical protein OsI_13369 [Oryza sativa Indica Group]
GW_rep_c102053	406	7	0	-12.7731	Down	0.00142281	0.100832	COG2036/Chromatin structure and dynamics ;/Histones H3 and H4	GO:0000785//chromatin;GO:0031090//organelle membrane;GO:0009536//plastid	GO:0003676//nucleic acid binding	GO:0034728	ko05322//Systemic lupus erythematosus	histone H4 [Zea mays]
GW_rep_c102770	482	7	0	-12.7731	Down	0.00142281	0.100901	COG0045/Energy production and conversion ;/Succinyl-CoA synthetase, beta subunit	GO:0043231//intracellular membrane-bounded organelle	GO:0046914//transition metal ion binding;GO:0004774//succinate-CoA ligase activity;GO:0032559	GO:0010038//response to metal ion	ko01120//Microbial metabolism in diverse environments;ko01100//Metabolic pathways;ko00640//Propanoate metabolism;ko01110//Biosynthesis of secondary metabolites;ko00020//Citrate cycle (TCA cycle)	hypothetical protein SORBIDRAFT_04g026360 [Sorghum bicolor]
GW_rep_c5613	291	7	0	-12.7731	Down	0.00142281	0.100969	-	GO:0043231//intracellular membrane-bounded organelle	GO:0008320//protein transmembrane transporter activity	GO:0006810//transport	-	Os05g0397700 [Oryza sativa Japonica Group]
GW_rep_c103556	496	7	0	-12.7731	Down	0.00142281	0.101038	-	GO:0009534//chloroplast thylakoid	-	GO:0006091//generation of precursor metabolites and energy	ko00196//Photosynthesis - antenna proteins;ko01100//Metabolic pathways	chlorophyll a-b binding protein 2 [Zea mays]
GW_rep_c100321	298	7	0	-12.7731	Down	0.00142281	0.101107	-	GO:0042598//vesicular fraction	GO:0008940//nitrate reductase activity;GO:0005506//iron ion binding	GO:0006091//generation of precursor metabolites and energy	-	Os01g0971500 [Oryza sativa Japonica Group]
GW_c7338	538	7	0	-12.7731	Down	0.00142281	0.101176	-	-	GO:0005488//binding;GO:0005092//GDP-dissociation inhibitor activity	GO:0006810//transport;GO:0033124//regulation of GTP catabolic process	-	hypothetical protein SORBIDRAFT_09g020540 [Sorghum bicolor]
GW_rep_c100320	431	7	0	-12.7731	Down	0.00142281	0.101245	-	GO:0000275//mitochondrial proton-transporting ATP synthase complex, catalytic core F(1)	GO:0015078//hydrogen ion transmembrane transporter activity;GO:0003824//catalytic activity	GO:0006754//ATP biosynthetic process	ko05012//Parkinson's disease;ko05016//Huntington's disease;ko01100//Metabolic pathways;ko00190//Oxidative phosphorylation;ko05010//Alzheimer's disease	ATP synthase [Brachypodium distachyon]
GW_rep_c11163	922	7	0	-12.7731	Down	0.00142281	0.101315	COG2319/General function prediction only ;/FOG: WD40 repeat	GO:0031461//cullin-RING ubiquitin ligase complex	GO:0005488//binding	GO:0034968//histone lysine methylation;GO:0009908//flower development	ko03018//RNA degradation	hypothetical protein SORBIDRAFT_05g026120 [Sorghum bicolor]
GW_rep_c6578	293	7	0	-12.7731	Down	0.00142281	0.101384	-	-	-	-	-	-
GW_rep_c3452	575	7	0	-12.7731	Down	0.00142281	0.101453	-	-	-	-	-	-
GW_rep_c100339	397	7	0	-12.7731	Down	0.00142281	0.101523	COG0509/Amino acid transport and metabolism ;/Glycine cleavage system H protein (lipoate-binding)	GO:0043234//protein complex;GO:0043231//intracellular membrane-bounded organelle	GO:0008168//methyltransferase activity	GO:0006546//glycine catabolic process	-	Os10g0516100 [Oryza sativa Japonica Group]
GW_rep_c3319	423	7	0	-12.7731	Down	0.00142281	0.101593	COG1525/Replication, recombination and repair ;/Micrococcal nuclease (thermonuclease) homologs	-	GO:0016788//hydrolase activity, acting on ester bonds;GO:0000166//nucleotide binding	GO:0006412//translation	-	predicted protein [Populus trichocarpa]
GW_rep_c26531	296	7	0	-12.7731	Down	0.00142281	0.101662	COG0469/Carbohydrate transport and metabolism ;/Pyruvate kinase	-	GO:0031420;GO:0016301//kinase activity	GO:0006796//phosphate metabolic process;GO:0006007//glucose catabolic process	ko00230//Purine metabolism;ko04930//Type II diabetes mellitus;ko00710//Carbon fixation in photosynthetic organisms;ko01120//Microbial metabolism in diverse environments;ko01100//Metabolic pathways;ko00620//Pyruvate metabolism;ko01110//Biosynthesis of secondary metabolites;ko00010//Glycolysis / Gluconeogenesis	unknown [Zea mays]
GW_rep_c106251	700	7	0	-12.7731	Down	0.00142281	0.101732	-	-	-	-	-	protein binding protein, putative [Ricinus communis]
GW_rep_c105580	379	7	0	-12.7731	Down	0.00142281	0.101802	COG0742/Replication, recombination and repair ;/N6-adenine-specific methylase	GO:0009536//plastid	GO:0016741	GO:0000154//rRNA modification	ko00624//Polycyclic aromatic hydrocarbon degradation;ko01120//Microbial metabolism in diverse environments;ko00340//Histidine metabolism;ko00350//Tyrosine metabolism	hypothetical protein SORBIDRAFT_01g008850 [Sorghum bicolor]
GW_rep_c14748	142	7	0	-12.7731	Down	0.00142281	0.101872	-	-	-	-	-	Os08g0551200 [Oryza sativa Japonica Group]
GW_rep_c102004	855	7	0	-12.7731	Down	0.00142281	0.101942	COG2730/Carbohydrate transport and metabolism ;/Endoglucanase	-	GO:0016798//hydrolase activity, acting on glycosyl bonds;GO:0003779//actin binding;GO:0043167//ion binding	GO:0044238//primary metabolic process	ko00500//Starch and sucrose metabolism	hypothetical protein OsJ_17774 [Oryza sativa Japonica Group]
GW_rep_c20149	859	7	0	-12.7731	Down	0.00142281	0.102012	COG0515/General function prediction only ; Signal transduction mechanisms ; Transcription ; Replication, recombination and repair ;/Serine/threonine protein kinase	GO:0016020//membrane	GO:0004871//signal transducer activity;GO:0016491//oxidoreductase activity;GO:0004674//protein serine/threonine kinase activity;GO:0032559	GO:0006464//protein modification process;GO:0007167//enzyme linked receptor protein signaling pathway	ko05142//Chagas disease (American trypanosomiasis);ko05145//Toxoplasmosis;ko04626//Plant-pathogen interaction;ko04075//Plant hormone signal transduction;ko04722//Neurotrophin signaling pathway;ko05162//Measles;ko04620//Toll-like receptor signaling pathway;ko05140//Leishmaniasis;ko04210//Apoptosis	hypothetical protein OsI_11410 [Oryza sativa Indica Group]
GW_c15690	143	7	0	-12.7731	Down	0.00142281	0.102083	-	-	GO:0005488//binding;GO:0016772//transferase activity, transferring phosphorus-containing groups	GO:0009987//cellular process	-	Os03g0738100 [Oryza sativa Japonica Group]
GW_rep_c24967	92	7	0	-12.7731	Down	0.00142281	0.102153	-	-	-	-	-	-
GW_rep_c101149	333	7	0	-12.7731	Down	0.00142281	0.102224	COG0484/Posttranslational modification, protein turnover, chaperones ;/DnaJ-class molecular chaperone with C-terminal Zn finger domain	GO:0043231//intracellular membrane-bounded organelle	GO:0005515//protein binding	GO:0044267//cellular protein metabolic process;GO:0050896//response to stimulus	-	hypothetical protein SORBIDRAFT_01g040420 [Sorghum bicolor]
GW_rep_c105247	707	7	0	-12.7731	Down	0.00142281	0.102294	-	GO:0031224//intrinsic to membrane;GO:0009534//chloroplast thylakoid;GO:0009522//photosystem I	-	GO:0044237//cellular metabolic process	ko01100//Metabolic pathways;ko00195//Photosynthesis	RecName: Full=Photosystem I reaction center subunit XI, chloroplastic; Short=PSI-L; AltName: Full=PSI subunit V; Flags: Precursor
GW_rep_c17257	510	7	0	-12.7731	Down	0.00142281	0.102365	-	-	-	-	-	Os01g0940600 [Oryza sativa Japonica Group]
GW_c10319	365	7	0	-12.7731	Down	0.00142281	0.102436	-	-	-	-	-	hypothetical protein OsJ_21481 [Oryza sativa Japonica Group]
GW_c4604	602	7	0	-12.7731	Down	0.00142281	0.102507	-	-	-	-	-	NPR1-like 1 protein [Hordeum vulgare subsp. vulgare]
GW_c3608	454	7	0	-12.7731	Down	0.00142281	0.102578	-	-	-	-	-	-
GW_rep_c108309	651	7	0	-12.7731	Down	0.00142281	0.102649	-	GO:0031224//intrinsic to membrane	-	-	ko00513//Various types of N-glycan biosynthesis;ko04141//Protein processing in endoplasmic reticulum;ko00510//N-Glycan biosynthesis;ko01100//Metabolic pathways	defender against death 1-like protein [Triticum aestivum]
GW_rep_c9573	387	7	0	-12.7731	Down	0.00142281	0.10272	-	-	-	-	-	-
GW_rep_c8602	496	7	0	-12.7731	Down	0.00142281	0.102791	COG0515/General function prediction only ; Signal transduction mechanisms ; Transcription ; Replication, recombination and repair ;/Serine/threonine protein kinase	-	GO:0004672//protein kinase activity;GO:0000166//nucleotide binding	-	ko04626//Plant-pathogen interaction	serine/threonine protein kinase [Hordeum vulgare subsp. vulgare]
GW_rep_c104440	685	7	0	-12.7731	Down	0.00142281	0.102863	COG0408/Coenzyme transport and metabolism ;/Coproporphyrinogen III oxidase	GO:0009532//plastid stroma;GO:0005576//extracellular region	GO:0016634	GO:0006778//porphyrin metabolic process;GO:0018130	ko00860//Porphyrin and chlorophyll metabolism;ko01100//Metabolic pathways;ko01110//Biosynthesis of secondary metabolites	RecName: Full=Coproporphyrinogen-III oxidase, chloroplastic; Short=Coprogen oxidase; Short=Coproporphyrinogenase; Flags: Precursor
GW_c3533	460	7	0	-12.7731	Down	0.00142281	0.102934	-	GO:0031410//cytoplasmic vesicle	GO:0005488//binding	-	-	Os12g0614800 [Oryza sativa Japonica Group]
GW_rep_c102278	490	7	0	-12.7731	Down	0.00142281	0.103006	-	-	-	-	-	RecName: Full=Metallothionein-like protein 1; Short=MT-1
GW_rep_c38387	529	7	0	-12.7731	Down	0.00142281	0.103077	COG0326/Posttranslational modification, protein turnover, chaperones ;/Molecular chaperone, HSP90 family	GO:0031981//nuclear lumen;GO:0016020//membrane;GO:0030312//external encapsulating structure;GO:0044444//cytoplasmic part	GO:0005515//protein binding;GO:0017111//nucleoside-triphosphatase activity;GO:0032559	GO:0031647//regulation of protein stability;GO:0048827//phyllome development;GO:0051592//response to calcium ion;GO:0009791//post-embryonic development;GO:0044267//cellular protein metabolic process;GO:0042742//defense response to bacterium;GO:0009207;GO:0006970//response to osmotic stress;GO:0009408//response to heat	ko05200//Pathways in cancer;ko04626//Plant-pathogen interaction;ko04141//Protein processing in endoplasmic reticulum;ko04621//NOD-like receptor signaling pathway;ko05215//Prostate cancer;ko04914//Progesterone-mediated oocyte maturation;ko04612//Antigen processing and presentation	heat shock protein 90 [Triticum aestivum]
GW_rep_c101282	486	7	0	-12.7731	Down	0.00142281	0.103149	COG0036/Carbohydrate transport and metabolism ;/Pentose-5-phosphate-3-epimerase	GO:0009532//plastid stroma;GO:0009526//plastid envelope;GO:0005576//extracellular region	GO:0005488//binding;GO:0016857//racemase and epimerase activity, acting on carbohydrates and derivatives	GO:0006007//glucose catabolic process;GO:0051707//response to other organism;GO:0003006//developmental process involved in reproduction;GO:0006950//response to stress	ko00710//Carbon fixation in photosynthetic organisms;ko01120//Microbial metabolism in diverse environments;ko01100//Metabolic pathways;ko00040//Pentose and glucuronate interconversions;ko00030//Pentose phosphate pathway;ko01110//Biosynthesis of secondary metabolites	unknown [Zea mays]
GW_c7855	403	7	0	-12.7731	Down	0.00142281	0.103221	-	GO:0043231//intracellular membrane-bounded organelle	GO:0004527//exonuclease activity;GO:0003676//nucleic acid binding;GO:0034061	GO:0006259//DNA metabolic process	ko00230//Purine metabolism;ko03420//Nucleotide excision repair;ko03410//Base excision repair;ko03440//Homologous recombination;ko00240//Pyrimidine metabolism;ko01100//Metabolic pathways;ko03030//DNA replication	hypothetical protein SORBIDRAFT_06g030120 [Sorghum bicolor]
GW_rep_c104894	629	7	0	-12.7731	Down	0.00142281	0.103293	-	-	-	-	-	-
GW_rep_c100571	238	7	0	-12.7731	Down	0.00142281	0.103365	-	GO:0009521;GO:0031224//intrinsic to membrane;GO:0009534//chloroplast thylakoid	GO:0046906//tetrapyrrole binding;GO:0043169//cation binding	GO:0006464//protein modification process;GO:0006091//generation of precursor metabolites and energy	-	light harvesting chlorophyll a/b-binding protein Lhcb1 [Hordeum vulgare subsp. vulgare]
GW_rep_c38068	1033	7	0	-12.7731	Down	0.00142281	0.103437	-	GO:0031410//cytoplasmic vesicle	GO:0016209//antioxidant activity;GO:0005506//iron ion binding;GO:0003824//catalytic activity	GO:0006950//response to stress;GO:0008152//metabolic process	ko00940//Phenylpropanoid biosynthesis;ko00360//Phenylalanine metabolism;ko00680//Methane metabolism;ko01100//Metabolic pathways;ko01110//Biosynthesis of secondary metabolites	class III peroxidase [Triticum aestivum]
GW_rep_c6878	365	7	0	-12.7731	Down	0.00142281	0.103509	-	-	-	-	-	-
GW_rep_c101090	540	7	0	-12.7731	Down	0.00142281	0.103582	COG0724/General function prediction only ;/RNA-binding proteins (RRM domain)	-	GO:0005488//binding	-	-	glycine-rich RNA-binding protein [Triticum aestivum]
GW_rep_c39261	1082	7	0	-12.7731	Down	0.00142281	0.103654	COG0724/General function prediction only ;/RNA-binding proteins (RRM domain)	GO:0043231//intracellular membrane-bounded organelle	GO:0046872//metal ion binding	-	ko03040//Spliceosome	hypothetical protein OsJ_00434 [Oryza sativa Japonica Group]
GW_c6758	542	7	0	-12.7731	Down	0.00142281	0.103727	COG0491/General function prediction only ;/Zn-dependent hydrolases, including glyoxylases	-	GO:0003824//catalytic activity	-	ko00620//Pyruvate metabolism	hypothetical protein OsI_00271 [Oryza sativa Indica Group]
GW_c6213	363	7	0	-12.7731	Down	0.00142281	0.1038	-	-	GO:0046872//metal ion binding;GO:0016301//kinase activity	GO:0007186//G-protein coupled receptor protein signaling pathway;GO:0006796//phosphate metabolic process	ko00564//Glycerophospholipid metabolism;ko01100//Metabolic pathways;ko04070//Phosphatidylinositol signaling system;ko00561//Glycerolipid metabolism	hypothetical protein SORBIDRAFT_08g019120 [Sorghum bicolor]
GW_rep_c2651	512	7	0	-12.7731	Down	0.00142281	0.103872	-	GO:0043231//intracellular membrane-bounded organelle	-	-	-	hypothetical protein [Oryza sativa Japonica Group]
GW_rep_c37119	150	7	0	-12.7731	Down	0.00142281	0.103945	-	-	GO:0005515//protein binding	GO:0044267//cellular protein metabolic process	-	hypothetical protein OsJ_19414 [Oryza sativa Japonica Group]
GW_rep_c8325	242	7	0	-12.7731	Down	0.00142281	0.104018	-	GO:0031410//cytoplasmic vesicle	GO:0004175//endopeptidase activity	GO:0019538//protein metabolic process	-	hypothetical protein LOC100382168 [Zea mays]
GW_c3293	453	7	0	-12.7731	Down	0.00142281	0.104091	-	-	-	-	-	-
GW_rep_c104982	465	7	0	-12.7731	Down	0.00142281	0.104165	COG0712/Energy production and conversion ;/F0F1-type ATP synthase, delta subunit (mitochondrial oligomycin sensitivity protein)	GO:0009526//plastid envelope;GO:0009534//chloroplast thylakoid;GO:0009570//chloroplast stroma;GO:0033178//proton-transporting two-sector ATPase complex, catalytic domain	GO:0015078//hydrogen ion transmembrane transporter activity	GO:0006952//defense response;GO:0006818//hydrogen transport;GO:0009767//photosynthetic electron transport chain;GO:0006754//ATP biosynthetic process	ko01100//Metabolic pathways;ko00195//Photosynthesis;ko00190//Oxidative phosphorylation	Os02g0750100 [Oryza sativa Japonica Group]
GW_rep_c100061	281	7	0	-12.7731	Down	0.00142281	0.104238	COG4352/Translation, ribosomal structure and biogenesis ;/Ribosomal protein L13E	GO:0030529//ribonucleoprotein complex	GO:0005198//structural molecule activity	GO:0010467//gene expression	ko03010//Ribosome	predicted protein [Physcomitrella patens subsp. patens]
GW_rep_c107935	455	7	0	-12.7731	Down	0.00142281	0.104311	-	GO:0009536//plastid	GO:0016731;GO:0051536//iron-sulfur cluster binding;GO:0016783//sulfurtransferase activity	GO:0006091//generation of precursor metabolites and energy	-	OO_Ba0013J05-OO_Ba0033A15.16 [Oryza officinalis]
GW_c42706	1318	7	0	-12.7731	Down	0.00142281	0.104385	-	GO:0000152//nuclear ubiquitin ligase complex;GO:0031461//cullin-RING ubiquitin ligase complex	GO:0043178//alcohol binding;GO:0042562//hormone binding;GO:0019787//small conjugating protein ligase activity	GO:0040007//growth;GO:0009755//hormone-mediated signaling pathway;GO:0045013//carbon catabolite repression of transcription;GO:0009555//pollen development;GO:0009607//response to biotic stimulus;GO:0032446//protein modification by small protein conjugation;GO:0019941//modification-dependent protein catabolic process;GO:0048437//floral organ development;GO:0010102//lateral root morphogenesis;GO:00…	ko04626//Plant-pathogen interaction;ko04075//Plant hormone signal transduction	RecName: Full=Transport inhibitor response 1-like protein Os05g0150500; Short=TIR1-like protein
GW_rep_c41524	213	7	0	-12.7731	Down	0.00142281	0.104458	-	-	-	GO:0019725//cellular homeostasis	-	unknown [Zea mays]
GW_rep_c104451	741	7	0	-12.7731	Down	0.00142281	0.104532	COG0724/General function prediction only ;/RNA-binding proteins (RRM domain)	-	GO:0005488//binding	-	-	glycine-rich RNA-binding protein [Triticum aestivum]
GW_rep_c15688	1256	7	0	-12.7731	Down	0.00142281	0.104606	COG0438/Cell wall/membrane/envelope biogenesis ;/Glycosyltransferase	GO:0043231//intracellular membrane-bounded organelle	GO:0016757//transferase activity, transferring glycosyl groups	GO:0005984//disaccharide metabolic process	ko00500//Starch and sucrose metabolism;ko01100//Metabolic pathways	RecName: Full=Sucrose synthase 1; AltName: Full=Sucrose-UDP glucosyltransferase 1
GW_rep_c100801	340	7	0	-12.7731	Down	0.00142281	0.10468	COG3474/Energy production and conversion ;/Cytochrome c2	GO:0031090//organelle membrane;GO:0043231//intracellular membrane-bounded organelle;GO:0044425//membrane part	GO:0005506//iron ion binding	GO:0051234//establishment of localization;GO:0006091//generation of precursor metabolites and energy	ko05145//Toxoplasmosis;ko05200//Pathways in cancer;ko04115//p53 signaling pathway;ko05012//Parkinson's disease;ko05016//Huntington's disease;ko05222//Small cell lung cancer;ko05416//Viral myocarditis;ko05210//Colorectal cancer;ko05010//Alzheimer's disease;ko04210//Apoptosis;ko05014//Amyotrophic lateral sclerosis (ALS)	RecName: Full=Cytochrome c
GW_rep_c20202	530	7	0	-12.7731	Down	0.00142281	0.104754	-	GO:0009526//plastid envelope;GO:0009532//plastid stroma;GO:0009534//chloroplast thylakoid	GO:0031406//carboxylic acid binding	GO:0006950//response to stress	-	hypothetical protein OsJ_26556 [Oryza sativa Japonica Group]
GW_rep_c3950	437	7	0	-12.7731	Down	0.00142281	0.104828	-	-	-	-	-	hypothetical protein OsI_26104 [Oryza sativa Indica Group]
GW_rep_c44338	624	7	0	-12.7731	Down	0.00142281	0.104902	-	-	-	-	-	OSJNBa0089N06.15 [Oryza sativa (japonica cultivar-group)]
GW_c4494	453	7	0	-12.7731	Down	0.00142281	0.104977	-	GO:0009536//plastid	-	GO:0006091//generation of precursor metabolites and energy	ko00196//Photosynthesis - antenna proteins;ko01100//Metabolic pathways	light harvesting chlorophyll a/b-binding protein Lhcb1 [Hordeum vulgare subsp. vulgare]
GW_c10305	420	7	0	-12.7731	Down	0.00142281	0.105051	-	-	-	-	-	-
GW_rep_c9114	208	7	0	-12.7731	Down	0.00142281	0.105126	COG1260/Lipid transport and metabolism ;/Myo-inositol-1-phosphate synthase	GO:0031224//intrinsic to membrane	GO:0017111//nucleoside-triphosphatase activity;GO:0016872//intramolecular lyase activity;GO:0015405;GO:0032559	GO:0006644//phospholipid metabolic process;GO:0006810//transport;GO:0006020//inositol metabolic process;GO:0009207	ko00521//Streptomycin biosynthesis;ko00562//Inositol phosphate metabolism;ko01100//Metabolic pathways;ko01110//Biosynthesis of secondary metabolites	PREDICTED: hypothetical protein [Vitis vinifera]
GW_rep_c101476	559	7	0	-12.7731	Down	0.00142281	0.1052	-	GO:0009536//plastid	-	GO:0006091//generation of precursor metabolites and energy	ko00196//Photosynthesis - antenna proteins;ko01100//Metabolic pathways	light harvesting chlorophyll a/b-binding protein Lhcb1 [Hordeum vulgare subsp. vulgare]
GW_c9180	346	7	0	-12.7731	Down	0.00142281	0.105275	COG0044/Nucleotide transport and metabolism ;/Dihydroorotase and related cyclic amidohydrolases	GO:0031410//cytoplasmic vesicle	GO:0016787//hydrolase activity	-	ko00770//Pantothenate and CoA biosynthesis;ko00240//Pyrimidine metabolism;ko00983//Drug metabolism - other enzymes;ko01100//Metabolic pathways;ko00410//beta-Alanine metabolism	hypothetical protein OsI_04141 [Oryza sativa Indica Group]
GW_rep_c35115	989	7	0	-12.7731	Down	0.00142281	0.10535	COG0454/Transcription ; General function prediction only ;/Histone acetyltransferase HPA2 and related acetyltransferases	GO:0043231//intracellular membrane-bounded organelle	GO:0016740//transferase activity	-	-	hypothetical protein LOC100276606 [Zea mays]
GW_rep_c43616	1255	7	0	-12.7731	Down	0.00142281	0.105425	-	GO:0043231//intracellular membrane-bounded organelle	GO:0005515//protein binding	GO:0010039//response to iron ion;GO:0006826//iron ion transport;GO:0009723//response to ethylene stimulus	ko04626//Plant-pathogen interaction;ko04075//Plant hormone signal transduction	hypothetical protein SORBIDRAFT_06g012030 [Sorghum bicolor]
GW_rep_c6599	321	7	0	-12.7731	Down	0.00142281	0.1055	-	-	GO:0000166//nucleotide binding	-	-	hypothetical protein SORBIDRAFT_10g027040 [Sorghum bicolor]
GW_rep_c5523	271	7	0	-12.7731	Down	0.00142281	0.105575	-	-	-	-	-	hypothetical protein OsI_00250 [Oryza sativa Indica Group]
GW_rep_c108210	491	7	0	-12.7731	Down	0.00142281	0.105651	-	GO:0009526//plastid envelope;GO:0009532//plastid stroma;GO:0005576//extracellular region	-	GO:0006950//response to stress	-	Os08g0379400 [Oryza sativa Japonica Group]
GW_rep_c7351	472	7	0	-12.7731	Down	0.00142281	0.105726	-	-	-	-	-	-
GW_c28904	78	7	0	-12.7731	Down	0.00142281	0.105801	-	-	-	-	-	-
GW_rep_c102176	488	7	0	-12.7731	Down	0.00142281	0.105877	COG0459/Posttranslational modification, protein turnover, chaperones ;/Chaperonin GroEL (HSP60 family)	GO:0043231//intracellular membrane-bounded organelle	GO:0005515//protein binding;GO:0032559	GO:0006457//protein folding	ko04940//Type I diabetes mellitus;ko03018//RNA degradation	RecName: Full=RuBisCO large subunit-binding protein subunit alpha, chloroplastic; AltName: Full=60 kDa chaperonin subunit alpha; AltName: Full=CPN-60 alpha; Flags: Precursor
GW_rep_c10965	199	7	0	-12.7731	Down	0.00142281	0.105953	-	-	-	-	-	hypothetical protein OsJ_07799 [Oryza sativa Japonica Group]
GW_c100030	681	7	0	-12.7731	Down	0.00142281	0.106029	-	GO:0031410//cytoplasmic vesicle	GO:0016209//antioxidant activity;GO:0005506//iron ion binding;GO:0003824//catalytic activity	GO:0006950//response to stress;GO:0008152//metabolic process	ko00940//Phenylpropanoid biosynthesis;ko00360//Phenylalanine metabolism;ko00680//Methane metabolism;ko01100//Metabolic pathways;ko01110//Biosynthesis of secondary metabolites	Os06g0547400 [Oryza sativa Japonica Group]
GW_rep_c4901	323	7	0	-12.7731	Down	0.00142281	0.106105	-	GO:0000229	-	-	-	hypothetical protein OsJ_19720 [Oryza sativa Japonica Group]
GW_c7508	419	7	0	-12.7731	Down	0.00142281	0.106181	-	-	-	-	-	Os01g0243900 [Oryza sativa Japonica Group]
GW_rep_c106136	411	7	0	-12.7731	Down	0.00142281	0.106257	-	-	-	-	-	hypothetical protein OsI_04777 [Oryza sativa Indica Group]
GW_rep_c5042	431	7	0	-12.7731	Down	0.00142281	0.106333	-	-	-	-	-	hypothetical protein SORBIDRAFT_09g002410 [Sorghum bicolor]
GW_rep_c101409	747	7	0	-12.7731	Down	0.00142281	0.10641	COG0724/General function prediction only ;/RNA-binding proteins (RRM domain)	-	GO:0005488//binding	-	-	glycine-rich RNA-binding protein [Triticum aestivum]
GW_rep_c102267	548	7	0	-12.7731	Down	0.00142281	0.106486	-	-	GO:0016765//transferase activity, transferring alkyl or aryl (other than methyl) groups	GO:0000041//transition metal ion transport	-	RecName: Full=Nicotianamine synthase 8; AltName: Full=S-adenosyl-L-methionine:S-adenosyl-L-methionine:S-adenosyl-methionine 3-amino-3-carboxypropyltransferase 8
GW_rep_c33491	1038	7	0	-12.7731	Down	0.00142281	0.106563	-	GO:0044464//cell part	-	-	-	expressed protein [Oryza sativa (japonica cultivar-group)]
GW_c26076	81	7	0	-12.7731	Down	0.00142281	0.106639	-	-	-	-	-	-
GW_c9193	842	7	0	-12.7731	Down	0.00142281	0.106716	-	GO:0009536//plastid	-	-	-	hypothetical protein [Oryza sativa Indica Group]
GW_rep_c12755	299	7	0	-12.7731	Down	0.00142281	0.106793	-	-	-	-	-	-
GW_rep_c102973	334	7	0	-12.7731	Down	0.00142281	0.10687	COG4451/Energy production and conversion ;/Ribulose bisphosphate carboxylase small subunit	GO:0043231//intracellular membrane-bounded organelle	GO:0016831//carboxy-lyase activity;GO:0016491//oxidoreductase activity	GO:0043094	ko00710//Carbon fixation in photosynthetic organisms;ko01120//Microbial metabolism in diverse environments;ko01100//Metabolic pathways;ko00630//Glyoxylate and dicarboxylate metabolism	RecName: Full=Ribulose bisphosphate carboxylase small chain clone 512; Short=RuBisCO small subunit
GW_rep_c101391	368	7	0	-12.7731	Down	0.00142281	0.106947	COG0240/Energy production and conversion ;/Glycerol-3-phosphate dehydrogenase	GO:0043234//protein complex;GO:0044424//intracellular part	GO:0016616//oxidoreductase activity, acting on the CH-OH group of donors, NAD or NADP as acceptor;GO:0048037//cofactor binding;GO:0000166//nucleotide binding	GO:0006072//glycerol-3-phosphate metabolic process	-	Os01g0939600 [Oryza sativa Japonica Group]
GW_rep_c6317	762	7	0	-12.7731	Down	0.00142281	0.107025	-	-	-	-	ko04740//Olfactory transduction	predicted protein [Populus trichocarpa]
GW_rep_c12278	516	7	0	-12.7731	Down	0.00142281	0.107102	-	GO:0009523//photosystem II;GO:0009532//plastid stroma;GO:0009534//chloroplast thylakoid	-	GO:0044237//cellular metabolic process	ko01100//Metabolic pathways;ko00195//Photosynthesis	hypothetical protein OsI_05122 [Oryza sativa Indica Group]
GW_rep_c27849	256	7	0	-12.7731	Down	0.00142281	0.107179	-	-	-	-	-	-
GW_rep_c17320	209	7	0	-12.7731	Down	0.00142281	0.107257	-	-	-	-	-	putative resistance protein [Triticum aestivum]
GW_rep_c101484	527	7	0	-12.7731	Down	0.00142281	0.107335	-	-	-	-	-	-
GW_rep_c15765	725	7	0	-12.7731	Down	0.00142281	0.107413	COG2340/Function unknown ;/Uncharacterized protein with SCP/PR1 domains	GO:0031410//cytoplasmic vesicle	-	-	ko04626//Plant-pathogen interaction;ko04075//Plant hormone signal transduction	pathogenisis-related protein 1.2 [Triticum aestivum]
GW_rep_c3255	435	7	0	-12.7731	Down	0.00142281	0.107491	-	-	-	-	-	-
GW_c4264	595	7	0	-12.7731	Down	0.00142281	0.107569	-	-	GO:0004672//protein kinase activity;GO:0000166//nucleotide binding	-	-	hypothetical protein SORBIDRAFT_02g032180 [Sorghum bicolor]
GW_rep_c9674	218	7	0	-12.7731	Down	0.00142281	0.107647	-	GO:0031234//extrinsic to internal side of plasma membrane;GO:0031461//cullin-RING ubiquitin ligase complex	GO:0005488//binding	GO:0034968//histone lysine methylation;GO:0009908//flower development	ko03018//RNA degradation	meiotic recombination protein [Oryza sativa (indica cultivar-group)]
GW_rep_c6365	300	7	0	-12.7731	Down	0.00142281	0.107725	-	-	-	-	-	hypothetical protein VOLCADRAFT_105108 [Volvox carteri f. nagariensis]
GW_rep_c43502	659	7	0	-12.7731	Down	0.00142281	0.107804	-	GO:0009536//plastid	GO:0016862//intramolecular oxidoreductase activity, interconverting keto- and enol-groups	GO:0006952//defense response;GO:0009607//response to biotic stimulus	ko00360//Phenylalanine metabolism;ko00350//Tyrosine metabolism	Macrophage migration inhibitory factor family protein, expressed [Oryza sativa (japonica cultivar-group)]
GW_rep_c17553	851	7	0	-12.7731	Down	0.00142281	0.107882	COG5176/RNA processing and modification ;/Splicing factor (branch point binding protein)	GO:0043231//intracellular membrane-bounded organelle	-	-	-	Os01g0886300 [Oryza sativa Japonica Group]
GW_rep_c7414	336	7	0	-12.7731	Down	0.00142281	0.107961	-	-	-	-	-	-
GW_rep_c25828	345	7	0	-12.7731	Down	0.00142281	0.108039	-	-	-	-	-	hypothetical protein SORBIDRAFT_1376s002010 [Sorghum bicolor]
GW_rep_c3421	468	7	0	-12.7731	Down	0.00142281	0.108118	-	GO:0043231//intracellular membrane-bounded organelle	GO:0016772//transferase activity, transferring phosphorus-containing groups	GO:0006796//phosphate metabolic process	-	hypothetical protein SORBIDRAFT_10g021660 [Sorghum bicolor]
GW_rep_c101003	650	7	0	-12.7731	Down	0.00142281	0.108197	COG4451/Energy production and conversion ;/Ribulose bisphosphate carboxylase small subunit	GO:0043231//intracellular membrane-bounded organelle	GO:0016831//carboxy-lyase activity;GO:0016491//oxidoreductase activity	GO:0043094	ko00710//Carbon fixation in photosynthetic organisms;ko01120//Microbial metabolism in diverse environments;ko01100//Metabolic pathways;ko00630//Glyoxylate and dicarboxylate metabolism	ribulose-1,5-bisphosphate carboxylase/oxygenase small subunit [Triticum aestivum]
GW_rep_c103606	462	7	0	-12.7731	Down	0.00142281	0.108276	-	-	-	-	-	hypothetical protein SORBIDRAFT_03g001350 [Sorghum bicolor]
GW_rep_c21386	102	7	0	-12.7731	Down	0.00142281	0.108356	-	-	-	-	-	-
GW_rep_c5486	315	7	0	-12.7731	Down	0.00142281	0.108435	-	-	-	-	-	-
GW_rep_c3025	496	7	0	-12.7731	Down	0.00142281	0.108514	-	-	-	-	-	-
GW_rep_c103043	338	7	0	-12.7731	Down	0.00142281	0.108594	-	GO:0031224//intrinsic to membrane;GO:0031410//cytoplasmic vesicle	-	-	-	hypothetical protein OsI_18611 [Oryza sativa Indica Group]
GW_rep_c100141	454	7	0	-12.7731	Down	0.00142281	0.108674	-	GO:0043231//intracellular membrane-bounded organelle	-	GO:0006810//transport	ko01100//Metabolic pathways;ko00195//Photosynthesis;ko00190//Oxidative phosphorylation	hypothetical protein OsI_11006 [Oryza sativa Indica Group]
GW_rep_c101173	519	7	0	-12.7731	Down	0.00142281	0.108753	COG4451/Energy production and conversion ;/Ribulose bisphosphate carboxylase small subunit	GO:0043231//intracellular membrane-bounded organelle	GO:0016831//carboxy-lyase activity;GO:0016491//oxidoreductase activity	GO:0043094	ko00710//Carbon fixation in photosynthetic organisms;ko01120//Microbial metabolism in diverse environments;ko01100//Metabolic pathways;ko00630//Glyoxylate and dicarboxylate metabolism	RecName: Full=Ribulose bisphosphate carboxylase small chain PW9, chloroplastic; Short=RuBisCO small subunit PW9; Flags: Precursor
GW_c11459	210	7	0	-12.7731	Down	0.00142281	0.108833	-	-	-	-	-	-
GW_rep_c18261	674	7	0	-12.7731	Down	0.00142281	0.108913	COG2017/Carbohydrate transport and metabolism ;/Galactose mutarotase and related enzymes	-	GO:0005488//binding;GO:0016857//racemase and epimerase activity, acting on carbohydrates and derivatives	GO:0019318//hexose metabolic process	ko01120//Microbial metabolism in diverse environments;ko01110//Biosynthesis of secondary metabolites;ko00010//Glycolysis / Gluconeogenesis	hypothetical protein LOC100272618 [Zea mays]
GW_rep_c29880	561	7	0	-12.7731	Down	0.00142281	0.108993	-	-	-	-	-	hypothetical protein OsI_31936 [Oryza sativa Indica Group]
GW_c5137	576	7	0	-12.7731	Down	0.00142281	0.109074	-	-	-	-	-	hypothetical protein OsJ_30600 [Oryza sativa Japonica Group]
GW_rep_c5788	599	7	0	-12.7731	Down	0.00142281	0.109154	COG5637/Function unknown ;/Predicted integral membrane protein	GO:0009536//plastid	-	-	-	cyclase/dehydrase, putative, expressed [Triticum aestivum]
GW_rep_c5165	310	7	0	-12.7731	Down	0.00142281	0.109235	-	-	GO:0003676//nucleic acid binding;GO:0005515//protein binding	GO:0044267//cellular protein metabolic process	-	hypothetical protein [Aegilops tauschii]
GW_rep_c102958	533	7	0	-12.7731	Down	0.00142281	0.109315	COG0615/Cell wall/membrane/envelope biogenesis ; Lipid transport and metabolism ;/Cytidylyltransferase	-	GO:0070567	GO:0006656//phosphatidylcholine biosynthetic process	ko00564//Glycerophospholipid metabolism;ko01100//Metabolic pathways;ko00440//Phosphonate and phosphinate metabolism	hypothetical protein LOC100191152 [Zea mays]
GW_c5942	338	7	0	-12.7731	Down	0.00142281	0.109396	-	-	GO:0046872//metal ion binding	-	ko04146//Peroxisome;ko03320//PPAR signaling pathway;ko00592//alpha-Linolenic acid metabolism;ko00071//Fatty acid metabolism;ko01100//Metabolic pathways;ko01040//Biosynthesis of unsaturated fatty acids	hypothetical protein OsJ_18501 [Oryza sativa Japonica Group]
GW_rep_c4212	407	7	0	-12.7731	Down	0.00142281	0.109477	-	-	-	-	-	-
GW_rep_c34552	542	7	0	-12.7731	Down	0.00142281	0.109558	-	GO:0031410//cytoplasmic vesicle	-	-	-	cortical cell-delineating protein [Zea mays]
GW_rep_c21900	537	7	0	-12.7731	Down	0.00142281	0.109639	COG5126/Signal transduction mechanisms ; Cytoskeleton ; Cell cycle control, cell division, chromosome partitioning ; General function prediction only ;/Ca2+-binding protein (EF-Hand superfamily)	-	GO:0046872//metal ion binding	-	ko04916//Melanogenesis;ko04020//Calcium signaling pathway;ko04270//Vascular smooth muscle contraction;ko04744//Phototransduction;ko04626//Plant-pathogen interaction;ko04910//Insulin signaling pathway;ko04970//Salivary secretion;ko04912//GnRH signaling pathway;ko04722//Neurotrophin signaling pathway;ko04745//Phototransduction - fly;ko05214//Glioma;ko04740//Olfactory transduction;ko04070//Phosphati…	calmodulin [Zea mays]
GW_rep_c37680	1040	7	0	-12.7731	Down	0.00142281	0.10972	-	-	-	-	-	ethylene-responsive element binding protein 2 [Zea mays]
GW_rep_c8270	267	7	0	-12.7731	Down	0.00142281	0.109801	-	-	-	-	-	-
GW_rep_c4579	370	7	0	-12.7731	Down	0.00142281	0.109883	COG0421/Amino acid transport and metabolism ;/Spermidine synthase	GO:0016020//membrane	GO:0005488//binding;GO:0016765//transferase activity, transferring alkyl or aryl (other than methyl) groups	GO:0006596//polyamine biosynthetic process	ko00330//Arginine and proline metabolism;ko00270//Cysteine and methionine metabolism;ko01100//Metabolic pathways;ko00480//Glutathione metabolism;ko00410//beta-Alanine metabolism	spermidine synthase [Chlamydomonas reinhardtii]
GW_rep_c10521	509	7	0	-12.7731	Down	0.00142281	0.109964	COG0667/Energy production and conversion ;/Predicted oxidoreductases (related to aryl-alcohol dehydrogenases)	-	GO:0004033//aldo-keto reductase (NADP) activity	GO:0008152//metabolic process	ko00051//Fructose and mannose metabolism;ko00591//Linoleic acid metabolism;ko01120//Microbial metabolism in diverse environments;ko01100//Metabolic pathways;ko00625//Chloroalkane and chloroalkene degradation;ko00363//Bisphenol degradation;ko00650//Butanoate metabolism;ko00750//Vitamin B6 metabolism	hypothetical protein LOC100383880 [Zea mays]
GW_rep_c101477	493	7	0	-12.7731	Down	0.00142281	0.110046	COG4451/Energy production and conversion ;/Ribulose bisphosphate carboxylase small subunit	GO:0043231//intracellular membrane-bounded organelle	GO:0016831//carboxy-lyase activity;GO:0016491//oxidoreductase activity	GO:0043094	ko00710//Carbon fixation in photosynthetic organisms;ko01120//Microbial metabolism in diverse environments;ko01100//Metabolic pathways;ko00630//Glyoxylate and dicarboxylate metabolism	ribulose-1,5-bisphosphate carboxylase/oxygenase small subunit [Triticum aestivum]
GW_rep_c8316	549	7	0	-12.7731	Down	0.00142281	0.110128	-	-	-	-	-	hypothetical protein [Oryza sativa Japonica Group]
GW_rep_c16947	149	7	0	-12.7731	Down	0.00142281	0.11021	-	-	-	-	-	-
GW_c12267	155	7	0	-12.7731	Down	0.00142281	0.110292	-	-	-	-	-	-
GW_rep_c27128	386	7	0	-12.7731	Down	0.00142281	0.110374	-	-	-	-	-	-
GW_rep_c13153	157	7	0	-12.7731	Down	0.00142281	0.110456	-	-	-	-	-	-
GW_c4608	450	7	0	-12.7731	Down	0.00142281	0.110539	-	GO:0044424//intracellular part	-	-	-	hypothetical protein OsI_04984 [Oryza sativa Indica Group]
GW_rep_c4065	355	7	0	-12.7731	Down	0.00142281	0.110621	-	-	-	-	-	-
GW_rep_c103063	476	7	0	-12.7731	Down	0.00142281	0.110704	COG4451/Energy production and conversion ;/Ribulose bisphosphate carboxylase small subunit	GO:0043231//intracellular membrane-bounded organelle	GO:0016831//carboxy-lyase activity;GO:0016491//oxidoreductase activity	GO:0043094	ko00710//Carbon fixation in photosynthetic organisms;ko01120//Microbial metabolism in diverse environments;ko01100//Metabolic pathways;ko00630//Glyoxylate and dicarboxylate metabolism	ribulose-1,5-bisphosphate carboxylase/oxygenase small subunit [Triticum aestivum]
GW_rep_c102605	404	7	0	-12.7731	Down	0.00142281	0.110787	-	-	GO:0004871//signal transducer activity;GO:0016772//transferase activity, transferring phosphorus-containing groups	GO:0006796//phosphate metabolic process	-	hypothetical protein LOC100216946 [Zea mays]
GW_rep_c15123	959	7	0	-12.7731	Down	0.00142281	0.11087	COG5272/Posttranslational modification, protein turnover, chaperones ;/Ubiquitin	GO:0043231//intracellular membrane-bounded organelle	-	-	ko03320//PPAR signaling pathway;ko03010//Ribosome	hypothetical protein SORBIDRAFT_04g028750 [Sorghum bicolor]
GW_rep_c23878	955	7	0	-12.7731	Down	0.00142281	0.110953	-	-	-	-	-	LOC100281287 [Zea mays]
GW_rep_c103038	480	7	0	-12.7731	Down	0.00142281	0.111036	-	GO:0044464//cell part	-	-	ko01100//Metabolic pathways;ko00195//Photosynthesis	photosystem II reaction center W protein [Zea mays]
GW_rep_c21979	100	7	0	-12.7731	Down	0.00142281	0.111119	-	-	-	-	-	hypothetical protein SORBIDRAFT_10g000250 [Sorghum bicolor]
GW_rep_c100598	655	7	0	-12.7731	Down	0.00142281	0.111203	COG0224/Energy production and conversion ;/F0F1-type ATP synthase, gamma subunit	GO:0009526//plastid envelope;GO:0009535//chloroplast thylakoid membrane;GO:0033178//proton-transporting two-sector ATPase complex, catalytic domain	GO:0015078//hydrogen ion transmembrane transporter activity;GO:0019829//cation-transporting ATPase activity;GO:0032559	GO:0006818//hydrogen transport;GO:0009767//photosynthetic electron transport chain;GO:0019222//regulation of metabolic process;GO:0006754//ATP biosynthetic process	ko01100//Metabolic pathways;ko00195//Photosynthesis;ko00190//Oxidative phosphorylation	ATP synthase subunit [Triticum aestivum]
GW_rep_c5741	501	7	0	-12.7731	Down	0.00142281	0.111286	COG2907/General function prediction only ;/Predicted NAD/FAD-binding protein	-	GO:0008757//S-adenosylmethionine-dependent methyltransferase activity	GO:0006629//lipid metabolic process	-	cyclopropane fatty acid synthase [Zea mays]
GW_rep_c13089	215	7	0	-12.7731	Down	0.00142281	0.11137	-	GO:0031410//cytoplasmic vesicle	GO:0016209//antioxidant activity;GO:0005506//iron ion binding;GO:0003824//catalytic activity	GO:0006950//response to stress;GO:0008152//metabolic process	-	hypothetical protein SORBIDRAFT_01g030530 [Sorghum bicolor]
GW_rep_c3698	460	7	0	-12.7731	Down	0.00142281	0.111454	-	GO:0031410//cytoplasmic vesicle	GO:0016772//transferase activity, transferring phosphorus-containing groups	GO:0009628//response to abiotic stimulus;GO:0006796//phosphate metabolic process	-	hypothetical protein OsJ_16871 [Oryza sativa Japonica Group]
GW_rep_c102435	459	7	0	-12.7731	Down	0.00142281	0.111538	-	-	-	-	-	-
GW_rep_c2827	678	7	0	-12.7731	Down	0.00142281	0.111622	COG3491/General function prediction only ;/Isopenicillin N synthase and related dioxygenases	-	GO:0016491//oxidoreductase activity	-	ko00904//Diterpenoid biosynthesis;ko01110//Biosynthesis of secondary metabolites	unnamed protein product [Oryza sativa Japonica Group]
GW_c10749	386	7	0	-12.7731	Down	0.00142281	0.111706	COG5574/Posttranslational modification, protein turnover, chaperones ;/RING-finger-containing E3 ubiquitin ligase	-	GO:0046914//transition metal ion binding	-	ko04141//Protein processing in endoplasmic reticulum	Os01g0830200 [Oryza sativa Japonica Group]
GW_rep_c10863	741	7	0	-12.7731	Down	0.00142281	0.11179	-	GO:0009526//plastid envelope;GO:0009534//chloroplast thylakoid	GO:0005488//binding	GO:0009639//response to red or far red light;GO:0006091//generation of precursor metabolites and energy	ko00196//Photosynthesis - antenna proteins;ko01100//Metabolic pathways	hypothetical protein SORBIDRAFT_02g036260 [Sorghum bicolor]
GW_rep_c101083	500	7	0	-12.7731	Down	0.00142281	0.111875	-	GO:0009536//plastid	-	GO:0006091//generation of precursor metabolites and energy	ko00196//Photosynthesis - antenna proteins;ko01100//Metabolic pathways	light harvesting chlorophyll a/b-binding protein Lhcb1 [Hordeum vulgare subsp. vulgare]
GW_rep_c11680	188	7	0	-12.7731	Down	0.00142281	0.111959	-	-	-	-	-	-
GW_rep_c23193	105	7	0	-12.7731	Down	0.00142281	0.112044	-	-	-	-	-	-
GW_c11504	292	7	0	-12.7731	Down	0.00142281	0.112129	-	-	-	-	-	-
GW_c4606	421	7	0	-12.7731	Down	0.00142281	0.112214	-	-	-	-	-	-
GW_rep_c102160	457	7	0	-12.7731	Down	0.00142281	0.112299	-	GO:0009523//photosystem II;GO:0009532//plastid stroma;GO:0009534//chloroplast thylakoid;GO:0005576//extracellular region	-	-	ko01100//Metabolic pathways;ko00195//Photosynthesis	putative oxygen-evolving complex precursor [Triticum aestivum]
GW_rep_c36339	114	7	0	-12.7731	Down	0.00142281	0.112384	-	-	-	-	-	-
GW_c4278	395	7	0	-12.7731	Down	0.00142281	0.112469	COG0500/Secondary metabolites biosynthesis, transport and catabolism ; General function prediction only ;/SAM-dependent methyltransferases	GO:0009536//plastid	GO:0016741;GO:0016791//phosphatase activity	GO:0006730//one-carbon metabolic process	-	hypothetical protein OsI_03487 [Oryza sativa Indica Group]
GW_rep_c101235	809	7	0	-12.7731	Down	0.00142281	0.112555	-	GO:0031410//cytoplasmic vesicle	GO:0016798//hydrolase activity, acting on glycosyl bonds;GO:0043167//ion binding	GO:0044238//primary metabolic process	-	hypothetical protein SORBIDRAFT_05g006880 [Sorghum bicolor]
GW_rep_c5426	534	7	0	-12.7731	Down	0.00142281	0.11264	-	-	GO:0004672//protein kinase activity;GO:0032559	GO:0006464//protein modification process	-	serine threonine kinase [Brachypodium sylvaticum]
GW_c3815	417	7	0	-12.7731	Down	0.00142281	0.112726	-	-	-	-	-	-
GW_rep_c13256	188	7	0	-12.7731	Down	0.00142281	0.112812	-	-	-	-	-	hypothetical protein SORBIDRAFT_06g020190 [Sorghum bicolor]
GW_rep_c15376	136	7	0	-12.7731	Down	0.00142281	0.112898	-	-	GO:0004702//receptor signaling protein serine/threonine kinase activity;GO:0032559	GO:0006464//protein modification process	-	hypothetical protein SORBIDRAFT_02g010180 [Sorghum bicolor]
GW_rep_c101361	553	7	0	-12.7731	Down	0.00142281	0.112984	-	GO:0034357;GO:0043231//intracellular membrane-bounded organelle	-	-	ko01100//Metabolic pathways;ko00195//Photosynthesis	photosystem II polypeptide [Triticum aestivum]
GW_rep_c103862	492	7	0	-12.7731	Down	0.00142281	0.11307	-	GO:0044464//cell part	-	-	-	hypothetical protein SORBIDRAFT_01g003720 [Sorghum bicolor]
GW_rep_c26702	319	7	0	-12.7731	Down	0.00142281	0.113157	-	-	-	-	-	-
GW_rep_c103440	472	7	0	-12.7731	Down	0.00142281	0.113243	-	GO:0005753//mitochondrial proton-transporting ATP synthase complex;GO:0033178//proton-transporting two-sector ATPase complex, catalytic domain	GO:0015078//hydrogen ion transmembrane transporter activity;GO:0019829//cation-transporting ATPase activity	GO:0006818//hydrogen transport;GO:0006754//ATP biosynthetic process	ko05012//Parkinson's disease;ko05016//Huntington's disease;ko01100//Metabolic pathways;ko00190//Oxidative phosphorylation;ko05010//Alzheimer's disease	ATP synthase epsilon chain, mitochondrial [Zea mays]
GW_rep_c6261	537	7	0	-12.7731	Down	0.00142281	0.11333	-	GO:0031410//cytoplasmic vesicle	GO:0016787//hydrolase activity	-	-	anther-specific proline-rich protein APG [Zea mays]
GW_rep_c3216	474	7	0	-12.7731	Down	0.00142281	0.113417	-	-	GO:0043167//ion binding;GO:0008422//beta-glucosidase activity	GO:0044238//primary metabolic process	ko00500//Starch and sucrose metabolism	beta-1,3-glucanase precursor [Triticum aestivum]
GW_rep_c3400	407	7	0	-12.7731	Down	0.00142281	0.113503	-	-	-	-	-	serine-rich protein [Zea mays]
GW_rep_c3144	430	7	0	-12.7731	Down	0.00142281	0.113591	COG0515/General function prediction only ; Signal transduction mechanisms ; Transcription ; Replication, recombination and repair ;/Serine/threonine protein kinase	-	-	-	-	ICE87 [Triticum aestivum]
GW_rep_c102262	612	7	0	-12.7731	Down	0.00142281	0.113678	COG1544/Translation, ribosomal structure and biogenesis ;/Ribosome-associated protein Y (PSrp-1)	GO:0009536//plastid	-	GO:0008152//metabolic process	-	hypothetical protein OsI_14401 [Oryza sativa Indica Group]
GW_rep_c16918	128	7	0	-12.7731	Down	0.00142281	0.113765	-	-	-	-	-	hypothetical protein OsI_27756 [Oryza sativa Indica Group]
GW_rep_c3776	420	7	0	-12.7731	Down	0.00142281	0.113852	-	GO:0043234//protein complex;GO:0031410//cytoplasmic vesicle	GO:0035251//UDP-glucosyltransferase activity	GO:0006074//1,3-beta-D-glucan metabolic process	-	Os01g0532900 [Oryza sativa Japonica Group]
GW_rep_c100336	213	7	0	-12.7731	Down	0.00142281	0.11394	-	GO:0009526//plastid envelope;GO:0009532//plastid stroma;GO:0030529//ribonucleoprotein complex	GO:0003723//RNA binding;GO:0005198//structural molecule activity	GO:0006950//response to stress;GO:0010467//gene expression	ko03010//Ribosome	hypothetical protein OsI_06639 [Oryza sativa Indica Group]
GW_rep_c103074	584	7	0	-12.7731	Down	0.00142281	0.114028	-	GO:0009534//chloroplast thylakoid	GO:0005488//binding	GO:0009642//response to light intensity;GO:0009791//post-embryonic development;GO:0003006//developmental process involved in reproduction;GO:0010467//gene expression	-	hypothetical protein LOC100278372 [Zea mays]
GW_rep_c100140	193	7	0	-12.7731	Down	0.00142281	0.114116	-	-	-	-	-	-
GW_rep_c16205	176	7	0	-12.7731	Down	0.00142281	0.114204	-	-	-	-	-	-
GW_c10409	768	7	0	-12.7731	Down	0.00142281	0.114292	-	-	-	-	-	hypothetical protein [Oryza sativa Japonica Group]
GW_c100266	342	7	0	-12.7731	Down	0.00142281	0.11438	-	-	-	-	-	-
GW_rep_c100919	284	7	0	-12.7731	Down	0.00142281	0.114468	COG0481/Cell wall/membrane/envelope biogenesis ;/Membrane GTPase LepA	GO:0043660;GO:0019866//organelle inner membrane;GO:0009536//plastid	GO:0017111//nucleoside-triphosphatase activity;GO:0043021//ribonucleoprotein binding;GO:0008135//translation factor activity, nucleic acid binding;GO:0032561//guanyl ribonucleotide binding	GO:0006412//translation;GO:0009207	-	PREDICTED: hypothetical protein [Vitis vinifera]
GW_rep_c101012	365	7	0	-12.7731	Down	0.00142281	0.114557	COG0036/Carbohydrate transport and metabolism ;/Pentose-5-phosphate-3-epimerase	-	-	-	ko00710//Carbon fixation in photosynthetic organisms;ko01120//Microbial metabolism in diverse environments;ko01100//Metabolic pathways;ko00040//Pentose and glucuronate interconversions;ko00030//Pentose phosphate pathway;ko01110//Biosynthesis of secondary metabolites	ribulose-5-phosphate-3-epimerase, putative [Ricinus communis]
GW_rep_c14693	147	7	0	-12.7731	Down	0.00142281	0.114646	-	-	-	-	-	hypothetical protein OsI_18763 [Oryza sativa Indica Group]
GW_rep_c15327	141	7	0	-12.7731	Down	0.00142281	0.114734	-	GO:0043231//intracellular membrane-bounded organelle	-	-	-	hypothetical protein OsI_08356 [Oryza sativa Indica Group]
GW_rep_c15525	621	7	0	-12.7731	Down	0.00142281	0.114823	-	GO:0016020//membrane;GO:0043231//intracellular membrane-bounded organelle	-	-	-	hypothetical protein SORBIDRAFT_06g027280 [Sorghum bicolor]
GW_rep_c102491	478	7	0	-12.7731	Down	0.00142281	0.114912	-	-	-	-	-	-
GW_rep_c19260	345	6	0	-12.5507	Down	0.00352074	0.1654	-	-	GO:0046914//transition metal ion binding;GO:0016702//oxidoreductase activity, acting on single donors with incorporation of molecular oxygen, incorporation of two atoms of oxygen	GO:0006633//fatty acid biosynthetic process	ko00592//alpha-Linolenic acid metabolism;ko00591//Linoleic acid metabolism;ko01100//Metabolic pathways	lipoxygenase [Hordeum vulgare subsp. vulgare]
GW_rep_c15761	318	6	0	-12.5507	Down	0.00352074	0.165475	-	GO:0043231//intracellular membrane-bounded organelle	-	-	-	basic helix-loop-helix protein [Hordeum vulgare subsp. vulgare]
GW_rep_c104814	413	6	0	-12.5507	Down	0.00352074	0.16555	-	GO:0009536//plastid	-	-	-	unknown protein [Oryza sativa Japonica Group]
GW_rep_c105922	340	6	0	-12.5507	Down	0.00352074	0.165624	-	GO:0031410//cytoplasmic vesicle	GO:0004175//endopeptidase activity;GO:0004091//carboxylesterase activity	GO:0019538//protein metabolic process	-	triticain beta 2 [Hordeum vulgare]
GW_c5615	416	6	0	-12.5507	Down	0.00352074	0.165699	-	-	-	-	-	hypothetical protein OsI_36779 [Oryza sativa Indica Group]
GW_rep_c31809	525	6	0	-12.5507	Down	0.00352074	0.165774	-	-	-	-	-	-
GW_rep_c5219	473	6	0	-12.5507	Down	0.00352074	0.165849	-	GO:0031410//cytoplasmic vesicle	GO:0016772//transferase activity, transferring phosphorus-containing groups;GO:0004871//signal transducer activity	GO:0006796//phosphate metabolic process	ko04626//Plant-pathogen interaction	hypothetical protein SORBIDRAFT_01g005300 [Sorghum bicolor]
GW_c9806	495	6	0	-12.5507	Down	0.00352074	0.165924	-	GO:0016020//membrane	GO:0005216//ion channel activity	GO:0006811//ion transport	ko04626//Plant-pathogen interaction	hypothetical protein OsI_28474 [Oryza sativa Indica Group]
GW_rep_c7448	304	6	0	-12.5507	Down	0.00352074	0.165999	-	-	-	-	-	hypothetical protein OsJ_06414 [Oryza sativa Japonica Group]
GW_rep_c15091	207	6	0	-12.5507	Down	0.00352074	0.166075	-	-	-	-	-	Os01g0590800 [Oryza sativa Japonica Group]
GW_rep_c11589	555	6	0	-12.5507	Down	0.00352074	0.16615	-	-	GO:0032559	GO:0012501//programmed cell death	-	hypothetical protein SORBIDRAFT_05g008310 [Sorghum bicolor]
GW_rep_c4707	478	6	0	-12.5507	Down	0.00352074	0.166225	-	GO:0031410//cytoplasmic vesicle	GO:0016209//antioxidant activity;GO:0005506//iron ion binding;GO:0003824//catalytic activity	GO:0006950//response to stress;GO:0008152//metabolic process	ko00940//Phenylpropanoid biosynthesis;ko00360//Phenylalanine metabolism;ko00680//Methane metabolism;ko01100//Metabolic pathways;ko01110//Biosynthesis of secondary metabolites	unknown [Zea mays]
GW_rep_c101992	414	6	0	-12.5507	Down	0.00352074	0.166301	-	-	-	-	ko04120//Ubiquitin mediated proteolysis	hypothetical protein OsJ_03316 [Oryza sativa Japonica Group]
GW_rep_c16231	612	6	0	-12.5507	Down	0.00352074	0.166376	-	-	-	-	-	hypothetical protein [Oryza sativa Japonica Group]
GW_rep_c101216	498	6	0	-12.5507	Down	0.00352074	0.166452	COG0443/Posttranslational modification, protein turnover, chaperones ;/Molecular chaperone	GO:0031090//organelle membrane;GO:0030312//external encapsulating structure;GO:0009536//plastid	GO:0005515//protein binding;GO:0032559	GO:0006970//response to osmotic stress;GO:0044267//cellular protein metabolic process;GO:0051707//response to other organism;GO:0010038//response to metal ion	ko03040//Spliceosome;ko05145//Toxoplasmosis;ko05162//Measles;ko04144//Endocytosis;ko04141//Protein processing in endoplasmic reticulum;ko04010//MAPK signaling pathway;ko04612//Antigen processing and presentation;ko03018//RNA degradation	heat shock protein 70 [Triticum aestivum]
GW_rep_c25090	167	6	0	-12.5507	Down	0.00352074	0.166527	-	-	-	-	-	-
GW_rep_c7556	396	6	0	-12.5507	Down	0.00352074	0.166603	COG0557/Transcription ;/Exoribonuclease R	GO:0009536//plastid	GO:0008408//3'-5' exonuclease activity	GO:0042254//ribosome biogenesis;GO:0009657//plastid organization	-	Os01g0841800 [Oryza sativa Japonica Group]
GW_rep_c101042	209	6	0	-12.5507	Down	0.00352074	0.166679	-	-	-	-	-	unnamed protein product [Ostreococcus tauri]
GW_rep_c7166	583	6	0	-12.5507	Down	0.00352074	0.166755	-	-	-	-	-	hypothetical protein OsJ_36390 [Oryza sativa Japonica Group]
GW_rep_c101147	620	6	0	-12.5507	Down	0.00352074	0.166831	-	-	-	-	-	ES2A [Hordeum vulgare]
GW_rep_c23851	173	6	0	-12.5507	Down	0.00352074	0.166906	-	-	-	-	-	-
GW_c15859	746	6	0	-12.5507	Down	0.00352074	0.166983	-	GO:0031461//cullin-RING ubiquitin ligase complex	GO:0005488//binding	-	-	Os08g0495500 [Oryza sativa Japonica Group]
GW_c8055	310	6	0	-12.5507	Down	0.00352074	0.167059	-	-	-	-	-	-
GW_rep_c26335	526	6	0	-12.5507	Down	0.00352074	0.167135	-	GO:0044464//cell part	-	-	-	Os11g0134900 [Oryza sativa Japonica Group]
GW_rep_c25960	113	6	0	-12.5507	Down	0.00352074	0.167211	-	-	-	-	-	-
GW_c6929	428	6	0	-12.5507	Down	0.00352074	0.167287	-	-	-	-	-	hypothetical protein OsI_11027 [Oryza sativa Indica Group]
GW_rep_c100987	480	6	0	-12.5507	Down	0.00352074	0.167364	COG3491/General function prediction only ;/Isopenicillin N synthase and related dioxygenases	-	-	-	-	hypothetical protein OsI_08703 [Oryza sativa Indica Group]
GW_rep_c7221	499	6	0	-12.5507	Down	0.00352074	0.16744	-	-	-	-	-	SAUR56 - auxin-responsive SAUR family member [Zea mays]
GW_rep_c13048	214	6	0	-12.5507	Down	0.00352074	0.167517	-	-	GO:0016772//transferase activity, transferring phosphorus-containing groups	GO:0006796//phosphate metabolic process	-	hypothetical protein SORBIDRAFT_10g012720 [Sorghum bicolor]
GW_rep_c101999	482	6	0	-12.5507	Down	0.00352074	0.167593	COG5262/Chromatin structure and dynamics ;/Histone H2A	GO:0000785//chromatin;GO:0043231//intracellular membrane-bounded organelle	GO:0003676//nucleic acid binding	GO:0034728	ko05322//Systemic lupus erythematosus	histone H2A [Zea mays]
GW_rep_c101386	320	6	0	-12.5507	Down	0.00352074	0.16767	-	GO:0031410//cytoplasmic vesicle;GO:0009536//plastid	-	-	-	pop3 peptide [Zea mays]
GW_rep_c11717	603	6	0	-12.5507	Down	0.00352074	0.167747	-	-	-	-	-	Os01g0228400 [Oryza sativa Japonica Group]
GW_rep_c107154	698	6	0	-12.5507	Down	0.00352074	0.167824	-	-	GO:0016765//transferase activity, transferring alkyl or aryl (other than methyl) groups	GO:0018130;GO:0000041//transition metal ion transport	-	RecName: Full=Nicotianamine synthase 1; AltName: Full=HvNAS1; AltName: Full=S-adenosyl-L-methionine:S-adenosyl-L-methionine:S-adenosyl-methionine 3-amino-3-carboxypropyltransferase 1
GW_c4786	415	6	0	-12.5507	Down	0.00352074	0.1679	-	-	-	-	-	-
GW_rep_c48344	608	6	0	-12.5507	Down	0.00352074	0.167977	-	GO:0031410//cytoplasmic vesicle	GO:0005488//binding	GO:0010876	-	protease inhibitor-like protein [Triticum aestivum]
GW_rep_c11523	410	6	0	-12.5507	Down	0.00352074	0.168054	-	-	-	-	-	-
GW_c5470	374	6	0	-12.5507	Down	0.00352074	0.168131	-	-	-	-	-	-
GW_rep_c5896	427	6	0	-12.5507	Down	0.00352074	0.168209	-	GO:0043231//intracellular membrane-bounded organelle	GO:0003676//nucleic acid binding;GO:0032559	GO:0006259//DNA metabolic process	ko04110//Cell cycle;ko04111//Cell cycle - yeast;ko03030//DNA replication;ko04113//Meiosis - yeast	minichromosomal maintenance factor [Triticum aestivum]
GW_rep_c24667	110	6	0	-12.5507	Down	0.00352074	0.168286	-	-	-	-	-	-
GW_rep_c103704	329	6	0	-12.5507	Down	0.00352074	0.168363	-	GO:0005576//extracellular region;GO:0031410//cytoplasmic vesicle;GO:0030312//external encapsulating structure	GO:0016798//hydrolase activity, acting on glycosyl bonds;GO:0016758//transferase activity, transferring hexosyl groups	GO:0044042//glucan metabolic process	-	RecName: Full=Probable xyloglucan endotransglucosylase/hydrolase; Flags: Precursor
GW_rep_c100889	836	6	0	-12.5507	Down	0.00352074	0.168441	COG3424/Secondary metabolites biosynthesis, transport and catabolism ;/Predicted naringenin-chalcone synthase	GO:0043231//intracellular membrane-bounded organelle	GO:0016747//transferase activity, transferring acyl groups other than amino-acyl groups	GO:0006631//fatty acid metabolic process	ko00941//Flavonoid biosynthesis;ko01100//Metabolic pathways;ko04712//Circadian rhythm - plant;ko01110//Biosynthesis of secondary metabolites	hypothetical protein SORBIDRAFT_01g041190 [Sorghum bicolor]
GW_rep_c101589	281	6	0	-12.5507	Down	0.00352074	0.168518	-	-	-	-	-	hypothetical protein OsI_13990 [Oryza sativa Indica Group]
GW_rep_c7945	297	6	0	-12.5507	Down	0.00352074	0.168596	-	GO:0030529//ribonucleoprotein complex	GO:0003723//RNA binding	-	ko03060//Protein export	hypothetical protein OsJ_04352 [Oryza sativa Japonica Group]
GW_rep_c5016	375	6	0	-12.5507	Down	0.00352074	0.168673	-	-	-	-	-	hypothetical protein SORBIDRAFT_04g032465 [Sorghum bicolor]
GW_c20519	163	6	0	-12.5507	Down	0.00352074	0.168751	-	-	-	-	-	putative retrotransposon protein [Phyllostachys edulis]
GW_rep_c103075	296	6	0	-12.5507	Down	0.00352074	0.168828	-	-	-	-	ko03040//Spliceosome;ko03013//RNA transport;ko03015//mRNA surveillance pathway	hypothetical protein OsI_11548 [Oryza sativa Indica Group]
GW_rep_c104646	408	6	0	-12.5507	Down	0.00352074	0.168906	-	-	-	-	-	hypothetical protein [Zea mays]
GW_rep_c100400	467	6	0	-12.5507	Down	0.00352074	0.168984	COG5023/Cytoskeleton ;/Tubulin	GO:0032991//macromolecular complex;GO:0015630//microtubule cytoskeleton	GO:0017111//nucleoside-triphosphatase activity;GO:0032561//guanyl ribonucleotide binding	GO:0043623//cellular protein complex assembly;GO:0009207;GO:0007017//microtubule-based process	ko04540//Gap junction;ko04145//Phagosome;ko05130//Pathogenic Escherichia coli infection	unknown [Picea sitchensis]
GW_rep_c4956	484	6	0	-12.5507	Down	0.00352074	0.169062	-	GO:0043231//intracellular membrane-bounded organelle	GO:0003676//nucleic acid binding	GO:0006351//transcription, DNA-dependent	-	hypothetical protein SORBIDRAFT_09g021770 [Sorghum bicolor]
GW_rep_c100468	276	6	0	-12.5507	Down	0.00352074	0.16914	-	-	-	-	-	hypothetical protein OsI_26670 [Oryza sativa Indica Group]
GW_rep_c24797	443	6	0	-12.5507	Down	0.00352074	0.169218	COG0158/Carbohydrate transport and metabolism ;/Fructose-1,6-bisphosphatase	GO:0044424//intracellular part	GO:0019203//carbohydrate phosphatase activity	GO:0005975//carbohydrate metabolic process	ko04910//Insulin signaling pathway;ko00051//Fructose and mannose metabolism;ko00710//Carbon fixation in photosynthetic organisms;ko00680//Methane metabolism;ko01120//Microbial metabolism in diverse environments;ko01100//Metabolic pathways;ko00030//Pentose phosphate pathway;ko01110//Biosynthesis of secondary metabolites;ko00010//Glycolysis / Gluconeogenesis	PREDICTED: hypothetical protein [Vitis vinifera]
GW_c7431	385	6	0	-12.5507	Down	0.00352074	0.169296	-	-	-	-	-	-
GW_rep_c108570	461	6	0	-12.5507	Down	0.00352074	0.169375	-	-	-	-	-	-
GW_rep_c11729	683	6	0	-12.5507	Down	0.00352074	0.169453	-	GO:0043231//intracellular membrane-bounded organelle	-	-	-	putative amelogenin precursor like protein [Hordeum vulgare subsp. vulgare]
GW_rep_c7034	519	6	0	-12.5507	Down	0.00352074	0.169531	COG1502/Lipid transport and metabolism ;/Phosphatidylserine/phosphatidylglycerophosphate/cardiolipin synthases and related enzymes	GO:0044464//cell part	GO:0046872//metal ion binding;GO:0004620//phospholipase activity	GO:0006650//glycerophospholipid metabolic process	ko00564//Glycerophospholipid metabolism;ko04666//Fc gamma R-mediated phagocytosis;ko04912//GnRH signaling pathway;ko00565//Ether lipid metabolism;ko04144//Endocytosis;ko01100//Metabolic pathways	hypothetical protein SORBIDRAFT_10g023630 [Sorghum bicolor]
GW_c7572	409	6	0	-12.5507	Down	0.00352074	0.16961	COG0824/General function prediction only ;/Predicted thioesterase	GO:0043231//intracellular membrane-bounded organelle	GO:0016289//CoA hydrolase activity	-	-	OSJNBa0010H02.15 [Oryza sativa (japonica cultivar-group)]
GW_rep_c23570	537	6	0	-12.5507	Down	0.00352074	0.169688	-	-	-	-	-	-
GW_rep_c31588	346	6	0	-12.5507	Down	0.00352074	0.169767	-	GO:0043231//intracellular membrane-bounded organelle;GO:0030529//ribonucleoprotein complex	GO:0005198//structural molecule activity	GO:0010467//gene expression;GO:0022613//ribonucleoprotein complex biogenesis	ko03010//Ribosome	hypothetical protein OsI_11062 [Oryza sativa Indica Group]
GW_rep_c101206	523	6	0	-12.5507	Down	0.00352074	0.169846	COG4451/Energy production and conversion ;/Ribulose bisphosphate carboxylase small subunit	GO:0043231//intracellular membrane-bounded organelle	GO:0016831//carboxy-lyase activity;GO:0016491//oxidoreductase activity	GO:0043094	ko00710//Carbon fixation in photosynthetic organisms;ko01120//Microbial metabolism in diverse environments;ko01100//Metabolic pathways;ko00630//Glyoxylate and dicarboxylate metabolism	ribulose-1,5-bisphosphate carboxylase/oxygenase small subunit [Triticum aestivum]
GW_rep_c23452	722	6	0	-12.5507	Down	0.00352074	0.169924	COG0513/Replication, recombination and repair ; Transcription ; Translation, ribosomal structure and biogenesis ;/Superfamily II DNA and RNA helicases	-	GO:0008135//translation factor activity, nucleic acid binding;GO:0042623//ATPase activity, coupled;GO:0032559	GO:0006412//translation	ko03013//RNA transport	hypothetical protein SORBIDRAFT_04g003390 [Sorghum bicolor]
GW_c35059	695	6	0	-12.5507	Down	0.00352074	0.170003	-	-	-	-	-	hypothetical protein [Arabidopsis thaliana]
GW_rep_c101356	664	6	0	-12.5507	Down	0.00352074	0.170082	-	-	-	-	-	ORF1 [Hordeum vulgare]
GW_c4047	448	6	0	-12.5507	Down	0.00352074	0.170161	-	-	-	-	-	unknown [Glycine max]
GW_rep_c21943	732	6	0	-12.5507	Down	0.00352074	0.17024	-	-	-	-	-	Os05g0453300 [Oryza sativa Japonica Group]
GW_rep_c12714	435	6	0	-12.5507	Down	0.00352074	0.170319	-	GO:0044464//cell part	-	-	-	Os02g0130600 [Oryza sativa Japonica Group]
GW_rep_c100802	203	6	0	-12.5507	Down	0.00352074	0.170398	-	GO:0031410//cytoplasmic vesicle	-	-	-	proline-rich protein, putative, expressed [Oryza sativa (japonica cultivar-group)]
GW_rep_c100220	191	6	0	-12.5507	Down	0.00352074	0.170478	-	-	GO:0016647//oxidoreductase activity, acting on the CH-NH group of donors, oxygen as acceptor	GO:0006760//folic acid-containing compound metabolic process	-	Os01g0316100 [Oryza sativa Japonica Group]
GW_rep_c108764	472	6	0	-12.5507	Down	0.00352074	0.170557	-	GO:0043231//intracellular membrane-bounded organelle	GO:0046872//metal ion binding	-	-	zinc finger protein like -like protein [Oryza sativa Japonica Group]
GW_c7040	412	6	0	-12.5507	Down	0.00352074	0.170636	-	-	-	-	-	-
GW_rep_c105151	453	6	0	-12.5507	Down	0.00352074	0.170716	-	-	-	-	-	apomixis-associated protein [Triticum aestivum]
GW_rep_c103037	454	6	0	-12.5507	Down	0.00352074	0.170795	-	GO:0044464//cell part	-	-	-	OSIGBa0115K01-H0319F09.3 [Oryza sativa (indica cultivar-group)]
GW_rep_c18728	284	6	0	-12.5507	Down	0.00352074	0.170875	-	-	-	-	-	-
GW_rep_c34161	725	6	0	-12.5507	Down	0.00352074	0.170955	COG1877/Carbohydrate transport and metabolism ;/Trehalose-6-phosphatase	GO:0043231//intracellular membrane-bounded organelle	GO:0035251//UDP-glucosyltransferase activity;GO:0019203//carbohydrate phosphatase activity	GO:0005991//trehalose metabolic process	ko00500//Starch and sucrose metabolism	hypothetical protein OsI_31278 [Oryza sativa Indica Group]
GW_rep_c10644	392	6	0	-12.5507	Down	0.00352074	0.171034	-	GO:0043231//intracellular membrane-bounded organelle	GO:0016831//carboxy-lyase activity;GO:0016491//oxidoreductase activity	GO:0043094	ko00710//Carbon fixation in photosynthetic organisms;ko01120//Microbial metabolism in diverse environments;ko01100//Metabolic pathways;ko00630//Glyoxylate and dicarboxylate metabolism	ribulose-1,5-bisphosphate carboxylase/oxygenase small subunit [Triticum aestivum]
GW_rep_c100102	436	6	0	-12.5507	Down	0.00352074	0.171114	-	GO:0030964;GO:0005746//mitochondrial respiratory chain	-	GO:0043094	ko05012//Parkinson's disease;ko05016//Huntington's disease;ko01100//Metabolic pathways;ko00190//Oxidative phosphorylation;ko05010//Alzheimer's disease	hypothetical protein SORBIDRAFT_07g024460 [Sorghum bicolor]
GW_rep_c103490	630	6	0	-12.5507	Down	0.00352074	0.171194	COG0712/Energy production and conversion ;/F0F1-type ATP synthase, delta subunit (mitochondrial oligomycin sensitivity protein)	GO:0009526//plastid envelope;GO:0009534//chloroplast thylakoid;GO:0009570//chloroplast stroma;GO:0033178//proton-transporting two-sector ATPase complex, catalytic domain	GO:0015078//hydrogen ion transmembrane transporter activity	GO:0006952//defense response;GO:0006818//hydrogen transport;GO:0009767//photosynthetic electron transport chain;GO:0006754//ATP biosynthetic process	ko01100//Metabolic pathways;ko00195//Photosynthesis;ko00190//Oxidative phosphorylation	Os02g0750100 [Oryza sativa Japonica Group]
GW_rep_c100253	445	6	0	-12.5507	Down	0.00352074	0.171274	-	GO:0016020//membrane	GO:0005488//binding	-	-	hypothetical protein OsI_04958 [Oryza sativa Indica Group]
GW_rep_c100479	453	6	0	-12.5507	Down	0.00352074	0.171354	COG0057/Carbohydrate transport and metabolism ;/Glyceraldehyde-3-phosphate dehydrogenase/erythrose-4-phosphate dehydrogenase	GO:0009532//plastid stroma;GO:0009526//plastid envelope;GO:0009534//chloroplast thylakoid;GO:0005576//extracellular region	GO:0000166//nucleotide binding;GO:0008943//glyceraldehyde-3-phosphate dehydrogenase activity	GO:0009314//response to radiation;GO:0006007//glucose catabolic process;GO:0015977//carbon fixation;GO:0034285;GO:0006950//response to stress	ko00710//Carbon fixation in photosynthetic organisms;ko01100//Metabolic pathways	Os04g0459500 [Oryza sativa Japonica Group]
GW_rep_c101748	447	6	0	-12.5507	Down	0.00352074	0.171434	-	-	-	-	-	hypothetical protein SORBIDRAFT_09g005910 [Sorghum bicolor]
GW_c22938	166	6	0	-12.5507	Down	0.00352074	0.171515	-	-	-	-	-	-
GW_rep_c11863	343	6	0	-12.5507	Down	0.00352074	0.171595	-	GO:0044464//cell part	-	-	ko01100//Metabolic pathways;ko00195//Photosynthesis	photosystem II protein D1 [Aureococcus anophagefferens]
GW_rep_c14275	628	6	0	-12.5507	Down	0.00352074	0.171675	-	-	-	-	-	RNA-dependent RNA polymerase [Pyrus pyrifolia]
GW_rep_c102024	313	6	0	-12.5507	Down	0.00352074	0.171756	-	GO:0043231//intracellular membrane-bounded organelle	GO:0004674//protein serine/threonine kinase activity;GO:0032559	GO:0006464//protein modification process	-	unknown [Zea mays]
GW_rep_c102668	700	6	0	-12.5507	Down	0.00352074	0.171836	-	-	-	-	ko00940//Phenylpropanoid biosynthesis;ko00360//Phenylalanine metabolism;ko00680//Methane metabolism;ko01100//Metabolic pathways;ko01110//Biosynthesis of secondary metabolites	class III peroxidase [Triticum aestivum]
GW_rep_c108182	458	6	0	-12.5507	Down	0.00352074	0.171917	COG0685/Amino acid transport and metabolism ;/5,10-methylenetetrahydrofolate reductase	-	GO:0016646//oxidoreductase activity, acting on the CH-NH group of donors, NAD or NADP as acceptor	GO:0000096//sulfur amino acid metabolic process	ko00680//Methane metabolism;ko01120//Microbial metabolism in diverse environments;ko01100//Metabolic pathways;ko00720//Carbon fixation pathways in prokaryotes;ko00670//One carbon pool by folate	5,10-methylene-tetrahydrofolate reductase [Triticum monococcum]
GW_rep_c41572	208	6	0	-12.5507	Down	0.00352074	0.171997	-	-	GO:0016773//phosphotransferase activity, alcohol group as acceptor;GO:0032559	GO:0006796//phosphate metabolic process;GO:0006007//glucose catabolic process	ko00052//Galactose metabolism;ko00521//Streptomycin biosynthesis;ko00500//Starch and sucrose metabolism;ko04910//Insulin signaling pathway;ko04973//Carbohydrate digestion and absorption;ko04930//Type II diabetes mellitus;ko00051//Fructose and mannose metabolism;ko00524//Butirosin and neomycin biosynthesis;ko00520//Amino sugar and nucleotide sugar metabolism;ko01120//Microbial metabolism in divers…	hypothetical protein SORBIDRAFT_09g026080 [Sorghum bicolor]
GW_c6300	394	6	0	-12.5507	Down	0.00352074	0.172078	-	-	-	-	-	-
GW_c17747	444	6	0	-12.5507	Down	0.00352074	0.172159	-	-	-	-	-	P-type ATPase [Hordeum vulgare]
GW_c30406	359	6	0	-12.5507	Down	0.00352074	0.17224	-	-	-	-	-	-
GW_c7403	427	6	0	-12.5507	Down	0.00352074	0.172321	-	GO:0043231//intracellular membrane-bounded organelle	-	-	-	hypothetical protein SORBIDRAFT_08g022010 [Sorghum bicolor]
GW_c20108	483	6	0	-12.5507	Down	0.00352074	0.172402	-	GO:0042575	GO:0003676//nucleic acid binding;GO:0016462//pyrophosphatase activity;GO:0032559;GO:0034061	GO:0006259//DNA metabolic process	-	hypothetical protein OsJ_12890 [Oryza sativa Japonica Group]
GW_rep_c100954	931	6	0	-12.5507	Down	0.00352074	0.172483	COG2273/Carbohydrate transport and metabolism ;/Beta-glucanase/Beta-glucan synthetase	GO:0031410//cytoplasmic vesicle	GO:0016787//hydrolase activity	GO:0005975//carbohydrate metabolic process	-	hypothetical protein [Vitis vinifera]
GW_rep_c40385	71	6	0	-12.5507	Down	0.00352074	0.172564	-	-	-	-	-	-
GW_rep_c102832	885	6	0	-12.5507	Down	0.00352074	0.172646	COG5127/Energy production and conversion ;/Vacuolar H+-ATPase V1 sector, subunit C	GO:0009536//plastid;GO:0033176;GO:0031090//organelle membrane;GO:0005773//vacuole	GO:0019829//cation-transporting ATPase activity	GO:0000902//cell morphogenesis;GO:0009699//phenylpropanoid biosynthetic process;GO:0015988//energy coupled proton transport, against electrochemical gradient;GO:0006109//regulation of carbohydrate metabolic process	ko05110//Vibrio cholerae infection;ko04966//Collecting duct acid secretion;ko04145//Phagosome;ko05323//Rheumatoid arthritis;ko01100//Metabolic pathways;ko00190//Oxidative phosphorylation;ko05120//Epithelial cell signaling in Helicobacter pylori infection	vacuolar ATP synthetase subunit C [Aegilops tauschii]
GW_c5971	520	6	0	-12.5507	Down	0.00352074	0.172727	-	-	-	-	-	OSIGBa0127D24.6 [Oryza sativa (indica cultivar-group)]
GW_rep_c105656	552	6	0	-12.5507	Down	0.00352074	0.172808	-	-	-	-	-	Os05g0397300 [Oryza sativa Japonica Group]
GW_rep_c12499	209	6	0	-12.5507	Down	0.00352074	0.17289	-	-	-	-	-	hypothetical protein SORBIDRAFT_0351s002020 [Sorghum bicolor]
GW_rep_c104230	494	6	0	-12.5507	Down	0.00352074	0.172972	-	-	-	-	-	hypothetical protein OsI_39083 [Oryza sativa Indica Group]
GW_rep_c22694	119	6	0	-12.5507	Down	0.00352074	0.173053	-	-	-	-	-	hypothetical protein SORBIDRAFT_10g020910 [Sorghum bicolor]
GW_rep_c7647	615	6	0	-12.5507	Down	0.00352074	0.173135	-	-	-	-	-	-
GW_rep_c4190	504	6	0	-12.5507	Down	0.00352074	0.173217	-	-	-	-	-	-
GW_rep_c101220	553	6	0	-12.5507	Down	0.00352074	0.173299	-	GO:0009534//chloroplast thylakoid;GO:0009522//photosystem I	GO:0005515//protein binding	GO:0009767//photosynthetic electron transport chain	ko01100//Metabolic pathways;ko00195//Photosynthesis	RecName: Full=Photosystem I reaction center subunit N, chloroplastic; Short=PSI-N; Flags: Precursor
GW_rep_c15672	670	6	0	-12.5507	Down	0.00352074	0.173381	-	-	GO:0016740//transferase activity	-	-	hypothetical protein LOC100272814 [Zea mays]
GW_c8198	292	6	0	-12.5507	Down	0.00352074	0.173463	-	-	-	-	-	hypothetical protein OsI_21279 [Oryza sativa Indica Group]
GW_rep_c102837	418	6	0	-12.5507	Down	0.00352074	0.173545	-	-	GO:0046872//metal ion binding;GO:0016301//kinase activity;GO:0032559	GO:0006772//thiamine metabolic process;GO:0006796//phosphate metabolic process	ko01100//Metabolic pathways;ko00730//Thiamine metabolism	hypothetical protein SORBIDRAFT_03g014470 [Sorghum bicolor]
GW_rep_c5596	427	6	0	-12.5507	Down	0.00352074	0.173627	-	GO:0043231//intracellular membrane-bounded organelle	-	-	-	hypothetical protein SORBIDRAFT_02g003750 [Sorghum bicolor]
GW_rep_c26358	751	6	0	-12.5507	Down	0.00352074	0.173709	-	-	-	-	-	hypothetical protein OsJ_28165 [Oryza sativa Japonica Group]
GW_rep_c101082	454	6	0	-12.5507	Down	0.00352074	0.173792	COG5272/Posttranslational modification, protein turnover, chaperones ;/Ubiquitin	GO:0043231//intracellular membrane-bounded organelle;GO:0030529//ribonucleoprotein complex	GO:0005198//structural molecule activity	GO:0010467//gene expression;GO:0032446//protein modification by small protein conjugation	ko03010//Ribosome	ubiquitin fusion protein [Oryza sativa Indica Group]
GW_rep_c107689	761	6	0	-12.5507	Down	0.00352074	0.173874	-	GO:0031410//cytoplasmic vesicle	GO:0016209//antioxidant activity;GO:0005506//iron ion binding;GO:0003824//catalytic activity	GO:0006950//response to stress;GO:0008152//metabolic process	ko00940//Phenylpropanoid biosynthesis;ko00360//Phenylalanine metabolism;ko00680//Methane metabolism;ko01100//Metabolic pathways;ko01110//Biosynthesis of secondary metabolites	hypothetical protein SORBIDRAFT_01g035990 [Sorghum bicolor]
GW_rep_c102647	952	6	0	-12.5507	Down	0.00352074	0.173957	COG3239/Lipid transport and metabolism ;/Fatty acid desaturase	GO:0044464//cell part	GO:0016705//oxidoreductase activity, acting on paired donors, with incorporation or reduction of molecular oxygen	GO:0044238//primary metabolic process	ko01040//Biosynthesis of unsaturated fatty acids	Os02g0716500 [Oryza sativa Japonica Group]
GW_rep_c33203	417	6	0	-12.5507	Down	0.00352074	0.174039	-	GO:0031410//cytoplasmic vesicle	-	-	-	hypothetical protein OsI_37775 [Oryza sativa Indica Group]
GW_c9333	698	6	0	-12.5507	Down	0.00352074	0.174122	-	-	-	-	-	-
GW_rep_c8209	284	6	0	-12.5507	Down	0.00352074	0.174205	-	-	-	-	ko03040//Spliceosome	hypothetical protein SORBIDRAFT_03g001570 [Sorghum bicolor]
GW_rep_c28576	626	6	0	-12.5507	Down	0.00352074	0.174288	COG5576/Transcription ;/Homeodomain-containing transcription factor	GO:0043231//intracellular membrane-bounded organelle	GO:0030528//transcription regulator activity;GO:0003677//DNA binding	GO:0006351//transcription, DNA-dependent	-	homeobox-leucine zipper protein ATHB-4 [Zea mays]
GW_rep_c8881	255	6	0	-12.5507	Down	0.00352074	0.17437	-	-	-	-	-	hypothetical protein OsI_03126 [Oryza sativa Indica Group]
GW_rep_c100770	184	6	0	-12.5507	Down	0.00352074	0.174453	-	-	-	-	-	hypothetical protein OsI_04438 [Oryza sativa Indica Group]
GW_rep_c102117	536	6	0	-12.5507	Down	0.00352074	0.174536	-	-	-	-	ko01100//Metabolic pathways;ko00195//Photosynthesis	hypothetical protein SORBIDRAFT_03g036090 [Sorghum bicolor]
GW_rep_c6466	372	6	0	-12.5507	Down	0.00352074	0.17462	-	-	-	-	-	-
GW_c22466	887	6	0	-12.5507	Down	0.00352074	0.174703	-	GO:0016020//membrane	GO:0015197//peptide transporter activity;GO:0015603	GO:0022414//reproductive process;GO:0009791//post-embryonic development;GO:0051707//response to other organism	-	yellow stripe-like 9 transporter [Brachypodium distachyon]
GW_rep_c100967	616	6	0	-12.5507	Down	0.00352074	0.174786	-	-	GO:0016765//transferase activity, transferring alkyl or aryl (other than methyl) groups	GO:0018130;GO:0000041//transition metal ion transport	-	RecName: Full=Probable nicotianamine synthase 2; AltName: Full=HvNAS2; AltName: Full=S-adenosyl-L-methionine:S-adenosyl-L-methionine:S-adenosyl-methionine 3-amino-3-carboxypropyltransferase 2
GW_rep_c5664	351	6	0	-12.5507	Down	0.00352074	0.17487	-	-	-	-	-	-
GW_rep_c107142	805	6	0	-12.5507	Down	0.00352074	0.174953	-	GO:0031410//cytoplasmic vesicle	GO:0016209//antioxidant activity;GO:0005506//iron ion binding;GO:0003824//catalytic activity	GO:0006950//response to stress;GO:0008152//metabolic process	ko00940//Phenylpropanoid biosynthesis;ko00360//Phenylalanine metabolism;ko00680//Methane metabolism;ko01100//Metabolic pathways;ko01110//Biosynthesis of secondary metabolites	Os03g0762300 [Oryza sativa Japonica Group]
GW_rep_c4995	476	6	0	-12.5507	Down	0.00352074	0.175037	-	-	-	-	-	-
GW_rep_c6646	313	6	0	-12.5507	Down	0.00352074	0.17512	-	-	-	-	-	-
GW_rep_c105086	588	6	0	-12.5507	Down	0.00352074	0.175204	-	-	-	-	ko05218//Melanoma;ko05160//Hepatitis C;ko05211//Renal cell carcinoma;ko05142//Chagas disease (American trypanosomiasis);ko04062//Chemokine signaling pathway;ko05145//Toxoplasmosis;ko05221//Acute myeloid leukemia;ko04510//Focal adhesion;ko05200//Pathways in cancer;ko04664//Fc epsilon RI signaling pathway;ko04666//Fc gamma R-mediated phagocytosis;ko04150//mTOR signaling pathway;ko04910//Insulin sig…	hypothetical protein OsI_20149 [Oryza sativa Indica Group]
GW_rep_c5352	456	6	0	-12.5507	Down	0.00352074	0.175288	-	-	-	-	-	NB-ARC domain containing protein, expressed [Oryza sativa (japonica cultivar-group)]
GW_rep_c4249	477	6	0	-12.5507	Down	0.00352074	0.175372	-	GO:0031410//cytoplasmic vesicle;GO:0009536//plastid	GO:0005488//binding;GO:0016491//oxidoreductase activity	GO:0042221//response to chemical stimulus;GO:0008152//metabolic process;GO:0009411//response to UV	-	Os08g0505900 [Oryza sativa Japonica Group]
GW_rep_c102589	360	6	0	-12.5507	Down	0.00352074	0.175456	-	GO:0031410//cytoplasmic vesicle	-	-	-	glycosyltransferase 47 [Triticum aestivum]
GW_rep_c101970	713	6	0	-12.5507	Down	0.00352074	0.17554	COG5023/Cytoskeleton ;/Tubulin	GO:0032991//macromolecular complex;GO:0015630//microtubule cytoskeleton	GO:0017111//nucleoside-triphosphatase activity;GO:0032561//guanyl ribonucleotide binding	GO:0043623//cellular protein complex assembly;GO:0009207;GO:0007017//microtubule-based process	ko04540//Gap junction;ko04145//Phagosome;ko05130//Pathogenic Escherichia coli infection	hypothetical protein SORBIDRAFT_01g009570 [Sorghum bicolor]
GW_c102503	726	6	0	-12.5507	Down	0.00352074	0.175624	-	-	-	-	-	hypothetical protein SORBIDRAFT_05g016477 [Sorghum bicolor]
GW_rep_c103493	368	6	0	-12.5507	Down	0.00352074	0.175708	COG0724/General function prediction only ;/RNA-binding proteins (RRM domain)	GO:0043234//protein complex;GO:0016020//membrane;GO:0044424//intracellular part	GO:0008135//translation factor activity, nucleic acid binding;GO:0046914//transition metal ion binding	GO:0006412//translation	ko03013//RNA transport	eukaryotic translation initiation factor 3 subunit g [Triticum aestivum]
GW_rep_c101315	444	6	0	-12.5507	Down	0.00352074	0.175792	-	GO:0031410//cytoplasmic vesicle	-	-	-	hypothetical protein OsI_10257 [Oryza sativa Indica Group]
GW_rep_c11582	234	6	0	-12.5507	Down	0.00352074	0.175877	-	-	-	-	-	-
GW_rep_c51349	521	6	0	-12.5507	Down	0.00352074	0.175961	-	-	-	-	-	-
GW_rep_c4828	415	6	0	-12.5507	Down	0.00352074	0.176045	COG0308/Amino acid transport and metabolism ;/Aminopeptidase N	GO:0016020//membrane	GO:0046914//transition metal ion binding;GO:0008238//exopeptidase activity;GO:0022892	GO:0010876;GO:0019538//protein metabolic process	-	hypothetical protein OsJ_27210 [Oryza sativa Japonica Group]
GW_rep_c100029	494	6	0	-12.5507	Down	0.00352074	0.17613	-	-	-	-	ko04712//Circadian rhythm - plant	gigantea [Triticum monococcum subsp. monococcum]
GW_rep_c102482	616	6	0	-12.5507	Down	0.00352074	0.176215	COG0088/Translation, ribosomal structure and biogenesis ;/Ribosomal protein L4	GO:0015934//large ribosomal subunit;GO:0016020//membrane;GO:0030312//external encapsulating structure;GO:0009536//plastid;GO:0031981//nuclear lumen	GO:0005198//structural molecule activity	GO:0010467//gene expression	ko03010//Ribosome	hypothetical protein SORBIDRAFT_01g005210 [Sorghum bicolor]
GW_rep_c103689	374	6	0	-12.5507	Down	0.00352074	0.176299	-	-	-	-	-	-
GW_rep_c8869	245	6	0	-12.5507	Down	0.00352074	0.176384	-	-	-	-	-	-
GW_rep_c101559	767	6	0	-12.5507	Down	0.00352074	0.176469	-	GO:0034357;GO:0009534//chloroplast thylakoid;GO:0044425//membrane part	-	GO:0044237//cellular metabolic process	ko00196//Photosynthesis - antenna proteins;ko01100//Metabolic pathways	chlorophyll a/b-binding protein WCAB precursor [Triticum aestivum]
GW_rep_c20888	159	6	0	-12.5507	Down	0.00352074	0.176554	-	-	-	-	-	-
GW_rep_c24094	136	6	0	-12.5507	Down	0.00352074	0.176639	-	-	-	-	-	-
GW_rep_c100111	472	6	0	-12.5507	Down	0.00352074	0.176725	COG0023/Translation, ribosomal structure and biogenesis ;/Translation initiation factor 1 (eIF-1/SUI1) and related proteins	-	-	GO:0006412//translation	-	hypothetical protein OsI_20483 [Oryza sativa Indica Group]
GW_rep_c105352	646	6	0	-12.5507	Down	0.00352074	0.17681	-	-	-	-	-	-
GW_rep_c16125	624	6	0	-12.5507	Down	0.00352074	0.176895	-	-	-	-	-	Os04g0436000 [Oryza sativa Japonica Group]
GW_rep_c4507	458	6	0	-12.5507	Down	0.00352074	0.176981	-	-	-	-	-	-
GW_rep_c13505	195	6	0	-12.5507	Down	0.00352074	0.177066	-	GO:0043231//intracellular membrane-bounded organelle	GO:0003676//nucleic acid binding	-	-	hypothetical protein SORBIDRAFT_04g036630 [Sorghum bicolor]
GW_rep_c27840	540	6	0	-12.5507	Down	0.00352074	0.177152	-	GO:0043231//intracellular membrane-bounded organelle	GO:0003676//nucleic acid binding	-	-	hypothetical protein OsI_20162 [Oryza sativa Indica Group]
GW_rep_c105377	892	6	0	-12.5507	Down	0.00352074	0.177237	-	-	GO:0016765//transferase activity, transferring alkyl or aryl (other than methyl) groups	GO:0000041//transition metal ion transport	-	Nicotianamine synthase 1, putative, expressed [Oryza sativa (japonica cultivar-group)]
GW_rep_c8026	522	6	0	-12.5507	Down	0.00352074	0.177323	COG1544/Translation, ribosomal structure and biogenesis ;/Ribosome-associated protein Y (PSrp-1)	GO:0030529//ribonucleoprotein complex;GO:0009536//plastid	GO:0005488//binding	GO:0010467//gene expression;GO:0044267//cellular protein metabolic process	-	hypothetical protein OsI_14401 [Oryza sativa Indica Group]
GW_c11895	859	6	0	-12.5507	Down	0.00352074	0.177409	-	-	-	-	ko04144//Endocytosis	Os10g0495300 [Oryza sativa Japonica Group]
GW_rep_c18302	177	6	0	-12.5507	Down	0.00352074	0.177495	-	-	-	-	-	-
GW_rep_c34282	361	6	0	-12.5507	Down	0.00352074	0.177581	COG5147/Transcription ; RNA processing and modification ; Cell cycle control, cell division, chromosome partitioning ;/Myb superfamily proteins, including transcription factors and mRNA splicing factors	GO:0043231//intracellular membrane-bounded organelle	GO:0003676//nucleic acid binding	-	-	RecName: Full=Myb-related protein Hv1
GW_rep_c19382	346	6	0	-12.5507	Down	0.00352074	0.177667	-	GO:0032991//macromolecular complex;GO:0009532//plastid stroma	GO:0005488//binding	-	-	Os08g0483200 [Oryza sativa Japonica Group]
GW_c7074	377	6	0	-12.5507	Down	0.00352074	0.177753	-	-	-	-	-	-
GW_c53149	891	6	0	-12.5507	Down	0.00352074	0.177839	COG1293/Transcription ;/Predicted RNA-binding protein homologous to eukaryotic snRNP	-	GO:0005488//binding	-	-	conserved hypothetical protein, expressed [Triticum aestivum]
GW_rep_c20264	151	6	0	-12.5507	Down	0.00352074	0.177926	-	-	-	-	-	-
GW_rep_c105173	758	6	0	-12.5507	Down	0.00352074	0.178012	COG0229/Posttranslational modification, protein turnover, chaperones ;/Conserved domain frequently associated with peptide methionine sulfoxide reductase	-	GO:0016671//oxidoreductase activity, acting on a sulfur group of donors, disulfide as acceptor	GO:0008152//metabolic process	-	hypothetical protein OsI_19915 [Oryza sativa Indica Group]
GW_rep_c12064	372	6	0	-12.5507	Down	0.00352074	0.178098	COG0484/Posttranslational modification, protein turnover, chaperones ;/DnaJ-class molecular chaperone with C-terminal Zn finger domain	GO:0043231//intracellular membrane-bounded organelle	GO:0043169//cation binding;GO:0005515//protein binding;GO:0032559	GO:0051084//'de novo' posttranslational protein folding;GO:0007349//cellularization;GO:0048229//gametophyte development;GO:0000741//karyogamy;GO:0003006//developmental process involved in reproduction;GO:0006950//response to stress	-	hypothetical protein OsI_37610 [Oryza sativa Indica Group]
GW_rep_c11165	222	6	0	-12.5507	Down	0.00352074	0.178185	-	-	-	-	-	-
GW_c12874	884	6	0	-12.5507	Down	0.00352074	0.178272	-	-	GO:0005488//binding	-	-	hypothetical protein SORBIDRAFT_04g029660 [Sorghum bicolor]
GW_c7243	579	6	0	-12.5507	Down	0.00352074	0.178358	-	-	GO:0003824//catalytic activity	-	-	Os08g0158200 [Oryza sativa Japonica Group]
GW_rep_c100732	458	6	0	-12.5507	Down	0.00352074	0.178445	COG2032/Inorganic ion transport and metabolism ;/Cu/Zn superoxide dismutase	GO:0044424//intracellular part	GO:0003824//catalytic activity;GO:0016209//antioxidant activity;GO:0043169//cation binding	-	ko04146//Peroxisome;ko05016//Huntington's disease;ko05020//Prion diseases;ko05014//Amyotrophic lateral sclerosis (ALS)	hypothetical protein [Zea mays]
GW_rep_c13088	198	6	0	-12.5507	Down	0.00352074	0.178532	-	-	GO:0003824//catalytic activity;GO:0046914//transition metal ion binding	-	-	hypothetical protein SORBIDRAFT_03g010120 [Sorghum bicolor]
GW_rep_c103255	375	6	0	-12.5507	Down	0.00352074	0.178619	-	GO:0031410//cytoplasmic vesicle	GO:0005488//binding	GO:0010876	-	protease inhibitor-like protein [Triticum aestivum]
GW_rep_c8517	709	6	0	-12.5507	Down	0.00352074	0.178706	-	GO:0009523//photosystem II;GO:0009532//plastid stroma;GO:0009534//chloroplast thylakoid;GO:0005576//extracellular region	-	-	ko01100//Metabolic pathways;ko00195//Photosynthesis	putative oxygen-evolving complex precursor [Triticum aestivum]
GW_rep_c102368	451	6	0	-12.5507	Down	0.00352074	0.178793	COG4451/Energy production and conversion ;/Ribulose bisphosphate carboxylase small subunit	-	GO:0016491//oxidoreductase activity;GO:0016829//lyase activity	GO:0044237//cellular metabolic process	ko00710//Carbon fixation in photosynthetic organisms;ko01120//Microbial metabolism in diverse environments;ko01100//Metabolic pathways;ko00630//Glyoxylate and dicarboxylate metabolism	RecName: Full=Ribulose bisphosphate carboxylase small chain PW9, chloroplastic; Short=RuBisCO small subunit PW9; Flags: Precursor
GW_rep_c102012	444	6	0	-12.5507	Down	0.00352074	0.178881	-	GO:0043231//intracellular membrane-bounded organelle	GO:0016741;GO:0016772//transferase activity, transferring phosphorus-containing groups;GO:0016491//oxidoreductase activity	GO:0006730//one-carbon metabolic process;GO:0006091//generation of precursor metabolites and energy;GO:0006796//phosphate metabolic process	-	unknown [Zea mays]
GW_c9371	332	6	0	-12.5507	Down	0.00352074	0.178968	-	-	-	-	-	unknown [Zea mays]
GW_rep_c100675	421	6	0	-12.5507	Down	0.00352074	0.179056	-	GO:0009521;GO:0031224//intrinsic to membrane;GO:0009534//chloroplast thylakoid	GO:0046906//tetrapyrrole binding;GO:0043169//cation binding	GO:0006464//protein modification process;GO:0006091//generation of precursor metabolites and energy	ko00196//Photosynthesis - antenna proteins;ko01100//Metabolic pathways	LHCII type I protein [Hordeum vulgare subsp. vulgare]
GW_rep_c15805	134	6	0	-12.5507	Down	0.00352074	0.179143	-	-	-	-	-	-
GW_rep_c11024	386	6	0	-12.5507	Down	0.00352074	0.179231	-	-	-	-	-	-
GW_rep_c12149	591	6	0	-12.5507	Down	0.00352074	0.179318	-	-	-	-	-	calreticulin [Triticum aestivum]
GW_rep_c4137	457	6	0	-12.5507	Down	0.00352074	0.179406	COG0209/Nucleotide transport and metabolism ;/Ribonucleotide reductase, alpha subunit	GO:0043234//protein complex	GO:0032559;GO:0016728	GO:0006259//DNA metabolic process	ko00230//Purine metabolism;ko00240//Pyrimidine metabolism;ko01100//Metabolic pathways;ko00480//Glutathione metabolism	hypothetical protein OsI_09340 [Oryza sativa Indica Group]
GW_rep_c101295	619	6	0	-12.5507	Down	0.00352074	0.179494	COG2340/Function unknown ;/Uncharacterized protein with SCP/PR1 domains	GO:0031410//cytoplasmic vesicle	-	-	ko04626//Plant-pathogen interaction;ko04075//Plant hormone signal transduction	pathogenisis-related protein 1.1 [Triticum aestivum]
GW_rep_c100281	168	6	0	-12.5507	Down	0.00352074	0.179582	-	-	-	-	-	-
GW_rep_c9644	306	6	0	-12.5507	Down	0.00352074	0.17967	-	-	GO:0016747//transferase activity, transferring acyl groups other than amino-acyl groups	-	ko00941//Flavonoid biosynthesis;ko00940//Phenylpropanoid biosynthesis;ko00945//Stilbenoid, diarylheptanoid and gingerol biosynthesis;ko01110//Biosynthesis of secondary metabolites	unknown [Zea mays]
GW_rep_c9232	260	6	0	-12.5507	Down	0.00352074	0.179758	COG1845/Energy production and conversion ;/Heme/copper-type cytochrome/quinol oxidase, subunit 3	GO:0043231//intracellular membrane-bounded organelle;GO:0031224//intrinsic to membrane	GO:0015002//heme-copper terminal oxidase activity	GO:0022904//respiratory electron transport chain	ko05012//Parkinson's disease;ko05016//Huntington's disease;ko01100//Metabolic pathways;ko04260//Cardiac muscle contraction;ko00190//Oxidative phosphorylation;ko05010//Alzheimer's disease	cytochrome oxidase subunit 3 [Gladiolus sp. CQ-2002]
GW_rep_c11442	212	6	0	-12.5507	Down	0.00352074	0.179846	-	-	-	-	-	hypothetical protein OsI_09740 [Oryza sativa Indica Group]
GW_rep_c16008	171	6	0	-12.5507	Down	0.00352074	0.179935	-	-	-	-	-	-
GW_rep_c7576	588	6	0	-12.5507	Down	0.00352074	0.180023	-	GO:0043231//intracellular membrane-bounded organelle	GO:0003676//nucleic acid binding	GO:0009566//fertilization	-	hypothetical protein OsJ_28761 [Oryza sativa Japonica Group]
GW_rep_c8774	367	6	0	-12.5507	Down	0.00352074	0.180111	-	-	GO:0016765//transferase activity, transferring alkyl or aryl (other than methyl) groups	-	-	glutathione S-transferase GST 23 [Zea mays]
GW_c4846	465	6	0	-12.5507	Down	0.00352074	0.1802	-	-	-	-	-	-
GW_c17514	837	6	0	-12.5507	Down	0.00352074	0.180289	COG5038/General function prediction only ;/Ca2+-dependent lipid-binding protein, contains C2 domain	-	GO:0005083//small GTPase regulator activity;GO:0046914//transition metal ion binding	GO:0032012//regulation of ARF protein signal transduction	ko04120//Ubiquitin mediated proteolysis;ko04144//Endocytosis	hypothetical protein OsI_05214 [Oryza sativa Indica Group]
GW_rep_c103961	323	6	0	-12.5507	Down	0.00352074	0.180377	-	-	GO:0005488//binding	GO:0051234//establishment of localization;GO:0010876	-	non-specific lipid transfer protein 1 precursor [Triticum aestivum]
GW_c7328	406	6	0	-12.5507	Down	0.00352074	0.180466	-	-	-	-	-	hypothetical protein OsJ_30019 [Oryza sativa Japonica Group]
GW_rep_c103900	709	6	0	-12.5507	Down	0.00352074	0.180555	-	GO:0031410//cytoplasmic vesicle	GO:0003676//nucleic acid binding;GO:0016892	-	-	S-like RNase [Triticum aestivum]
GW_rep_c8844	359	6	0	-12.5507	Down	0.00352074	0.180644	-	-	-	-	-	putative Paf1/RNA polymerase II complex protein [Oryza sativa Japonica Group]
GW_rep_c101407	661	6	0	-12.5507	Down	0.00352074	0.180733	-	-	-	-	-	-
GW_rep_c103189	566	6	0	-12.5507	Down	0.00352074	0.180822	-	GO:0043231//intracellular membrane-bounded organelle	-	-	-	hypothetical protein LOC100303883 [Zea mays]
GW_rep_c103971	330	6	0	-12.5507	Down	0.00352074	0.180911	COG2036/Chromatin structure and dynamics ;/Histones H3 and H4	GO:0000785//chromatin;GO:0043231//intracellular membrane-bounded organelle	GO:0003676//nucleic acid binding	GO:0034728	ko05322//Systemic lupus erythematosus	histone H4 [Zea mays]
GW_rep_c10329	749	6	0	-12.5507	Down	0.00352074	0.181001	-	GO:0016020//membrane;GO:0031410//cytoplasmic vesicle	GO:0003824//catalytic activity	-	ko04075//Plant hormone signal transduction	hypothetical protein OsJ_27871 [Oryza sativa Japonica Group]
GW_rep_c22521	142	6	0	-12.5507	Down	0.00352074	0.18109	-	-	-	-	-	-
GW_rep_c8905	390	6	0	-12.5507	Down	0.00352074	0.18118	-	-	-	-	-	Os06g0172800 [Oryza sativa Japonica Group]
GW_rep_c104296	276	6	0	-12.5507	Down	0.00352074	0.181269	-	-	-	-	-	-
GW_rep_c7444	477	6	0	-12.5507	Down	0.00352074	0.181359	-	-	-	-	-	-
GW_rep_c7178	485	6	0	-12.5507	Down	0.00352074	0.181449	-	-	-	-	-	F-box domain containing protein, expressed [Triticum aestivum]
GW_rep_c26108	350	6	0	-12.5507	Down	0.00352074	0.181539	-	-	-	-	-	-
GW_c47698	389	6	0	-12.5507	Down	0.00352074	0.181629	-	-	-	-	-	putative senescence-associated protein [Pisum sativum]
GW_c6888	753	6	0	-12.5507	Down	0.00352074	0.181719	-	GO:0009536//plastid	-	-	-	Os01g0817800 [Oryza sativa Japonica Group]
GW_rep_c106674	548	6	0	-12.5507	Down	0.00352074	0.181809	-	GO:0009536//plastid	-	GO:0006091//generation of precursor metabolites and energy	ko00196//Photosynthesis - antenna proteins;ko01100//Metabolic pathways	chlorophyll a-b binding protein [Triticum aestivum]
GW_rep_c100917	315	6	0	-12.5507	Down	0.00352074	0.181899	-	GO:0031410//cytoplasmic vesicle	-	-	-	hypothetical protein OsI_32759 [Oryza sativa Indica Group]
GW_rep_c105368	281	6	0	-12.5507	Down	0.00352074	0.181989	-	-	-	-	-	Os11g0671000 [Oryza sativa Japonica Group]
GW_c10492	383	6	0	-12.5507	Down	0.00352074	0.18208	-	-	GO:0046872//metal ion binding;GO:0003824//catalytic activity	-	ko00904//Diterpenoid biosynthesis;ko01100//Metabolic pathways;ko01110//Biosynthesis of secondary metabolites	ent-copalyl diphosphate synthase [Triticum aestivum]
GW_rep_c49169	473	6	0	-12.5507	Down	0.00352074	0.18217	-	-	-	-	-	-
GW_rep_c7715	311	6	0	-12.5507	Down	0.00352074	0.182261	-	GO:0016020//membrane;GO:0043231//intracellular membrane-bounded organelle	-	-	-	LOC100280717 [Zea mays]
GW_rep_c101483	664	6	0	-12.5507	Down	0.00352074	0.182352	COG0509/Amino acid transport and metabolism ;/Glycine cleavage system H protein (lipoate-binding)	GO:0043234//protein complex;GO:0009536//plastid	GO:0008168//methyltransferase activity	GO:0006546//glycine catabolic process	-	Os10g0516100 [Oryza sativa Japonica Group]
GW_rep_c101351	245	6	0	-12.5507	Down	0.00352074	0.182442	COG1062/Energy production and conversion ;/Zn-dependent alcohol dehydrogenases, class III	-	-	-	ko00980//Metabolism of xenobiotics by cytochrome P450;ko00071//Fatty acid metabolism;ko00680//Methane metabolism;ko01120//Microbial metabolism in diverse environments;ko01100//Metabolic pathways;ko00626//Naphthalene degradation;ko00830//Retinol metabolism;ko00982//Drug metabolism - cytochrome P450;ko00350//Tyrosine metabolism;ko00625//Chloroalkane and chloroalkene degradation;ko01110//Biosynthesi…	alcohol dehydrogenase family-2 [Oryza granulata]
GW_rep_c4818	496	6	0	-12.5507	Down	0.00352074	0.182533	-	-	-	-	-	-
GW_rep_c102754	444	6	0	-12.5507	Down	0.00352074	0.182624	COG0580/Carbohydrate transport and metabolism ;/Glycerol uptake facilitator and related permeases (Major Intrinsic Protein Family)	GO:0016020//membrane	-	GO:0051234//establishment of localization	-	tonoplast intrinsic protein [Hordeum vulgare subsp. vulgare]
GW_rep_c34217	306	6	0	-12.5507	Down	0.00352074	0.182715	-	-	GO:0005515//protein binding	GO:0044267//cellular protein metabolic process	-	hypothetical protein SORBIDRAFT_03g041460 [Sorghum bicolor]
GW_rep_c101697	670	6	0	-12.5507	Down	0.00352074	0.182806	-	-	-	-	-	thaumatin-like protein TLP4 [Hordeum vulgare]
GW_rep_c106488	907	6	0	-12.5507	Down	0.00352074	0.182898	-	-	-	-	-	hypothetical protein OsI_11242 [Oryza sativa Indica Group]
GW_rep_c15934	343	6	0	-12.5507	Down	0.00352074	0.182989	-	-	-	-	-	-
GW_rep_c15192	243	6	0	-12.5507	Down	0.00352074	0.18308	-	-	-	-	-	-
GW_rep_c34376	513	6	0	-12.5507	Down	0.00352074	0.183172	-	-	-	-	-	-
GW_rep_c6108	644	6	0	-12.5507	Down	0.00352074	0.183263	-	-	-	-	-	-
GW_rep_c50176	810	6	0	-12.5507	Down	0.00352074	0.183355	COG3104/Amino acid transport and metabolism ;/Dipeptide/tripeptide permease	GO:0031224//intrinsic to membrane	-	GO:0015833//peptide transport	-	Nitrate/chlorate transporter, putative, expressed [Oryza sativa (japonica cultivar-group)]
GW_rep_c6387	687	6	0	-12.5507	Down	0.00352074	0.183447	-	-	-	-	-	-
GW_c9677	352	6	0	-12.5507	Down	0.00352074	0.183539	-	-	-	-	-	-
GW_rep_c104405	204	6	0	-12.5507	Down	0.00352074	0.183631	COG1048/Energy production and conversion ;/Aconitase A	-	GO:0051536//iron-sulfur cluster binding;GO:0016836//hydro-lyase activity	-	ko01120//Microbial metabolism in diverse environments;ko01100//Metabolic pathways;ko00630//Glyoxylate and dicarboxylate metabolism;ko01110//Biosynthesis of secondary metabolites;ko00020//Citrate cycle (TCA cycle);ko00720//Carbon fixation pathways in prokaryotes	hypothetical protein OsJ_26310 [Oryza sativa Japonica Group]
GW_rep_c4363	523	6	0	-12.5507	Down	0.00352074	0.183723	COG0438/Cell wall/membrane/envelope biogenesis ;/Glycosyltransferase	GO:0009526//plastid envelope	GO:0008194//UDP-glycosyltransferase activity	GO:0008610//lipid biosynthetic process;GO:0006664//glycolipid metabolic process;GO:0009267//cellular response to starvation	ko01100//Metabolic pathways;ko00561//Glycerolipid metabolism	hypothetical protein SORBIDRAFT_03g006480 [Sorghum bicolor]
GW_rep_c101961	753	6	0	-12.5507	Down	0.00352074	0.183815	-	-	GO:0016765//transferase activity, transferring alkyl or aryl (other than methyl) groups	GO:0000041//transition metal ion transport	-	RecName: Full=Nicotianamine synthase 1; AltName: Full=HvNAS1; AltName: Full=S-adenosyl-L-methionine:S-adenosyl-L-methionine:S-adenosyl-methionine 3-amino-3-carboxypropyltransferase 1
GW_rep_c16365	154	6	0	-12.5507	Down	0.00352074	0.183907	-	-	-	-	-	-
GW_c11389	629	6	0	-12.5507	Down	0.00352074	0.183999	COG0008/Translation, ribosomal structure and biogenesis ;/Glutamyl- and glutaminyl-tRNA synthetases	GO:0043231//intracellular membrane-bounded organelle	GO:0004812//aminoacyl-tRNA ligase activity;GO:0032559	GO:0006418//tRNA aminoacylation for protein translation	ko00860//Porphyrin and chlorophyll metabolism;ko01100//Metabolic pathways;ko01110//Biosynthesis of secondary metabolites;ko00970//Aminoacyl-tRNA biosynthesis	Os01g0271200 [Oryza sativa Japonica Group]
GW_rep_c40009	655	6	0	-12.5507	Down	0.00352074	0.184092	-	GO:0043231//intracellular membrane-bounded organelle	GO:0003676//nucleic acid binding	-	ko04712//Circadian rhythm - plant	putative TdLFC65 protein [Triticum turgidum subsp. durum]
GW_rep_c102607	691	6	0	-12.5507	Down	0.00352074	0.184184	COG0760/Posttranslational modification, protein turnover, chaperones ;/Parvulin-like peptidyl-prolyl isomerase	-	GO:0016859//cis-trans isomerase activity	GO:0044267//cellular protein metabolic process	-	hypothetical protein SORBIDRAFT_02g024520 [Sorghum bicolor]
GW_rep_c33885	641	6	0	-12.5507	Down	0.00352074	0.184277	COG0113/Coenzyme transport and metabolism ;/Delta-aminolevulinic acid dehydratase	GO:0009532//plastid stroma	GO:0043169//cation binding;GO:0016836//hydro-lyase activity	GO:0006778//porphyrin metabolic process;GO:0018130	ko00860//Porphyrin and chlorophyll metabolism;ko01100//Metabolic pathways;ko01110//Biosynthesis of secondary metabolites	RecName: Full=Delta-aminolevulinic acid dehydratase, chloroplastic; Short=ALADH; AltName: Full=Porphobilinogen synthase; Flags: Precursor
GW_rep_c100412	893	6	0	-12.5507	Down	0.00352074	0.18437	-	GO:0009521;GO:0031224//intrinsic to membrane;GO:0009534//chloroplast thylakoid	GO:0046906//tetrapyrrole binding;GO:0043169//cation binding	GO:0006464//protein modification process;GO:0006091//generation of precursor metabolites and energy	ko00196//Photosynthesis - antenna proteins;ko01100//Metabolic pathways	chlorophyll a/b-binding protein WCAB precursor [Triticum aestivum]
GW_rep_c106974	444	6	0	-12.5507	Down	0.00352074	0.184462	-	-	-	-	-	-
GW_rep_c10614	243	6	0	-12.5507	Down	0.00352074	0.184555	-	-	-	-	-	hypothetical protein OsI_25842 [Oryza sativa Indica Group]
GW_c13619	199	6	0	-12.5507	Down	0.00352074	0.184648	-	-	-	-	-	-
GW_rep_c6603	506	6	0	-12.5507	Down	0.00352074	0.184741	COG0702/Cell wall/membrane/envelope biogenesis ; Carbohydrate transport and metabolism ;/Predicted nucleoside-diphosphate-sugar epimerases	GO:0044424//intracellular part	GO:0003824//catalytic activity	GO:0050896//response to stimulus;GO:0008152//metabolic process	ko00941//Flavonoid biosynthesis;ko00624//Polycyclic aromatic hydrocarbon degradation;ko00361//Chlorocyclohexane and chlorobenzene degradation;ko00351//DDT degradation;ko01120//Microbial metabolism in diverse environments;ko00640//Propanoate metabolism;ko01110//Biosynthesis of secondary metabolites	hypothetical protein SORBIDRAFT_03g008740 [Sorghum bicolor]
GW_rep_c4373	694	6	0	-12.5507	Down	0.00352074	0.184834	COG0667/Energy production and conversion ;/Predicted oxidoreductases (related to aryl-alcohol dehydrogenases)	-	GO:0004033//aldo-keto reductase (NADP) activity	GO:0008152//metabolic process	ko00051//Fructose and mannose metabolism;ko00591//Linoleic acid metabolism;ko01120//Microbial metabolism in diverse environments;ko01100//Metabolic pathways;ko00625//Chloroalkane and chloroalkene degradation;ko00363//Bisphenol degradation;ko00650//Butanoate metabolism	hypothetical protein OsI_15393 [Oryza sativa Indica Group]
GW_rep_c105037	588	6	0	-12.5507	Down	0.00352074	0.184928	COG0225/Posttranslational modification, protein turnover, chaperones ;/Peptide methionine sulfoxide reductase	GO:0044444//cytoplasmic part	GO:0016671//oxidoreductase activity, acting on a sulfur group of donors, disulfide as acceptor	GO:0006950//response to stress;GO:0043412//macromolecule modification	-	peptide methionine sulfoxide reductase [Secale cereale]
GW_rep_c5828	388	6	0	-12.5507	Down	0.00352074	0.185021	-	-	-	-	-	ABA-responsive protein [Hordeum vulgare]
GW_rep_c102027	200	6	0	-12.5507	Down	0.00352074	0.185114	-	-	-	-	-	-
GW_rep_c15015	209	6	0	-12.5507	Down	0.00352074	0.185208	-	-	-	-	-	-
GW_rep_c103024	624	6	0	-12.5507	Down	0.00352074	0.185302	-	GO:0031224//intrinsic to membrane;GO:0009534//chloroplast thylakoid;GO:0009522//photosystem I	-	GO:0044237//cellular metabolic process	ko01100//Metabolic pathways;ko00195//Photosynthesis	RecName: Full=Photosystem I reaction center subunit XI, chloroplastic; Short=PSI-L; AltName: Full=PSI subunit V; Flags: Precursor
GW_c12817	242	6	0	-12.5507	Down	0.00352074	0.185395	-	-	-	-	-	-
GW_rep_c100712	490	6	0	-12.5507	Down	0.00352074	0.185489	-	GO:0034357;GO:0009528//plastid inner membrane	GO:0051536//iron-sulfur cluster binding;GO:0046872//metal ion binding;GO:0016703	GO:0006779//porphyrin biosynthetic process	ko00860//Porphyrin and chlorophyll metabolism;ko01100//Metabolic pathways;ko01110//Biosynthesis of secondary metabolites	LLS1 protein [Oryza sativa Japonica Group]
GW_rep_c105195	417	6	0	-12.5507	Down	0.00352074	0.185583	-	GO:0009523//photosystem II;GO:0043231//intracellular membrane-bounded organelle	GO:0046872//metal ion binding	GO:0042548//regulation of photosynthesis, light reaction	ko01100//Metabolic pathways;ko00195//Photosynthesis	chloroplast oxygen-evolving enhancer protein 1 [Leymus chinensis]
GW_c8463	388	6	0	-12.5507	Down	0.00352074	0.185677	-	-	-	-	-	-
GW_rep_c9272	310	6	0	-12.5507	Down	0.00352074	0.185771	-	GO:0043231//intracellular membrane-bounded organelle	-	-	-	hypothetical protein OsI_38064 [Oryza sativa Indica Group]
GW_rep_c4741	424	6	0	-12.5507	Down	0.00352074	0.185865	-	-	-	-	-	hypothetical protein OsJ_25636 [Oryza sativa Japonica Group]
GW_rep_c8353	433	6	0	-12.5507	Down	0.00352074	0.18596	-	GO:0044427;GO:0043231//intracellular membrane-bounded organelle	GO:0003676//nucleic acid binding	GO:0006260//DNA replication;GO:0007275//multicellular organismal development	ko04110//Cell cycle;ko04111//Cell cycle - yeast;ko04113//Meiosis - yeast	hypothetical protein SORBIDRAFT_08g001810 [Sorghum bicolor]
GW_rep_c5208	393	6	0	-12.5507	Down	0.00352074	0.186054	-	-	-	-	-	-
GW_rep_c37487	103	6	0	-12.5507	Down	0.00352074	0.186149	-	-	-	-	-	-
GW_rep_c19931	151	6	0	-12.5507	Down	0.00352074	0.186243	-	-	-	-	-	-
GW_rep_c105509	501	6	0	-12.5507	Down	0.00352074	0.186338	COG0369/Inorganic ion transport and metabolism ;/Sulfite reductase, alpha subunit (flavoprotein)	GO:0009532//plastid stroma;GO:0009526//plastid envelope;GO:0009534//chloroplast thylakoid;GO:0034357;GO:0005576//extracellular region	GO:0008187//poly-pyrimidine tract binding;GO:0009055//electron carrier activity;GO:0000166//nucleotide binding;GO:0050662//coenzyme binding;GO:0008937//ferredoxin-NAD(P) reductase activity	GO:0006952//defense response;GO:0022900//electron transport chain	ko01100//Metabolic pathways;ko00195//Photosynthesis	ferredoxin-NADP(H) oxidoreductase [Triticum aestivum]
GW_rep_c14584	184	6	0	-12.5507	Down	0.00352074	0.186433	-	-	-	-	-	-
GW_rep_c100828	500	6	0	-12.5507	Down	0.00352074	0.186528	COG4451/Energy production and conversion ;/Ribulose bisphosphate carboxylase small subunit	GO:0043231//intracellular membrane-bounded organelle	GO:0016831//carboxy-lyase activity;GO:0016491//oxidoreductase activity	GO:0043094	ko00710//Carbon fixation in photosynthetic organisms;ko01120//Microbial metabolism in diverse environments;ko01100//Metabolic pathways;ko00630//Glyoxylate and dicarboxylate metabolism	hypothetical protein [Secale cereale]
GW_rep_c7751	407	6	0	-12.5507	Down	0.00352074	0.186623	-	-	GO:0030414//peptidase inhibitor activity	-	-	Bowman-Birk type trypsin inhibitor [Zea mays]
GW_rep_c11418	409	6	0	-12.5507	Down	0.00352074	0.186718	-	-	-	-	-	Os02g0636700 [Oryza sativa Japonica Group]
GW_c10038	375	6	0	-12.5507	Down	0.00352074	0.186813	-	GO:0043231//intracellular membrane-bounded organelle	-	-	-	hypothetical protein SORBIDRAFT_03g033710 [Sorghum bicolor]
GW_rep_c15973	171	6	0	-12.5507	Down	0.00352074	0.186908	-	-	-	-	-	-
GW_rep_c15316	164	6	0	-12.5507	Down	0.00352074	0.187003	-	GO:0043231//intracellular membrane-bounded organelle	GO:0003677//DNA binding	GO:0006351//transcription, DNA-dependent	-	hypothetical protein SORBIDRAFT_01g011960 [Sorghum bicolor]
GW_rep_c38604	245	6	0	-12.5507	Down	0.00352074	0.187099	COG0057/Carbohydrate transport and metabolism ;/Glyceraldehyde-3-phosphate dehydrogenase/erythrose-4-phosphate dehydrogenase	GO:0009532//plastid stroma;GO:0009526//plastid envelope;GO:0009534//chloroplast thylakoid;GO:0005576//extracellular region	GO:0016620//oxidoreductase activity, acting on the aldehyde or oxo group of donors, NAD or NADP as acceptor;GO:0000166//nucleotide binding	GO:0009314//response to radiation;GO:0006007//glucose catabolic process;GO:0015977//carbon fixation;GO:0034285;GO:0006950//response to stress	ko00710//Carbon fixation in photosynthetic organisms;ko01100//Metabolic pathways	GAPA-2 [Arabidopsis lyrata subsp. lyrata]
GW_rep_c6687	408	6	0	-12.5507	Down	0.00352074	0.187194	-	-	-	-	-	ubiquitin-protein ligase/ zinc ion binding protein [Zea mays]
GW_rep_c100250	626	6	0	-12.5507	Down	0.00352074	0.18729	-	GO:0009536//plastid	-	-	-	hypothetical protein OsI_08458 [Oryza sativa Indica Group]
GW_rep_c12898	333	6	0	-12.5507	Down	0.00352074	0.187386	-	-	-	-	-	-
GW_rep_c7954	309	6	0	-12.5507	Down	0.00352074	0.187482	-	-	-	-	-	putative NOD26-like membrane integral protein [Triticum aestivum]
GW_rep_c5921	373	6	0	-12.5507	Down	0.00352074	0.187578	-	-	-	-	-	hypothetical protein OsI_12499 [Oryza sativa Indica Group]
GW_rep_c13439	560	6	0	-12.5507	Down	0.00352074	0.187674	COG0359/Translation, ribosomal structure and biogenesis ;/Ribosomal protein L9	GO:0000315//organellar large ribosomal subunit;GO:0009532//plastid stroma	GO:0003723//RNA binding;GO:0005198//structural molecule activity	GO:0010467//gene expression;GO:0022613//ribonucleoprotein complex biogenesis	ko03010//Ribosome	RecName: Full=50S ribosomal protein L9, chloroplastic; AltName: Full=CL9; Flags: Precursor
GW_c21488	128	6	0	-12.5507	Down	0.00352074	0.18777	-	-	-	-	-	-
GW_rep_c18749	148	6	0	-12.5507	Down	0.00352074	0.187866	-	-	-	-	-	-
GW_rep_c100837	611	6	0	-12.5507	Down	0.00352074	0.187962	-	-	-	-	-	Os01g0763300 [Oryza sativa Japonica Group]
GW_rep_c40059	588	6	0	-12.5507	Down	0.00352074	0.188059	COG1222/Posttranslational modification, protein turnover, chaperones ;/ATP-dependent 26S proteasome regulatory subunit	-	GO:0032559	-	ko03050//Proteasome	proteasomal ATPase [Micromonas sp. RCC299]
GW_rep_c101025	525	6	0	-12.5507	Down	0.00352074	0.188155	-	GO:0043231//intracellular membrane-bounded organelle	-	-	-	hypothetical protein OsI_01556 [Oryza sativa Indica Group]
GW_c29023	985	6	0	-12.5507	Down	0.00352074	0.188252	-	GO:0043231//intracellular membrane-bounded organelle	-	-	-	hypothetical protein SORBIDRAFT_06g017270 [Sorghum bicolor]
GW_rep_c5366	439	6	0	-12.5507	Down	0.00352074	0.188349	-	-	-	-	-	-
GW_rep_c23493	464	6	0	-12.5507	Down	0.00352074	0.188446	-	GO:0043229//intracellular organelle	GO:0003774//motor activity;GO:0000166//nucleotide binding	-	-	hypothetical protein SORBIDRAFT_02g013180 [Sorghum bicolor]
GW_rep_c105482	581	6	0	-12.5507	Down	0.00352074	0.188543	-	GO:0043231//intracellular membrane-bounded organelle	-	-	-	rubisco activase [Musa AB Group]
GW_rep_c102038	546	6	0	-12.5507	Down	0.00352074	0.18864	-	GO:0031410//cytoplasmic vesicle	GO:0004866//endopeptidase inhibitor activity	-	-	hypothetical protein LOC100502257 [Zea mays]
GW_c46848	785	6	0	-12.5507	Down	0.00352074	0.188737	COG5134/Function unknown ;/Uncharacterized conserved protein	-	-	-	-	Os01g0588700 [Oryza sativa Japonica Group]
GW_rep_c106205	404	6	0	-12.5507	Down	0.00352074	0.188834	-	-	-	-	-	-
GW_rep_c27816	389	6	0	-12.5507	Down	0.00352074	0.188931	-	-	-	-	-	-
GW_rep_c26120	89	6	0	-12.5507	Down	0.00352074	0.189029	-	-	-	-	-	-
GW_rep_c102418	89	6	0	-12.5507	Down	0.00352074	0.189126	-	-	-	-	-	-
GW_rep_c108127	894	6	0	-12.5507	Down	0.00352074	0.189224	-	-	-	-	-	Os06g0121800 [Oryza sativa Japonica Group]
GW_rep_c19303	599	6	0	-12.5507	Down	0.00352074	0.189322	-	GO:0031224//intrinsic to membrane;GO:0043231//intracellular membrane-bounded organelle;GO:0044444//cytoplasmic part;GO:0031090//organelle membrane	GO:0016709//oxidoreductase activity, acting on paired donors, with incorporation or reduction of molecular oxygen, NADH or NADPH as one donor, and incorporation of one atom of oxygen;GO:0005506//iron ion binding	GO:0009683;GO:0052482;GO:0009700//indole phytoalexin biosynthetic process;GO:0002239//response to oomycetes;GO:0006568//tryptophan metabolic process	ko00966//Glucosinolate biosynthesis;ko00460//Cyanoamino acid metabolism;ko00380//Tryptophan metabolism;ko01110//Biosynthesis of secondary metabolites	cytochrome P450 [Hordeum vulgare subsp. vulgare]
GW_rep_c21082	505	6	0	-12.5507	Down	0.00352074	0.189419	-	GO:0012505//endomembrane system	GO:0005488//binding	-	-	hypothetical protein OsI_37599 [Oryza sativa Indica Group]
GW_c7624	331	6	0	-12.5507	Down	0.00352074	0.189517	-	-	-	-	-	-
GW_rep_c102282	409	6	0	-12.5507	Down	0.00352074	0.189615	COG0205/Carbohydrate transport and metabolism ;/6-phosphofructokinase	GO:0043231//intracellular membrane-bounded organelle;GO:0030312//external encapsulating structure;GO:0010316	GO:0008443//phosphofructokinase activity;GO:0032559	GO:0006007//glucose catabolic process;GO:0010038//response to metal ion;GO:0006796//phosphate metabolic process	ko00051//Fructose and mannose metabolism	hypothetical protein SORBIDRAFT_10g008850 [Sorghum bicolor]
GW_rep_c103944	497	6	0	-12.5507	Down	0.00352074	0.189714	-	-	GO:0005488//binding	GO:0051234//establishment of localization;GO:0010876	-	lipid transfer protein precursor [Triticum aestivum]
GW_rep_c7552	423	6	0	-12.5507	Down	0.00352074	0.189812	-	-	-	-	-	-
GW_rep_c100199	880	6	0	-12.5507	Down	0.00352074	0.18991	COG0500/Secondary metabolites biosynthesis, transport and catabolism ; General function prediction only ;/SAM-dependent methyltransferases	-	GO:0016741	GO:0006730//one-carbon metabolic process	ko00624//Polycyclic aromatic hydrocarbon degradation;ko01120//Microbial metabolism in diverse environments;ko00340//Histidine metabolism;ko00350//Tyrosine metabolism	unknown [Zea mays]
GW_rep_c103267	471	6	0	-12.5507	Down	0.00352074	0.190009	COG1562/Lipid transport and metabolism ;/Phytoene/squalene synthetase	-	GO:0016740//transferase activity	GO:0008152//metabolic process	ko01100//Metabolic pathways;ko00906//Carotenoid biosynthesis;ko01110//Biosynthesis of secondary metabolites	phytoene synthase 1 [Aegilops tauschii]
GW_rep_c11606	572	6	0	-12.5507	Down	0.00352074	0.190107	-	-	-	-	-	-
GW_rep_c100879	823	6	0	-12.5507	Down	0.00352074	0.190206	-	-	-	-	-	hypothetical protein SORBIDRAFT_02g038640 [Sorghum bicolor]
GW_rep_c101054	682	6	0	-12.5507	Down	0.00352074	0.190305	-	GO:0012505//endomembrane system;GO:0044444//cytoplasmic part;GO:0044425//membrane part	-	GO:0006810//transport	-	hypothetical protein LOC100277113 [Zea mays]
GW_c5338	433	6	0	-12.5507	Down	0.00352074	0.190403	-	-	-	-	-	-
GW_c41868	402	6	0	-12.5507	Down	0.00352074	0.190502	-	-	-	-	-	-
GW_rep_c101109	606	6	0	-12.5507	Down	0.00352074	0.190601	-	GO:0009523//photosystem II;GO:0009532//plastid stroma;GO:0009534//chloroplast thylakoid	-	-	ko01100//Metabolic pathways;ko00195//Photosynthesis	putative oxygen-evolving complex precursor [Triticum aestivum]
GW_c5440	425	6	0	-12.5507	Down	0.00352074	0.190701	-	-	GO:0016747//transferase activity, transferring acyl groups other than amino-acyl groups	-	ko01100//Metabolic pathways;ko04975//Fat digestion and absorption;ko00561//Glycerolipid metabolism	Os02g0714100 [Oryza sativa Japonica Group]
GW_rep_c19193	928	6	0	-12.5507	Down	0.00352074	0.1908	-	-	-	-	-	-
GW_rep_c108708	473	6	0	-12.5507	Down	0.00352074	0.190899	COG0057/Carbohydrate transport and metabolism ;/Glyceraldehyde-3-phosphate dehydrogenase/erythrose-4-phosphate dehydrogenase	GO:0009532//plastid stroma;GO:0009526//plastid envelope;GO:0009534//chloroplast thylakoid;GO:0005576//extracellular region	GO:0000166//nucleotide binding;GO:0008943//glyceraldehyde-3-phosphate dehydrogenase activity	GO:0009314//response to radiation;GO:0006007//glucose catabolic process;GO:0010038//response to metal ion;GO:0015977//carbon fixation;GO:0034285;GO:0006950//response to stress	ko00710//Carbon fixation in photosynthetic organisms;ko01100//Metabolic pathways	Os03g0129300 [Oryza sativa Japonica Group]
GW_rep_c8320	384	6	0	-12.5507	Down	0.00352074	0.190999	-	-	-	-	-	-
GW_rep_c103574	571	6	0	-12.5507	Down	0.00352074	0.191098	COG1601/Translation, ribosomal structure and biogenesis ;/Translation initiation factor 2, beta subunit (eIF-2beta)/eIF-5 N-terminal domain	-	GO:0008135//translation factor activity, nucleic acid binding;GO:0032561//guanyl ribonucleotide binding	GO:0006413//translational initiation	ko03013//RNA transport	translation initiation factor eIF5 [Triticum aestivum]
GW_rep_c26162	481	6	0	-12.5507	Down	0.00352074	0.191198	-	-	-	-	-	hypothetical protein OsJ_15912 [Oryza sativa Japonica Group]
GW_c17015	372	6	0	-12.5507	Down	0.00352074	0.191298	-	-	-	-	-	-
GW_rep_c103006	672	6	0	-12.5507	Down	0.00352074	0.191398	COG0234/Posttranslational modification, protein turnover, chaperones ;/Co-chaperonin GroES (HSP10)	GO:0009532//plastid stroma;GO:0009526//plastid envelope;GO:0009534//chloroplast thylakoid;GO:0005576//extracellular region	GO:0046914//transition metal ion binding;GO:0005515//protein binding;GO:0032559	GO:0010038//response to metal ion;GO:0044267//cellular protein metabolic process;GO:0006950//response to stress	-	unknown [Zea mays]
GW_rep_c11066	254	6	0	-12.5507	Down	0.00352074	0.191498	-	-	-	-	-	-
GW_rep_c6380	335	6	0	-12.5507	Down	0.00352074	0.191598	-	-	-	-	-	-
GW_rep_c100316	115	6	0	-12.5507	Down	0.00352074	0.191698	-	-	-	-	-	-
GW_rep_c47576	678	6	0	-12.5507	Down	0.00352074	0.191798	-	-	-	-	-	hypothetical protein OsI_30825 [Oryza sativa Indica Group]
GW_rep_c100820	465	6	0	-12.5507	Down	0.00352074	0.191899	COG0525/Translation, ribosomal structure and biogenesis ;/Valyl-tRNA synthetase	GO:0009526//plastid envelope;GO:0009534//chloroplast thylakoid;GO:0009522//photosystem I;GO:0000229	-	GO:0009725//response to hormone stimulus;GO:0009767//photosynthetic electron transport chain	-	LOC100283753 [Zea mays]
GW_c12873	249	6	0	-12.5507	Down	0.00352074	0.191999	-	-	-	-	ko00710//Carbon fixation in photosynthetic organisms;ko01120//Microbial metabolism in diverse environments;ko01100//Metabolic pathways;ko00630//Glyoxylate and dicarboxylate metabolism	RecName: Full=Ribulose bisphosphate carboxylase small chain clone 512; Short=RuBisCO small subunit
GW_c14470	181	6	0	-12.5507	Down	0.00352074	0.1921	-	-	-	-	-	-
GW_c11981	459	6	0	-12.5507	Down	0.00352074	0.192201	-	-	GO:0016787//hydrolase activity	GO:0044238//primary metabolic process	-	hypothetical protein OsI_34025 [Oryza sativa Indica Group]
GW_rep_c20999	192	6	0	-12.5507	Down	0.00352074	0.192301	-	-	-	-	-	-
GW_rep_c100221	609	6	0	-12.5507	Down	0.00352074	0.192402	COG5228/RNA processing and modification ;/mRNA deadenylase subunit	GO:0043231//intracellular membrane-bounded organelle	GO:0005488//binding;GO:0004518//nuclease activity	GO:0016070//RNA metabolic process	ko03018//RNA degradation	Os09g0416800 [Oryza sativa Japonica Group]
GW_rep_c108995	491	6	0	-12.5507	Down	0.00352074	0.192503	-	GO:0005576//extracellular region;GO:0031410//cytoplasmic vesicle;GO:0030312//external encapsulating structure	GO:0016798//hydrolase activity, acting on glycosyl bonds;GO:0016758//transferase activity, transferring hexosyl groups	GO:0044042//glucan metabolic process	-	endotransglucosylase/hydrolase XTH5 [Triticum aestivum]
GW_rep_c101679	364	6	0	-12.5507	Down	0.00352074	0.192605	-	-	-	-	-	-
GW_c11046	303	6	0	-12.5507	Down	0.00352074	0.192706	-	-	-	-	ko03420//Nucleotide excision repair	hypothetical protein OsJ_27387 [Oryza sativa Japonica Group]
GW_rep_c7215	634	6	0	-12.5507	Down	0.00352074	0.192807	-	-	-	-	-	-
GW_c5483	447	6	0	-12.5507	Down	0.00352074	0.192909	-	GO:0031224//intrinsic to membrane;GO:0031410//cytoplasmic vesicle	-	-	-	hypothetical protein OsI_38963 [Oryza sativa Indica Group]
GW_rep_c23423	110	6	0	-12.5507	Down	0.00352074	0.19301	-	-	-	-	-	hypothetical protein OsJ_23324 [Oryza sativa Japonica Group]
GW_rep_c100288	492	6	0	-12.5507	Down	0.00352074	0.193112	-	GO:0043231//intracellular membrane-bounded organelle	-	-	-	metallothionein-like protein [Hordeum vulgare subsp. vulgare]
GW_rep_c105863	571	6	0	-12.5507	Down	0.00352074	0.193214	-	GO:0031410//cytoplasmic vesicle	GO:0016798//hydrolase activity, acting on glycosyl bonds	GO:0044238//primary metabolic process	ko00500//Starch and sucrose metabolism	glucan endo-1,3-beta-glucosidase GII precursor,putative, expressed [Triticum aestivum]
GW_rep_c100077	251	6	0	-12.5507	Down	0.00352074	0.193316	-	-	-	-	-	RecName: Full=Fructan 6-exohydrolase; Flags: Precursor
GW_c100122	518	6	0	-12.5507	Down	0.00352074	0.193418	-	GO:0034357;GO:0009570//chloroplast stroma;GO:0009534//chloroplast thylakoid;GO:0044425//membrane part	-	-	ko01100//Metabolic pathways;ko00195//Photosynthesis	RecName: Full=Photosystem I reaction center subunit VI, chloroplastic; Short=PSI-H; AltName: Full=Light-harvesting complex I 11 kDa protein; Flags: Precursor
GW_c19190	1107	6	0	-12.5507	Down	0.00352074	0.19352	-	-	GO:0030695//GTPase regulator activity	GO:0003006//developmental process involved in reproduction	-	TGF beta receptor associated protein-like protein [Oryza sativa Japonica Group]
GW_rep_c5397	558	6	0	-12.5507	Down	0.00352074	0.193622	-	-	-	-	-	hypothetical protein OsJ_17387 [Oryza sativa Japonica Group]
GW_rep_c35821	257	6	0	-12.5507	Down	0.00352074	0.193724	-	-	-	-	-	-
GW_rep_c23818	127	6	0	-12.5507	Down	0.00352074	0.193827	-	-	-	-	-	predicted protein [Populus trichocarpa]
GW_rep_c8760	495	6	0	-12.5507	Down	0.00352074	0.193929	-	-	-	-	-	hypothetical protein OsI_39273 [Oryza sativa Indica Group]
GW_rep_c17799	229	6	0	-12.5507	Down	0.00352074	0.194032	-	-	-	GO:0008152//metabolic process	ko01120//Microbial metabolism in diverse environments;ko01100//Metabolic pathways;ko00300//Lysine biosynthesis;ko01110//Biosynthesis of secondary metabolites	hypothetical protein OsI_09752 [Oryza sativa Indica Group]
GW_rep_c6375	474	6	0	-12.5507	Down	0.00352074	0.194135	COG5141/General function prediction only ;/PHD zinc finger-containing protein	-	GO:0046872//metal ion binding	-	-	hypothetical protein SORBIDRAFT_03g003580 [Sorghum bicolor]
GW_rep_c100744	499	6	0	-12.5507	Down	0.00352074	0.194238	COG0198/Translation, ribosomal structure and biogenesis ;/Ribosomal protein L24	GO:0043231//intracellular membrane-bounded organelle;GO:0030529//ribonucleoprotein complex	GO:0005198//structural molecule activity	GO:0010467//gene expression	ko03010//Ribosome	hypothetical protein SORBIDRAFT_03g006610 [Sorghum bicolor]
GW_rep_c46483	633	6	0	-12.5507	Down	0.00352074	0.194341	-	-	-	-	-	ORF1 [Hordeum vulgare]
GW_rep_c21017	120	6	0	-12.5507	Down	0.00352074	0.194444	-	-	-	-	-	-
GW_rep_c104504	382	6	0	-12.5507	Down	0.00352074	0.194547	-	GO:0031410//cytoplasmic vesicle	GO:0016798//hydrolase activity, acting on glycosyl bonds;GO:0043167//ion binding	GO:0044238//primary metabolic process	ko00500//Starch and sucrose metabolism	glucan endo-1,3-beta-glucosidase [Hordeum vulgare subsp. vulgare]
GW_rep_c6731	880	6	0	-12.5507	Down	0.00352074	0.19465	-	-	-	-	-	Os04g0527400 [Oryza sativa Japonica Group]
GW_rep_c51110	785	6	0	-12.5507	Down	0.00352074	0.194754	-	-	-	-	-	RecName: Full=E3 UFM1-protein ligase 1 homolog
GW_rep_c21680	103	6	0	-12.5507	Down	0.00352074	0.194857	-	-	-	-	-	-
GW_rep_c102042	640	6	0	-12.5507	Down	0.00352074	0.194961	COG0113/Coenzyme transport and metabolism ;/Delta-aminolevulinic acid dehydratase	GO:0009532//plastid stroma	GO:0043169//cation binding;GO:0016836//hydro-lyase activity	GO:0006778//porphyrin metabolic process;GO:0018130	ko00860//Porphyrin and chlorophyll metabolism;ko01100//Metabolic pathways;ko01110//Biosynthesis of secondary metabolites	RecName: Full=Delta-aminolevulinic acid dehydratase, chloroplastic; Short=ALADH; AltName: Full=Porphobilinogen synthase; Flags: Precursor
GW_rep_c29534	399	6	0	-12.5507	Down	0.00352074	0.195065	COG5163/Translation, ribosomal structure and biogenesis ;/Protein required for biogenesis of the 60S ribosomal subunit	GO:0031981//nuclear lumen	-	GO:0042254//ribosome biogenesis	-	hypothetical protein OsI_13152 [Oryza sativa Indica Group]
GW_rep_c9137	323	6	0	-12.5507	Down	0.00352074	0.195169	-	-	-	-	-	-
GW_rep_c34403	180	6	0	-12.5507	Down	0.00352074	0.195273	-	-	-	-	-	-
GW_rep_c103502	601	6	0	-12.5507	Down	0.00352074	0.195377	-	GO:0031410//cytoplasmic vesicle;GO:0043231//intracellular membrane-bounded organelle	GO:0016787//hydrolase activity	GO:0044238//primary metabolic process	ko01100//Metabolic pathways;ko00906//Carotenoid biosynthesis;ko01110//Biosynthesis of secondary metabolites	Os02g0250400 [Oryza sativa Japonica Group]
GW_rep_c17246	796	6	0	-12.5507	Down	0.00352074	0.195481	-	GO:0043231//intracellular membrane-bounded organelle	-	-	-	H0101F08.4 [Oryza sativa (indica cultivar-group)]
GW_rep_c19464	232	5	0	-12.2877	Down	0.00871202	0.241022	-	-	-	-	-	-
GW_rep_c107345	444	5	0	-12.2877	Down	0.00871202	0.241086	COG0534/Defense mechanisms ;/Na+-driven multidrug efflux pump	GO:0044464//cell part	GO:0015291//secondary active transmembrane transporter activity	GO:0003006//developmental process involved in reproduction;GO:0015893//drug transport	-	hypothetical protein OsJ_27688 [Oryza sativa Japonica Group]
GW_rep_c17278	548	5	0	-12.2877	Down	0.00871202	0.24115	COG1025/Posttranslational modification, protein turnover, chaperones ;/Secreted/periplasmic Zn-dependent peptidases, insulinase-like	-	GO:0046914//transition metal ion binding;GO:0004175//endopeptidase activity	GO:0019538//protein metabolic process	ko05010//Alzheimer's disease	hypothetical protein OsJ_10755 [Oryza sativa Japonica Group]
GW_rep_c101923	399	5	0	-12.2877	Down	0.00871202	0.241214	COG1621/Carbohydrate transport and metabolism ;/Beta-fructosidases (levanase/invertase)	GO:0031410//cytoplasmic vesicle	GO:0004553//hydrolase activity, hydrolyzing O-glycosyl compounds	GO:0044238//primary metabolic process	ko00052//Galactose metabolism;ko00500//Starch and sucrose metabolism;ko01100//Metabolic pathways	RecName: Full=Fructan 1-exohydrolase; Flags: Precursor
GW_rep_c13925	224	5	0	-12.2877	Down	0.00871202	0.241278	-	GO:0016020//membrane	-	-	-	hypothetical protein SORBIDRAFT_06g003360 [Sorghum bicolor]
GW_rep_c103250	419	5	0	-12.2877	Down	0.00871202	0.241342	COG0638/Posttranslational modification, protein turnover, chaperones ;/20S proteasome, alpha and beta subunits	GO:0005840//ribosome;GO:0009532//plastid stroma;GO:0009526//plastid envelope;GO:0031090//organelle membrane;GO:0009534//chloroplast thylakoid;GO:0005839//proteasome core complex	GO:0042625//ATPase activity, coupled to transmembrane movement of ions;GO:0004175//endopeptidase activity;GO:0022890//inorganic cation transmembrane transporter activity	GO:0022900//electron transport chain;GO:0010038//response to metal ion;GO:0006825//copper ion transport;GO:0019941//modification-dependent protein catabolic process	ko03050//Proteasome	hypothetical protein SORBIDRAFT_01g045210 [Sorghum bicolor]
GW_rep_c25623	496	5	0	-12.2877	Down	0.00871202	0.241407	-	GO:0044436;GO:0009534//chloroplast thylakoid	-	-	-	hypothetical protein LOC100191743 [Zea mays]
GW_rep_c12964	434	5	0	-12.2877	Down	0.00871202	0.241471	-	GO:0044464//cell part	-	GO:0007165//signal transduction	-	hypothetical protein SORBIDRAFT_10g002450 [Sorghum bicolor]
GW_c19454	396	5	0	-12.2877	Down	0.00871202	0.241535	-	-	-	-	-	hypothetical protein OsJ_04453 [Oryza sativa Japonica Group]
GW_rep_c28721	272	5	0	-12.2877	Down	0.00871202	0.2416	-	-	-	-	-	-
GW_rep_c17201	504	5	0	-12.2877	Down	0.00871202	0.241664	-	GO:0009536//plastid	GO:0005488//binding;GO:0016301//kinase activity	-	-	Os01g0655500 [Oryza sativa Japonica Group]
GW_rep_c32956	106	5	0	-12.2877	Down	0.00871202	0.241728	-	-	-	-	-	Os12g0498500 [Oryza sativa Japonica Group]
GW_rep_c52472	508	5	0	-12.2877	Down	0.00871202	0.241793	-	-	-	-	-	-
GW_rep_c28774	122	5	0	-12.2877	Down	0.00871202	0.241857	-	-	-	-	-	-
GW_rep_c101144	558	5	0	-12.2877	Down	0.00871202	0.241922	-	GO:0009536//plastid	-	GO:0006091//generation of precursor metabolites and energy	ko00196//Photosynthesis - antenna proteins;ko01100//Metabolic pathways	chlorophyll A/B binding protein, putative [Ricinus communis]
GW_rep_c101262	528	5	0	-12.2877	Down	0.00871202	0.241986	-	GO:0005840//ribosome;GO:0043231//intracellular membrane-bounded organelle;GO:0016020//membrane	GO:0005198//structural molecule activity	GO:0006412//translation	-	Os01g0231700 [Oryza sativa Japonica Group]
GW_rep_c104651	596	5	0	-12.2877	Down	0.00871202	0.242051	COG0596/General function prediction only ;/Predicted hydrolases or acyltransferases (alpha/beta hydrolase superfamily)	GO:0043231//intracellular membrane-bounded organelle	GO:0004091//carboxylesterase activity	GO:0009639//response to red or far red light	ko00362//Benzoate degradation;ko01120//Microbial metabolism in diverse environments;ko01100//Metabolic pathways;ko00627//Aminobenzoate degradation;ko00960//Tropane, piperidine and pyridine alkaloid biosynthesis;ko00363//Bisphenol degradation	Os03g0203200 [Oryza sativa Japonica Group]
GW_rep_c11030	473	5	0	-12.2877	Down	0.00871202	0.242116	-	-	-	-	-	sugar transporter, putative [Ricinus communis]
GW_c29226	979	5	0	-12.2877	Down	0.00871202	0.24218	-	-	-	-	-	-
GW_rep_c28842	626	5	0	-12.2877	Down	0.00871202	0.242245	-	-	-	-	-	group3 late embryogenesis abundant protein [Triticum aestivum]
GW_c22792	550	5	0	-12.2877	Down	0.00871202	0.24231	-	-	GO:0016747//transferase activity, transferring acyl groups other than amino-acyl groups	-	ko01100//Metabolic pathways;ko04975//Fat digestion and absorption;ko00561//Glycerolipid metabolism	hypothetical protein OsI_08677 [Oryza sativa Indica Group]
GW_rep_c101372	411	5	0	-12.2877	Down	0.00871202	0.242374	COG0405/Amino acid transport and metabolism ;/Gamma-glutamyltransferase	GO:0005618//cell wall;GO:0009536//plastid;GO:0042579//microbody;GO:0005576//extracellular region;GO:0016020//membrane	GO:0016755;GO:0047635	GO:0034635//glutathione transport;GO:0006749//glutathione metabolic process;GO:0043094;GO:0006950//response to stress	ko00590//Arachidonic acid metabolism;ko00460//Cyanoamino acid metabolism;ko00430//Taurine and hypotaurine metabolism;ko01100//Metabolic pathways;ko00480//Glutathione metabolism	H0523F07.13 [Oryza sativa (indica cultivar-group)]
GW_rep_c100357	533	5	0	-12.2877	Down	0.00871202	0.242439	-	GO:0031224//intrinsic to membrane	GO:0046914//transition metal ion binding	-	-	Os09g0375900 [Oryza sativa Japonica Group]
GW_rep_c102295	510	5	0	-12.2877	Down	0.00871202	0.242504	-	GO:0043231//intracellular membrane-bounded organelle	-	-	-	hypothetical protein SORBIDRAFT_09g005330 [Sorghum bicolor]
GW_rep_c104880	454	5	0	-12.2877	Down	0.00871202	0.242569	COG4451/Energy production and conversion ;/Ribulose bisphosphate carboxylase small subunit	GO:0043231//intracellular membrane-bounded organelle	GO:0016831//carboxy-lyase activity;GO:0016491//oxidoreductase activity	GO:0043094	ko00710//Carbon fixation in photosynthetic organisms;ko01120//Microbial metabolism in diverse environments;ko01100//Metabolic pathways;ko00630//Glyoxylate and dicarboxylate metabolism	ribulose-1,5-bisphosphate carboxylase/oxygenase small subunit [Triticum aestivum]
GW_c12052	456	5	0	-12.2877	Down	0.00871202	0.242634	COG1881/General function prediction only ;/Phospholipid-binding protein	-	GO:0005543//phospholipid binding	GO:0009791//post-embryonic development;GO:0048506	-	homologous protein to TFL1 [Hordeum vulgare subsp. vulgare]
GW_rep_c102375	571	5	0	-12.2877	Down	0.00871202	0.242699	COG5126/Signal transduction mechanisms ; Cytoskeleton ; Cell cycle control, cell division, chromosome partitioning ; General function prediction only ;/Ca2+-binding protein (EF-Hand superfamily)	GO:0016020//membrane	GO:0046872//metal ion binding	GO:0009642//response to light intensity;GO:0006952//defense response;GO:0009725//response to hormone stimulus;GO:0000302//response to reactive oxygen species;GO:0019932//second-messenger-mediated signaling;GO:0046209//nitric oxide metabolic process;GO:0009908//flower development;GO:0048571;GO:0043200//response to amino acid stimulus;GO:0009605//response to external stimulus	ko04626//Plant-pathogen interaction	Os01g0135700 [Oryza sativa Japonica Group]
GW_c12048	358	5	0	-12.2877	Down	0.00871202	0.242764	-	-	-	-	-	-
GW_c8741	375	5	0	-12.2877	Down	0.00871202	0.242829	-	GO:0043231//intracellular membrane-bounded organelle	GO:0016765//transferase activity, transferring alkyl or aryl (other than methyl) groups;GO:0032559	GO:0006399//tRNA metabolic process	ko00908//Zeatin biosynthesis;ko01100//Metabolic pathways;ko01110//Biosynthesis of secondary metabolites	putative tRNA isopentenyltransferase [Oryza sativa Japonica Group]
GW_rep_c9246	338	5	0	-12.2877	Down	0.00871202	0.242894	-	GO:0031410//cytoplasmic vesicle	-	-	-	hypothetical protein SORBIDRAFT_04g035090 [Sorghum bicolor]
GW_rep_c105944	599	5	0	-12.2877	Down	0.00871202	0.242959	COG2139/Translation, ribosomal structure and biogenesis ;/Ribosomal protein L21E	GO:0043231//intracellular membrane-bounded organelle;GO:0030529//ribonucleoprotein complex	GO:0005198//structural molecule activity	GO:0010467//gene expression	ko03010//Ribosome	60S ribosomal protein L21 [Oryza sativa Japonica Group]
GW_rep_c104222	420	5	0	-12.2877	Down	0.00871202	0.243024	-	-	-	-	-	hypothetical protein SORBIDRAFT_05g006960 [Sorghum bicolor]
GW_rep_c45490	763	5	0	-12.2877	Down	0.00871202	0.243089	COG1278/Transcription ;/Cold shock proteins	GO:0043231//intracellular membrane-bounded organelle;GO:0000502//proteasome complex	GO:0003676//nucleic acid binding;GO:0004175//endopeptidase activity;GO:0046914//transition metal ion binding	GO:0006508//proteolysis;GO:0006351//transcription, DNA-dependent	-	cold shock protein-1 [Triticum aestivum]
GW_rep_c11432	254	5	0	-12.2877	Down	0.00871202	0.243154	-	GO:0031410//cytoplasmic vesicle	GO:0016747//transferase activity, transferring acyl groups other than amino-acyl groups	GO:0006631//fatty acid metabolic process	-	acyltransferase [Zea mays]
GW_rep_c102733	493	5	0	-12.2877	Down	0.00871202	0.243219	COG0580/Carbohydrate transport and metabolism ;/Glycerol uptake facilitator and related permeases (Major Intrinsic Protein Family)	GO:0031224//intrinsic to membrane	-	GO:0006810//transport	-	delta tonoplast intrinsic protein 2 [Hordeum vulgare]
GW_c11300	374	5	0	-12.2877	Down	0.00871202	0.243285	-	-	-	-	ko03022//Basal transcription factors	hypothetical protein SORBIDRAFT_09g025080 [Sorghum bicolor]
GW_rep_c6255	421	5	0	-12.2877	Down	0.00871202	0.24335	-	-	-	-	-	-
GW_rep_c100682	183	5	0	-12.2877	Down	0.00871202	0.243415	-	GO:0031224//intrinsic to membrane;GO:0009534//chloroplast thylakoid;GO:0009522//photosystem I	-	GO:0044237//cellular metabolic process	ko01100//Metabolic pathways;ko00195//Photosynthesis	hypothetical protein SORBIDRAFT_03g004560 [Sorghum bicolor]
GW_c108024	441	5	0	-12.2877	Down	0.00871202	0.24348	-	GO:0043231//intracellular membrane-bounded organelle;GO:0031410//cytoplasmic vesicle	GO:0016209//antioxidant activity;GO:0005506//iron ion binding;GO:0003824//catalytic activity	GO:0006950//response to stress;GO:0008152//metabolic process	ko00940//Phenylpropanoid biosynthesis;ko00360//Phenylalanine metabolism;ko00680//Methane metabolism;ko01100//Metabolic pathways;ko01110//Biosynthesis of secondary metabolites	hypothetical protein LOC100280077 [Zea mays]
GW_c19381	754	5	0	-12.2877	Down	0.00871202	0.243546	COG4886/Function unknown ;/Leucine-rich repeat (LRR) protein	-	-	-	ko04626//Plant-pathogen interaction	LRR receptor-like kinase [Triticum aestivum]
GW_rep_c102153	252	5	0	-12.2877	Down	0.00871202	0.243611	COG1997/Translation, ribosomal structure and biogenesis ;/Ribosomal protein L37AE/L43A	GO:0030529//ribonucleoprotein complex	GO:0005198//structural molecule activity	GO:0010467//gene expression	ko03010//Ribosome	60S ribosomal protein L37a [Zea mays]
GW_rep_c24126	156	5	0	-12.2877	Down	0.00871202	0.243677	-	GO:0043231//intracellular membrane-bounded organelle	GO:0046914//transition metal ion binding;GO:0003676//nucleic acid binding	-	ko03040//Spliceosome;ko05131//Shigellosis	Os01g0667800 [Oryza sativa Japonica Group]
GW_rep_c45002	521	5	0	-12.2877	Down	0.00871202	0.243742	-	-	-	GO:0007049//cell cycle;GO:0008283//cell proliferation;GO:0040007//growth	-	hypothetical protein SORBIDRAFT_02g039700 [Sorghum bicolor]
GW_c23600	323	5	0	-12.2877	Down	0.00871202	0.243808	-	-	-	-	-	-
GW_c6701	422	5	0	-12.2877	Down	0.00871202	0.243873	COG2801/Replication, recombination and repair ;/Transposase and inactivated derivatives	GO:0043231//intracellular membrane-bounded organelle	-	-	-	H0321H01.8 [Oryza sativa (indica cultivar-group)]
GW_rep_c10944	275	5	0	-12.2877	Down	0.00871202	0.243939	COG5186/RNA processing and modification ;/Poly(A) polymerase	GO:0043231//intracellular membrane-bounded organelle	GO:0070566//adenylyltransferase activity;GO:0003676//nucleic acid binding	GO:0031123//RNA 3'-end processing	ko03018//RNA degradation	hypothetical protein SORBIDRAFT_04g008100 [Sorghum bicolor]
GW_rep_c16597	643	5	0	-12.2877	Down	0.00871202	0.244005	-	GO:0031410//cytoplasmic vesicle	GO:0016787//hydrolase activity	-	-	hypothetical protein SORBIDRAFT_08g019550 [Sorghum bicolor]
GW_rep_c102585	335	5	0	-12.2877	Down	0.00871202	0.24407	COG2130/General function prediction only ;/Putative NADP-dependent oxidoreductases	-	GO:0003824//catalytic activity;GO:0046914//transition metal ion binding	GO:0008152//metabolic process;GO:0006950//response to stress	-	hypothetical protein OsI_16484 [Oryza sativa Indica Group]
GW_rep_c103215	1031	5	0	-12.2877	Down	0.00871202	0.244136	COG0039/Energy production and conversion ;/Malate/lactate dehydrogenases	GO:0016020//membrane;GO:0044424//intracellular part	GO:0016615//malate dehydrogenase activity	GO:0009060//aerobic respiration;GO:0043648//dicarboxylic acid metabolic process;GO:0006007//glucose catabolic process	ko00710//Carbon fixation in photosynthetic organisms;ko01120//Microbial metabolism in diverse environments;ko01100//Metabolic pathways;ko00620//Pyruvate metabolism;ko00630//Glyoxylate and dicarboxylate metabolism;ko01110//Biosynthesis of secondary metabolites;ko00020//Citrate cycle (TCA cycle);ko04964//Proximal tubule bicarbonate reclamation	cytosolic malate dehydrogenase [Triticum aestivum]
GW_rep_c21910	643	5	0	-12.2877	Down	0.00871202	0.244202	-	GO:0031410//cytoplasmic vesicle	GO:0008233//peptidase activity	-	ko04145//Phagosome;ko05323//Rheumatoid arthritis;ko04142//Lysosome;ko04612//Antigen processing and presentation	Os06g0582600 [Oryza sativa Japonica Group]
GW_rep_c25061	308	5	0	-12.2877	Down	0.00871202	0.244267	-	-	-	-	-	-
GW_rep_c100294	279	5	0	-12.2877	Down	0.00871202	0.244333	-	GO:0009536//plastid	-	GO:0006091//generation of precursor metabolites and energy	ko00196//Photosynthesis - antenna proteins;ko01100//Metabolic pathways	light-harvesting chlorophyll-a/b binding protein Lhcb3 [Pisum sativum]
GW_rep_c5989	459	5	0	-12.2877	Down	0.00871202	0.244399	-	-	-	-	-	-
GW_rep_c107033	393	5	0	-12.2877	Down	0.00871202	0.244465	-	-	-	GO:0008152//metabolic process	ko00500//Starch and sucrose metabolism;ko01100//Metabolic pathways	sucrose phosphate synthase [Lolium perenne]
GW_c7514	462	5	0	-12.2877	Down	0.00871202	0.244531	-	-	-	-	-	-
GW_rep_c18513	259	5	0	-12.2877	Down	0.00871202	0.244597	-	-	-	-	-	-
GW_rep_c102149	634	5	0	-12.2877	Down	0.00871202	0.244663	-	-	-	-	-	Os07g0617500 [Oryza sativa Japonica Group]
GW_rep_c102470	1170	5	0	-12.2877	Down	0.00871202	0.244729	-	-	GO:0016741	GO:0006730//one-carbon metabolic process	ko00196//Photosynthesis - antenna proteins	Os04g0570800 [Oryza sativa Japonica Group]
GW_rep_c6239	276	5	0	-12.2877	Down	0.00871202	0.244795	-	-	-	-	-	-
GW_c16917	493	5	0	-12.2877	Down	0.00871202	0.244861	-	GO:0043231//intracellular membrane-bounded organelle	GO:0005515//protein binding	GO:0044267//cellular protein metabolic process;GO:0009630//gravitropism	-	Os06g0237800 [Oryza sativa Japonica Group]
GW_rep_c24565	737	5	0	-12.2877	Down	0.00871202	0.244927	-	-	GO:0003824//catalytic activity	GO:0008152//metabolic process	-	hypothetical protein SORBIDRAFT_01g049030 [Sorghum bicolor]
GW_rep_c101948	490	5	0	-12.2877	Down	0.00871202	0.244993	COG0580/Carbohydrate transport and metabolism ;/Glycerol uptake facilitator and related permeases (Major Intrinsic Protein Family)	GO:0016020//membrane	-	GO:0051234//establishment of localization	-	tonoplast intrinsic protein [Hordeum vulgare subsp. vulgare]
GW_rep_c105326	487	5	0	-12.2877	Down	0.00871202	0.245059	-	GO:0009521;GO:0031224//intrinsic to membrane;GO:0009534//chloroplast thylakoid	GO:0046906//tetrapyrrole binding;GO:0043169//cation binding	GO:0006464//protein modification process;GO:0006091//generation of precursor metabolites and energy	ko00196//Photosynthesis - antenna proteins;ko01100//Metabolic pathways;ko00195//Photosynthesis	RecName: Full=Chlorophyll a-b binding protein of LHCII type III, chloroplastic; Short=CAB; Flags: Precursor
GW_c30072	360	5	0	-12.2877	Down	0.00871202	0.245126	-	-	-	-	-	-
GW_rep_c100648	106	5	0	-12.2877	Down	0.00871202	0.245192	-	-	-	-	-	-
GW_c8528	439	5	0	-12.2877	Down	0.00871202	0.245258	-	-	-	-	-	-
GW_rep_c101089	789	5	0	-12.2877	Down	0.00871202	0.245325	COG2273/Carbohydrate transport and metabolism ;/Beta-glucanase/Beta-glucan synthetase	GO:0031410//cytoplasmic vesicle	GO:0016787//hydrolase activity	GO:0005975//carbohydrate metabolic process	-	endotransglucosylase/hydrolase XTH1 [Triticum aestivum]
GW_rep_c14566	214	5	0	-12.2877	Down	0.00871202	0.245391	COG0081/Translation, ribosomal structure and biogenesis ;/Ribosomal protein L1	GO:0030529//ribonucleoprotein complex;GO:0009536//plastid	GO:0003723//RNA binding;GO:0005198//structural molecule activity	GO:0010467//gene expression	ko03010//Ribosome	hypothetical protein OsI_19812 [Oryza sativa Indica Group]
GW_rep_c31078	402	5	0	-12.2877	Down	0.00871202	0.245457	-	-	-	-	ko03010//Ribosome	40S ribosomal protein S29, putative, expressed [Oryza sativa (japonica cultivar-group)]
GW_rep_c23076	896	5	0	-12.2877	Down	0.00871202	0.245524	-	-	-	-	-	Os04g0670800 [Oryza sativa Japonica Group]
GW_rep_c102812	454	5	0	-12.2877	Down	0.00871202	0.24559	COG0090/Translation, ribosomal structure and biogenesis ;/Ribosomal protein L2	GO:0043231//intracellular membrane-bounded organelle;GO:0015934//large ribosomal subunit;GO:0016020//membrane	GO:0005198//structural molecule activity	GO:0010467//gene expression	ko03010//Ribosome	60S ribosomal protein L2 [Zea mays]
GW_rep_c105471	785	5	0	-12.2877	Down	0.00871202	0.245657	COG4870/Posttranslational modification, protein turnover, chaperones ;/Cysteine protease	GO:0031410//cytoplasmic vesicle	GO:0004175//endopeptidase activity	GO:0019538//protein metabolic process;GO:0006091//generation of precursor metabolites and energy	-	Os01g0347500 [Oryza sativa Japonica Group]
GW_rep_c17353	217	5	0	-12.2877	Down	0.00871202	0.245723	COG5272/Posttranslational modification, protein turnover, chaperones ;/Ubiquitin	-	-	-	ko03320//PPAR signaling pathway;ko03010//Ribosome	polyubiquitin [Lilium longiflorum]
GW_rep_c101274	268	5	0	-12.2877	Down	0.00871202	0.24579	-	-	-	-	-	-
GW_rep_c19437	207	5	0	-12.2877	Down	0.00871202	0.245857	-	-	GO:0004180//carboxypeptidase activity	GO:0019538//protein metabolic process	-	hypothetical protein SORBIDRAFT_02g010500 [Sorghum bicolor]
GW_rep_c11438	405	5	0	-12.2877	Down	0.00871202	0.245923	-	GO:0019866//organelle inner membrane;GO:0031224//intrinsic to membrane;GO:0009536//plastid	GO:0022892	GO:0006810//transport	-	hypothetical protein OsJ_24320 [Oryza sativa Japonica Group]
GW_rep_c14713	177	5	0	-12.2877	Down	0.00871202	0.24599	-	-	-	-	-	-
GW_c23249	307	5	0	-12.2877	Down	0.00871202	0.246057	-	-	-	-	-	-
GW_c10177	440	5	0	-12.2877	Down	0.00871202	0.246123	-	-	-	-	-	Os01g0254200 [Oryza sativa Japonica Group]
GW_rep_c10167	314	5	0	-12.2877	Down	0.00871202	0.24619	-	-	GO:0016491//oxidoreductase activity	GO:0008152//metabolic process	-	FAD binding domain containing protein, expressed [Oryza sativa (japonica cultivar-group)]
GW_rep_c102068	541	5	0	-12.2877	Down	0.00871202	0.246257	COG0105/Nucleotide transport and metabolism ;/Nucleoside diphosphate kinase	GO:0044424//intracellular part	GO:0016776//phosphotransferase activity, phosphate group as acceptor;GO:0032559	GO:0009209//pyrimidine ribonucleoside triphosphate biosynthetic process;GO:0006796//phosphate metabolic process;GO:0009206;GO:0009132//nucleoside diphosphate metabolic process	ko00230//Purine metabolism;ko00240//Pyrimidine metabolism;ko01100//Metabolic pathways;ko01110//Biosynthesis of secondary metabolites	hypothetical protein SORBIDRAFT_02g033710 [Sorghum bicolor]
GW_rep_c36132	541	5	0	-12.2877	Down	0.00871202	0.246324	-	-	-	-	-	hypothetical protein SORBIDRAFT_09g022260 [Sorghum bicolor]
GW_rep_c100636	396	5	0	-12.2877	Down	0.00871202	0.246391	-	-	-	-	-	RecName: Full=Metallothionein-like protein 1; Short=MT-1
GW_rep_c104453	442	5	0	-12.2877	Down	0.00871202	0.246458	-	-	GO:0046872//metal ion binding	-	-	Os11g0294600 [Oryza sativa Japonica Group]
GW_rep_c51640	1084	5	0	-12.2877	Down	0.00871202	0.246525	-	-	-	-	-	hypothetical protein OsI_19347 [Oryza sativa Indica Group]
GW_rep_c103093	443	5	0	-12.2877	Down	0.00871202	0.246592	COG0515/General function prediction only ; Signal transduction mechanisms ; Transcription ; Replication, recombination and repair ;/Serine/threonine protein kinase	-	GO:0004702//receptor signaling protein serine/threonine kinase activity;GO:0032559	GO:0006464//protein modification process	ko05218//Melanoma;ko05160//Hepatitis C;ko05211//Renal cell carcinoma;ko04540//Gap junction;ko04360//Axon guidance;ko04916//Melanogenesis;ko05142//Chagas disease (American trypanosomiasis);ko04270//Vascular smooth muscle contraction;ko04062//Chemokine signaling pathway;ko05145//Toxoplasmosis;ko05221//Acute myeloid leukemia;ko04320//Dorso-ventral axis formation;ko04510//Focal adhesion;ko05200//Path…	MAP KINASE [Avena sativa]
GW_rep_c10535	283	5	0	-12.2877	Down	0.00871202	0.246659	-	-	-	-	-	-
GW_rep_c16297	196	5	0	-12.2877	Down	0.00871202	0.246726	COG1718/Signal transduction mechanisms ; Cell cycle control, cell division, chromosome partitioning ;/Serine/threonine protein kinase involved in cell cycle control	GO:0043231//intracellular membrane-bounded organelle	GO:0004672//protein kinase activity;GO:0032559	GO:0006464//protein modification process;GO:0006796//phosphate metabolic process	ko03008//Ribosome biogenesis in eukaryotes	hypothetical protein SORBIDRAFT_07g026240 [Sorghum bicolor]
GW_c15870	405	5	0	-12.2877	Down	0.00871202	0.246793	-	-	-	-	-	-
GW_rep_c103379	526	5	0	-12.2877	Down	0.00871202	0.24686	-	GO:0031224//intrinsic to membrane	-	GO:0006810//transport	-	carbohydrate transporter/ sugar porter [Zea mays]
GW_rep_c10626	684	5	0	-12.2877	Down	0.00871202	0.246928	-	-	-	-	-	hypothetical protein SORBIDRAFT_01g043990 [Sorghum bicolor]
GW_c36047	522	5	0	-12.2877	Down	0.00871202	0.246995	-	GO:0016020//membrane	-	-	-	Os07g0166100 [Oryza sativa Japonica Group]
GW_rep_c101027	488	5	0	-12.2877	Down	0.00871202	0.247062	-	-	GO:0003677//DNA binding	-	-	WRKY transcription factor 3 [Hordeum vulgare subsp. vulgare]
GW_rep_c21443	867	5	0	-12.2877	Down	0.00871202	0.247129	-	GO:0031410//cytoplasmic vesicle	-	GO:0010876	-	qLTG3-1 [Oryza meridionalis]
GW_rep_c104772	1087	5	0	-12.2877	Down	0.00871202	0.247197	-	GO:0043231//intracellular membrane-bounded organelle	GO:0004468//lysine N-acetyltransferase activity;GO:0046914//transition metal ion binding;GO:0005515//protein binding	GO:0000302//response to reactive oxygen species;GO:0009756//carbohydrate mediated signaling;GO:0048229//gametophyte development;GO:0051347//positive regulation of transferase activity;GO:0048511//rhythmic process;GO:0006970//response to osmotic stress;GO:0009755//hormone-mediated signaling pathway;GO:0006351//transcription, DNA-dependent	ko05211//Renal cell carcinoma;ko00624//Polycyclic aromatic hydrocarbon degradation;ko00903//Limonene and pinene degradation;ko04916//Melanogenesis;ko05200//Pathways in cancer;ko05016//Huntington's disease;ko04310//Wnt signaling pathway;ko04330//Notch signaling pathway;ko04110//Cell cycle;ko01120//Microbial metabolism in diverse environments;ko01100//Metabolic pathways;ko00627//Aminobenzoate degra…	Os01g0908200 [Oryza sativa Japonica Group]
GW_rep_c100165	287	5	0	-12.2877	Down	0.00871202	0.247264	-	GO:0031224//intrinsic to membrane;GO:0031410//cytoplasmic vesicle	-	GO:0032502//developmental process	-	Os09g0425900 [Oryza sativa Japonica Group]
GW_rep_c104227	547	5	0	-12.2877	Down	0.00871202	0.247332	COG5147/Transcription ; RNA processing and modification ; Cell cycle control, cell division, chromosome partitioning ;/Myb superfamily proteins, including transcription factors and mRNA splicing factors	-	-	GO:0051553	-	hypothetical protein OsI_18197 [Oryza sativa Indica Group]
GW_rep_c103972	599	5	0	-12.2877	Down	0.00871202	0.247399	COG3794/Energy production and conversion ;/Plastocyanin	GO:0043231//intracellular membrane-bounded organelle	-	-	ko00195//Photosynthesis	hypothetical protein OsJ_12294 [Oryza sativa Japonica Group]
GW_rep_c104357	448	5	0	-12.2877	Down	0.00871202	0.247467	COG0291/Translation, ribosomal structure and biogenesis ;/Ribosomal protein L35	GO:0030529//ribonucleoprotein complex;GO:0009536//plastid	GO:0005198//structural molecule activity	GO:0010467//gene expression	ko03010//Ribosome	hypothetical protein SORBIDRAFT_10g025480 [Sorghum bicolor]
GW_rep_c105023	428	5	0	-12.2877	Down	0.00871202	0.247534	COG4451/Energy production and conversion ;/Ribulose bisphosphate carboxylase small subunit	GO:0043231//intracellular membrane-bounded organelle	GO:0016831//carboxy-lyase activity;GO:0016491//oxidoreductase activity	GO:0043094	ko00710//Carbon fixation in photosynthetic organisms;ko01120//Microbial metabolism in diverse environments;ko01100//Metabolic pathways;ko00630//Glyoxylate and dicarboxylate metabolism	ribulose-1,5-bisphosphate carboxylase/oxygenase small subunit [Triticum aestivum]
GW_rep_c102495	500	5	0	-12.2877	Down	0.00871202	0.247602	-	-	GO:0046872//metal ion binding	GO:0000904//cell morphogenesis involved in differentiation	-	Os02g0122600 [Oryza sativa Japonica Group]
GW_rep_c102354	359	5	0	-12.2877	Down	0.00871202	0.247669	-	-	-	-	-	Os11g0644750 [Oryza sativa Japonica Group]
GW_rep_c31242	165	5	0	-12.2877	Down	0.00871202	0.247737	-	-	-	-	-	-
GW_rep_c18816	620	5	0	-12.2877	Down	0.00871202	0.247805	-	-	-	-	-	-
GW_rep_c49579	675	5	0	-12.2877	Down	0.00871202	0.247872	-	-	-	-	-	-
GW_c11595	331	5	0	-12.2877	Down	0.00871202	0.24794	-	-	-	-	-	-
GW_rep_c8947	592	5	0	-12.2877	Down	0.00871202	0.248008	-	-	-	-	-	Os01g0758900 [Oryza sativa Japonica Group]
GW_rep_c20417	206	5	0	-12.2877	Down	0.00871202	0.248076	COG1089/Cell wall/membrane/envelope biogenesis ;/GDP-D-mannose dehydratase	GO:0044444//cytoplasmic part	GO:0048037//cofactor binding;GO:0016836//hydro-lyase activity	GO:0006013//mannose metabolic process;GO:0042350//GDP-L-fucose biosynthetic process	ko00051//Fructose and mannose metabolism;ko00520//Amino sugar and nucleotide sugar metabolism;ko01100//Metabolic pathways	hypothetical protein OsJ_20054 [Oryza sativa Japonica Group]
GW_c22799	675	5	0	-12.2877	Down	0.00871202	0.248144	COG5021/Posttranslational modification, protein turnover, chaperones ;/Ubiquitin-protein ligase	GO:0016020//membrane	GO:0019787//small conjugating protein ligase activity	GO:0006261//DNA-dependent DNA replication;GO:0043412//macromolecule modification	ko04120//Ubiquitin mediated proteolysis	hypothetical protein SORBIDRAFT_06g003290 [Sorghum bicolor]
GW_rep_c104334	396	5	0	-12.2877	Down	0.00871202	0.248212	COG0031/Amino acid transport and metabolism ;/Cysteine synthase	GO:0043231//intracellular membrane-bounded organelle	GO:0016835//carbon-oxygen lyase activity;GO:0048037//cofactor binding	GO:0006563//L-serine metabolic process;GO:0000097//sulfur amino acid biosynthetic process	ko00460//Cyanoamino acid metabolism;ko00270//Cysteine and methionine metabolism;ko01100//Metabolic pathways;ko00920//Sulfur metabolism	beta-cyanoalanine synthase [Triticum aestivum]
GW_rep_c9635	332	5	0	-12.2877	Down	0.00871202	0.248279	-	-	GO:0005488//binding;GO:0016740//transferase activity	GO:0044237//cellular metabolic process	-	hypothetical protein SORBIDRAFT_06g000450 [Sorghum bicolor]
GW_rep_c105706	469	5	0	-12.2877	Down	0.00871202	0.248347	-	GO:0043231//intracellular membrane-bounded organelle;GO:0005576//extracellular region;GO:0031410//cytoplasmic vesicle;GO:0030312//external encapsulating structure	GO:0016209//antioxidant activity;GO:0005506//iron ion binding;GO:0003824//catalytic activity	GO:0006950//response to stress;GO:0008152//metabolic process	ko00940//Phenylpropanoid biosynthesis;ko00360//Phenylalanine metabolism;ko00680//Methane metabolism;ko01100//Metabolic pathways;ko01110//Biosynthesis of secondary metabolites	putative bacterial-induced peroxidase precursor [Oryza sativa Japonica Group]
GW_rep_c6981	386	5	0	-12.2877	Down	0.00871202	0.248415	-	-	-	-	-	-
GW_rep_c17555	329	5	0	-12.2877	Down	0.00871202	0.248484	-	-	-	-	-	-
GW_rep_c17846	527	5	0	-12.2877	Down	0.00871202	0.248552	-	GO:0043231//intracellular membrane-bounded organelle	-	-	-	hypothetical protein OsI_26965 [Oryza sativa Indica Group]
GW_rep_c6793	433	5	0	-12.2877	Down	0.00871202	0.24862	-	GO:0031410//cytoplasmic vesicle	-	-	-	Os07g0604600 [Oryza sativa Japonica Group]
GW_rep_c103271	478	5	0	-12.2877	Down	0.00871202	0.248688	-	GO:0009523//photosystem II;GO:0009532//plastid stroma;GO:0009534//chloroplast thylakoid;GO:0005576//extracellular region	-	-	ko01100//Metabolic pathways;ko00195//Photosynthesis	oxygen-evolving complex precursor [Triticum aestivum]
GW_rep_c102775	389	5	0	-12.2877	Down	0.00871202	0.248756	-	-	-	-	-	-
GW_rep_c108163	412	5	0	-12.2877	Down	0.00871202	0.248824	-	GO:0009536//plastid	-	-	-	predicted protein [Populus trichocarpa]
GW_rep_c13706	227	5	0	-12.2877	Down	0.00871202	0.248893	-	-	-	-	-	-
GW_c8364	376	5	0	-12.2877	Down	0.00871202	0.248961	-	-	-	-	-	-
GW_rep_c103707	864	5	0	-12.2877	Down	0.00871202	0.249029	COG0465/Posttranslational modification, protein turnover, chaperones ;/ATP-dependent Zn proteases	GO:0031224//intrinsic to membrane;GO:0009526//plastid envelope;GO:0009534//chloroplast thylakoid;GO:0044436	GO:0004175//endopeptidase activity;GO:0046914//transition metal ion binding;GO:0042623//ATPase activity, coupled;GO:0032559	GO:0009767//photosynthetic electron transport chain;GO:0009668;GO:0044257//cellular protein catabolic process	-	RecName: Full=Cell division protease ftsH homolog 2, chloroplastic; Short=OsFtsH2; Flags: Precursor
GW_rep_c49281	473	5	0	-12.2877	Down	0.00871202	0.249098	-	-	-	-	-	hypothetical protein LOC100275583 [Zea mays]
GW_rep_c104519	770	5	0	-12.2877	Down	0.00871202	0.249166	COG4870/Posttranslational modification, protein turnover, chaperones ;/Cysteine protease	GO:0031410//cytoplasmic vesicle	GO:0004175//endopeptidase activity	GO:0019538//protein metabolic process;GO:0006091//generation of precursor metabolites and energy	-	Os01g0347500 [Oryza sativa Japonica Group]
GW_rep_c102408	166	5	0	-12.2877	Down	0.00871202	0.249235	-	GO:0031224//intrinsic to membrane;GO:0031410//cytoplasmic vesicle	-	-	-	Os12g0476200 [Oryza sativa Japonica Group]
GW_c10968	319	5	0	-12.2877	Down	0.00871202	0.249303	-	-	-	-	-	-
GW_rep_c101426	554	5	0	-12.2877	Down	0.00871202	0.249372	-	-	-	-	-	RecName: Full=Metallothionein-like protein 1; Short=MT-1
GW_rep_c8202	337	5	0	-12.2877	Down	0.00871202	0.24944	-	-	-	-	-	hypothetical protein LOC100273318 [Zea mays]
GW_rep_c12551	350	5	0	-12.2877	Down	0.00871202	0.249509	-	-	-	-	-	transcription factor TaNAC4 [Triticum aestivum]
GW_c18562	356	5	0	-12.2877	Down	0.00871202	0.249578	-	-	-	-	-	hypothetical protein [Zea mays]
GW_c8014	683	5	0	-12.2877	Down	0.00871202	0.249646	COG0515/General function prediction only ; Signal transduction mechanisms ; Transcription ; Replication, recombination and repair ;/Serine/threonine protein kinase	GO:0043231//intracellular membrane-bounded organelle;GO:0031410//cytoplasmic vesicle	GO:0004871//signal transducer activity;GO:0004672//protein kinase activity;GO:0032559	GO:0006464//protein modification process	ko04626//Plant-pathogen interaction;ko04075//Plant hormone signal transduction	hypothetical protein SORBIDRAFT_10g027140 [Sorghum bicolor]
GW_rep_c35955	645	5	0	-12.2877	Down	0.00871202	0.249715	-	-	-	-	-	unknown protein [Oryza sativa Japonica Group]
GW_rep_c38913	734	5	0	-12.2877	Down	0.00871202	0.249784	-	-	-	-	-	hypothetical protein LOC100277700 [Zea mays]
GW_rep_c101306	489	5	0	-12.2877	Down	0.00871202	0.249853	-	GO:0031224//intrinsic to membrane;GO:0009534//chloroplast thylakoid;GO:0009522//photosystem I	-	GO:0044237//cellular metabolic process	ko01100//Metabolic pathways;ko00195//Photosynthesis	RecName: Full=Photosystem I reaction center subunit VI, chloroplastic; Short=PSI-H; AltName: Full=Light-harvesting complex I 11 kDa protein; Flags: Precursor
GW_rep_c18884	1034	5	0	-12.2877	Down	0.00871202	0.249921	-	GO:0031410//cytoplasmic vesicle	GO:0046872//metal ion binding	-	ko00624//Polycyclic aromatic hydrocarbon degradation;ko00903//Limonene and pinene degradation;ko01120//Microbial metabolism in diverse environments;ko01100//Metabolic pathways;ko00627//Aminobenzoate degradation;ko00945//Stilbenoid, diarylheptanoid and gingerol biosynthesis;ko00363//Bisphenol degradation;ko01110//Biosynthesis of secondary metabolites	Putative cytochrome P450 [Oryza sativa Japonica Group]
GW_rep_c106863	588	5	0	-12.2877	Down	0.00871202	0.24999	COG2124/Secondary metabolites biosynthesis, transport and catabolism ;/Cytochrome P450	-	GO:0005506//iron ion binding;GO:0004497//monooxygenase activity	GO:0008152//metabolic process	ko00624//Polycyclic aromatic hydrocarbon degradation;ko00903//Limonene and pinene degradation;ko01120//Microbial metabolism in diverse environments;ko01100//Metabolic pathways;ko00627//Aminobenzoate degradation;ko00945//Stilbenoid, diarylheptanoid and gingerol biosynthesis;ko00363//Bisphenol degradation;ko01110//Biosynthesis of secondary metabolites	hypothetical protein LOC100273592 [Zea mays]
GW_rep_c11109	307	5	0	-12.2877	Down	0.00871202	0.250059	-	-	-	-	-	Os04g0501700 [Oryza sativa Japonica Group]
GW_rep_c102419	398	5	0	-12.2877	Down	0.00871202	0.250128	-	GO:0031224//intrinsic to membrane;GO:0043231//intracellular membrane-bounded organelle	-	GO:0006810//transport	-	gamma-TIP-like protein [Hordeum vulgare subsp. vulgare]
GW_rep_c6336	481	5	0	-12.2877	Down	0.00871202	0.250197	-	-	-	-	-	-
GW_rep_c9270	469	5	0	-12.2877	Down	0.00871202	0.250266	COG0596/General function prediction only ;/Predicted hydrolases or acyltransferases (alpha/beta hydrolase superfamily)	-	GO:0016740//transferase activity	-	ko04146//Peroxisome;ko00980//Metabolism of xenobiotics by cytochrome P450;ko00590//Arachidonic acid metabolism;ko04976//Bile secretion;ko01120//Microbial metabolism in diverse environments;ko01100//Metabolic pathways;ko00625//Chloroalkane and chloroalkene degradation	hypothetical protein OsI_14152 [Oryza sativa Indica Group]
GW_rep_c7101	372	5	0	-12.2877	Down	0.00871202	0.250335	COG2365/Signal transduction mechanisms ;/Protein tyrosine/serine phosphatase	-	GO:0004721//phosphoprotein phosphatase activity	GO:0006796//phosphate metabolic process	-	Os06g0208700 [Oryza sativa Japonica Group]
GW_rep_c9534	346	5	0	-12.2877	Down	0.00871202	0.250404	-	GO:0031224//intrinsic to membrane	GO:0015377//cation:chloride symporter activity	GO:0015698//inorganic anion transport;GO:0030001//metal ion transport	ko04966//Collecting duct acid secretion	hypothetical protein OsI_28779 [Oryza sativa Indica Group]
GW_rep_c12604	479	5	0	-12.2877	Down	0.00871202	0.250474	-	-	-	-	-	Os08g0128200 [Oryza sativa Japonica Group]
GW_c7833	401	5	0	-12.2877	Down	0.00871202	0.250543	-	-	-	-	-	hypothetical protein OsI_31370 [Oryza sativa Indica Group]
GW_rep_c100475	359	5	0	-12.2877	Down	0.00871202	0.250612	-	GO:0005773//vacuole;GO:0031410//cytoplasmic vesicle	GO:0004175//endopeptidase activity	GO:0051234//establishment of localization;GO:0019538//protein metabolic process;GO:0012501//programmed cell death	-	papain-like cysteine proteinase [Hordeum vulgare subsp. vulgare]
GW_rep_c9170	503	5	0	-12.2877	Down	0.00871202	0.250681	-	-	-	-	-	hypothetical protein SORBIDRAFT_08g011730 [Sorghum bicolor]
GW_rep_c39577	948	5	0	-12.2877	Down	0.00871202	0.250751	-	GO:0031225//anchored to membrane;GO:0031410//cytoplasmic vesicle	-	-	-	Os01g0668100 [Oryza sativa Japonica Group]
GW_rep_c30378	224	5	0	-12.2877	Down	0.00871202	0.25082	-	-	-	-	-	-
GW_rep_c101308	408	5	0	-12.2877	Down	0.00871202	0.250889	COG3588/Carbohydrate transport and metabolism ;/Fructose-1,6-bisphosphate aldolase	GO:0043231//intracellular membrane-bounded organelle	GO:0016832//aldehyde-lyase activity	GO:0006007//glucose catabolic process	ko00051//Fructose and mannose metabolism;ko00710//Carbon fixation in photosynthetic organisms;ko01120//Microbial metabolism in diverse environments;ko01100//Metabolic pathways;ko00030//Pentose phosphate pathway;ko01110//Biosynthesis of secondary metabolites;ko00010//Glycolysis / Gluconeogenesis	chloroplast fructose-bisphosphate aldolase [Triticum aestivum]
GW_rep_c105750	667	5	0	-12.2877	Down	0.00871202	0.250959	-	GO:0009521;GO:0031224//intrinsic to membrane;GO:0009534//chloroplast thylakoid	GO:0046906//tetrapyrrole binding;GO:0043169//cation binding	GO:0006464//protein modification process;GO:0006091//generation of precursor metabolites and energy	ko00196//Photosynthesis - antenna proteins;ko01100//Metabolic pathways	chlorophyll a/b-binding protein WCAB precursor [Triticum aestivum]
GW_rep_c100442	114	5	0	-12.2877	Down	0.00871202	0.251028	-	-	-	-	-	-
GW_rep_c5504	456	5	0	-12.2877	Down	0.00871202	0.251098	-	-	-	-	-	hypothetical protein SORBIDRAFT_07g004430 [Sorghum bicolor]
GW_rep_c9365	360	5	0	-12.2877	Down	0.00871202	0.251167	-	-	-	-	-	hypothetical protein [Zea mays]
GW_rep_c5620	469	5	0	-12.2877	Down	0.00871202	0.251237	COG1819/Carbohydrate transport and metabolism ; Energy production and conversion ;/Glycosyl transferases, related to UDP-glucuronosyltransferase	GO:0031410//cytoplasmic vesicle	GO:0016757//transferase activity, transferring glycosyl groups	-	ko00460//Cyanoamino acid metabolism;ko00908//Zeatin biosynthesis;ko01110//Biosynthesis of secondary metabolites;ko00402//Benzoxazinoid biosynthesis	hypothetical protein SORBIDRAFT_02g033580 [Sorghum bicolor]
GW_rep_c21506	497	5	0	-12.2877	Down	0.00871202	0.251306	-	-	-	-	-	MYB_Al protein [Aeluropus littoralis]
GW_rep_c104152	461	5	0	-12.2877	Down	0.00871202	0.251376	COG4451/Energy production and conversion ;/Ribulose bisphosphate carboxylase small subunit	GO:0043231//intracellular membrane-bounded organelle	GO:0016831//carboxy-lyase activity;GO:0016491//oxidoreductase activity	GO:0043094	ko00710//Carbon fixation in photosynthetic organisms;ko01120//Microbial metabolism in diverse environments;ko01100//Metabolic pathways;ko00630//Glyoxylate and dicarboxylate metabolism	putative rubisco small subunit [Triticum turgidum subsp. durum]
GW_rep_c13101	407	5	0	-12.2877	Down	0.00871202	0.251446	-	-	-	-	-	hypothetical protein OsI_18613 [Oryza sativa Indica Group]
GW_rep_c14363	329	5	0	-12.2877	Down	0.00871202	0.251515	-	-	-	-	-	-
GW_rep_c39487	408	5	0	-12.2877	Down	0.00871202	0.251585	-	-	-	-	-	-
GW_c27371	1080	5	0	-12.2877	Down	0.00871202	0.251655	-	-	-	-	-	Os02g0150900 [Oryza sativa Japonica Group]
GW_rep_c101310	372	5	0	-12.2877	Down	0.00871202	0.251725	-	-	GO:0016746//transferase activity, transferring acyl groups	-	-	Os05g0449200 [Oryza sativa Japonica Group]
GW_rep_c12326	561	5	0	-12.2877	Down	0.00871202	0.251795	-	-	-	-	ko01100//Metabolic pathways;ko00906//Carotenoid biosynthesis;ko01110//Biosynthesis of secondary metabolites	violaxanthin de-epoxidase [Triticum aestivum]
GW_rep_c103177	420	5	0	-12.2877	Down	0.00871202	0.251865	COG0676/Carbohydrate transport and metabolism ;/Uncharacterized enzymes related to aldose 1-epimerase	-	GO:0005488//binding;GO:0016857//racemase and epimerase activity, acting on carbohydrates and derivatives	GO:0009725//response to hormone stimulus;GO:0019318//hexose metabolic process	ko01120//Microbial metabolism in diverse environments;ko01100//Metabolic pathways;ko01110//Biosynthesis of secondary metabolites;ko00010//Glycolysis / Gluconeogenesis	OSJNBa0041A02.19 [Oryza sativa (japonica cultivar-group)]
GW_rep_c21692	142	5	0	-12.2877	Down	0.00871202	0.251935	-	-	-	-	-	-
GW_rep_c101544	403	5	0	-12.2877	Down	0.00871202	0.252005	-	GO:0031410//cytoplasmic vesicle	-	-	-	Os10g0505700 [Oryza sativa Japonica Group]
GW_rep_c104490	580	5	0	-12.2877	Down	0.00871202	0.252075	-	-	GO:0016765//transferase activity, transferring alkyl or aryl (other than methyl) groups	GO:0018130;GO:0000041//transition metal ion transport	-	RecName: Full=Nicotianamine synthase 1; AltName: Full=HvNAS1; AltName: Full=S-adenosyl-L-methionine:S-adenosyl-L-methionine:S-adenosyl-methionine 3-amino-3-carboxypropyltransferase 1
GW_rep_c8601	409	5	0	-12.2877	Down	0.00871202	0.252145	-	-	-	-	-	-
GW_rep_c7099	446	5	0	-12.2877	Down	0.00871202	0.252215	-	-	-	-	-	-
GW_rep_c100422	201	5	0	-12.2877	Down	0.00871202	0.252285	-	GO:0031224//intrinsic to membrane	-	GO:0006810//transport	-	aquaporin [Triticum aestivum]
GW_rep_c23337	129	5	0	-12.2877	Down	0.00871202	0.252355	-	-	-	-	-	serine/threonine protein kinase [Hordeum vulgare subsp. vulgare]
GW_rep_c104813	643	5	0	-12.2877	Down	0.00871202	0.252426	COG0346/Amino acid transport and metabolism ;/Lactoylglutathione lyase and related lyases	GO:0009526//plastid envelope;GO:0009532//plastid stroma;GO:0044436	GO:0043169//cation binding;GO:0016846//carbon-sulfur lyase activity	GO:0006950//response to stress;GO:0044238//primary metabolic process	ko04011//MAPK signaling pathway - yeast;ko00620//Pyruvate metabolism	putative glyoxalase I [Triticum aestivum]
GW_rep_c108259	453	5	0	-12.2877	Down	0.00871202	0.252496	-	-	GO:0048037//cofactor binding;GO:0003824//catalytic activity	GO:0008152//metabolic process	ko00941//Flavonoid biosynthesis;ko00940//Phenylpropanoid biosynthesis;ko01100//Metabolic pathways;ko01110//Biosynthesis of secondary metabolites	cinnamoyl-CoA reductase I [Triticum aestivum]
GW_rep_c100384	129	5	0	-12.2877	Down	0.00871202	0.252566	-	GO:0031410//cytoplasmic vesicle	-	-	-	thaumatin-like protein TLP7 [Hordeum vulgare]
GW_rep_c103890	428	5	0	-12.2877	Down	0.00871202	0.252636	-	-	GO:0005488//binding	GO:0051234//establishment of localization;GO:0010876	-	non-specific lipid transfer protein 1 precursor [Triticum aestivum]
GW_rep_c20854	567	5	0	-12.2877	Down	0.00871202	0.252707	-	GO:0043231//intracellular membrane-bounded organelle	-	-	-	Os01g67210-like protein [Triticum monococcum]
GW_rep_c8054	472	5	0	-12.2877	Down	0.00871202	0.252777	COG3491/General function prediction only ;/Isopenicillin N synthase and related dioxygenases	-	GO:0016491//oxidoreductase activity	GO:0008152//metabolic process	ko00941//Flavonoid biosynthesis;ko01100//Metabolic pathways;ko01110//Biosynthesis of secondary metabolites	hypothetical protein OsI_01838 [Oryza sativa Indica Group]
GW_c15790	377	5	0	-12.2877	Down	0.00871202	0.252848	-	-	-	-	-	hypothetical protein OsI_09257 [Oryza sativa Indica Group]
GW_rep_c108828	444	5	0	-12.2877	Down	0.00871202	0.252918	-	-	GO:0005515//protein binding	-	-	unknown [Zea mays]
GW_rep_c18989	171	5	0	-12.2877	Down	0.00871202	0.252989	-	-	-	-	-	-
GW_rep_c12746	243	5	0	-12.2877	Down	0.00871202	0.253059	-	-	-	-	-	-
GW_rep_c101117	648	5	0	-12.2877	Down	0.00871202	0.25313	COG3794/Energy production and conversion ;/Plastocyanin	GO:0043231//intracellular membrane-bounded organelle	GO:0046914//transition metal ion binding	-	ko00195//Photosynthesis	plastocyanin precursor [Hordeum vulgare]
GW_rep_c10494	373	5	0	-12.2877	Down	0.00871202	0.253201	-	-	-	-	-	-
GW_rep_c10537	622	5	0	-12.2877	Down	0.00871202	0.253271	COG1446/Amino acid transport and metabolism ;/Asparaginase	-	GO:0016811//hydrolase activity, acting on carbon-nitrogen (but not peptide) bonds, in linear amides	-	-	Os03g0597600 [Oryza sativa Japonica Group]
GW_rep_c102579	886	5	0	-12.2877	Down	0.00871202	0.253342	COG0724/General function prediction only ;/RNA-binding proteins (RRM domain)	-	GO:0005488//binding	-	-	glycine rich protein, RNA binding protein [Hordeum vulgare subsp. vulgare]
GW_rep_c37116	136	5	0	-12.2877	Down	0.00871202	0.253413	-	-	-	-	-	-
GW_rep_c102841	261	5	0	-12.2877	Down	0.00871202	0.253484	-	GO:0043234//protein complex	GO:0003824//catalytic activity;GO:0008135//translation factor activity, nucleic acid binding	GO:0006412//translation	-	hypothetical protein OsI_23436 [Oryza sativa Indica Group]
GW_rep_c107179	696	5	0	-12.2877	Down	0.00871202	0.253555	-	GO:0043231//intracellular membrane-bounded organelle;GO:0044444//cytoplasmic part	GO:0008233//peptidase activity	GO:0009414//response to water deprivation;GO:0006952//defense response;GO:0006970//response to osmotic stress	ko04142//Lysosome	TPA: putative cysteine proteinase precursor [Hordeum vulgare subsp. vulgare]
GW_c10570	554	5	0	-12.2877	Down	0.00871202	0.253626	COG1404/Posttranslational modification, protein turnover, chaperones ;/Subtilisin-like serine proteases	GO:0043231//intracellular membrane-bounded organelle	GO:0004175//endopeptidase activity	GO:0019538//protein metabolic process	-	hypothetical protein OsI_08378 [Oryza sativa Indica Group]
GW_c12257	371	5	0	-12.2877	Down	0.00871202	0.253696	-	GO:0043231//intracellular membrane-bounded organelle	-	GO:0010467//gene expression	-	unknown [Zea mays]
GW_rep_c101190	465	5	0	-12.2877	Down	0.00871202	0.253767	-	GO:0030120//vesicle coat	-	GO:0015031//protein transport	-	hypothetical protein OsI_31321 [Oryza sativa Indica Group]
GW_rep_c8511	544	5	0	-12.2877	Down	0.00871202	0.253838	-	-	-	-	-	-
GW_rep_c8151	462	5	0	-12.2877	Down	0.00871202	0.25391	-	-	-	-	-	-
GW_rep_c13901	490	5	0	-12.2877	Down	0.00871202	0.253981	COG3572/Coenzyme transport and metabolism ;/Gamma-glutamylcysteine synthetase	GO:0009536//plastid	GO:0016881//acid-amino acid ligase activity;GO:0032559	GO:0006749//glutathione metabolic process	ko01100//Metabolic pathways;ko00480//Glutathione metabolism	gamma-glutamylcysteine synthetase [Triticum aestivum]
GW_rep_c104003	544	5	0	-12.2877	Down	0.00871202	0.254052	-	-	-	-	-	hypothetical protein OsI_04926 [Oryza sativa Indica Group]
GW_rep_c104934	488	5	0	-12.2877	Down	0.00871202	0.254123	COG5576/Transcription ;/Homeodomain-containing transcription factor	GO:0043231//intracellular membrane-bounded organelle	GO:0030528//transcription regulator activity;GO:0003677//DNA binding	GO:0006351//transcription, DNA-dependent	-	hypothetical protein SORBIDRAFT_10g002740 [Sorghum bicolor]
GW_rep_c105092	505	5	0	-12.2877	Down	0.00871202	0.254194	COG0192/Coenzyme transport and metabolism ;/S-adenosylmethionine synthetase	GO:0044424//intracellular part	GO:0046872//metal ion binding;GO:0016765//transferase activity, transferring alkyl or aryl (other than methyl) groups;GO:0032559	GO:0044237//cellular metabolic process	ko00270//Cysteine and methionine metabolism;ko01100//Metabolic pathways;ko01110//Biosynthesis of secondary metabolites	RecName: Full=S-adenosylmethionine synthase 2; Short=AdoMet synthase 2; AltName: Full=Methionine adenosyltransferase 2; Short=MAT 2
GW_rep_c15621	665	5	0	-12.2877	Down	0.00871202	0.254265	-	-	GO:0003824//catalytic activity	-	-	hypothetical protein OsJ_10430 [Oryza sativa Japonica Group]
GW_rep_c15270	485	5	0	-12.2877	Down	0.00871202	0.254337	-	-	-	-	-	-
GW_rep_c100743	310	5	0	-12.2877	Down	0.00871202	0.254408	-	-	-	-	ko03010//Ribosome	Os03g0815400 [Oryza sativa Japonica Group]
GW_rep_c34029	862	5	0	-12.2877	Down	0.00871202	0.254479	COG0625/Posttranslational modification, protein turnover, chaperones ;/Glutathione S-transferase	-	GO:0016740//transferase activity	-	ko00980//Metabolism of xenobiotics by cytochrome P450;ko00480//Glutathione metabolism;ko00982//Drug metabolism - cytochrome P450	glutathione transferase37 [Zea mays]
GW_rep_c12969	494	5	0	-12.2877	Down	0.00871202	0.254551	COG0513/Replication, recombination and repair ; Transcription ; Translation, ribosomal structure and biogenesis ;/Superfamily II DNA and RNA helicases	-	GO:0005488//binding;GO:0042623//ATPase activity, coupled	-	ko03018//RNA degradation	hypothetical protein OsJ_12436 [Oryza sativa Japonica Group]
GW_rep_c104862	417	5	0	-12.2877	Down	0.00871202	0.254622	-	-	-	-	-	RecName: Full=Metallothionein-like protein 1; Short=MT-1
GW_rep_c9077	620	5	0	-12.2877	Down	0.00871202	0.254694	-	-	-	-	-	-
GW_rep_c6000	468	5	0	-12.2877	Down	0.00871202	0.254765	COG1100/General function prediction only ;/GTPase SAR1 and related small G proteins	GO:0016020//membrane	GO:0003676//nucleic acid binding;GO:0032561//guanyl ribonucleotide binding;GO:0003824//catalytic activity	GO:0006351//transcription, DNA-dependent;GO:0006810//transport	-	RecName: Full=Ras-related protein Rab11C
GW_rep_c105702	975	5	0	-12.2877	Down	0.00871202	0.254837	COG5277/Cytoskeleton ;/Actin and related proteins	GO:0030312//external encapsulating structure;GO:0031981//nuclear lumen;GO:0043232;GO:0016020//membrane	GO:0005198//structural molecule activity;GO:0032559	GO:0009314//response to radiation;GO:0009725//response to hormone stimulus;GO:0009913//epidermal cell differentiation;GO:0048588//developmental cell growth;GO:0006950//response to stress	ko05100//Bacterial invasion of epithelial cells;ko04670//Leukocyte transendothelial migration;ko04510//Focal adhesion;ko05110//Vibrio cholerae infection;ko04145//Phagosome;ko05131//Shigellosis;ko05414//Dilated cardiomyopathy;ko04530//Tight junction;ko05130//Pathogenic Escherichia coli infection;ko04745//Phototransduction - fly;ko04810//Regulation of actin cytoskeleton;ko05416//Viral myocarditis;k…	Os03g0836000 [Oryza sativa Japonica Group]
GW_rep_c17849	177	5	0	-12.2877	Down	0.00871202	0.254909	-	-	-	-	-	-
GW_rep_c100717	264	5	0	-12.2877	Down	0.00871202	0.25498	COG0499/Coenzyme transport and metabolism ;/S-adenosylhomocysteine hydrolase	GO:0044424//intracellular part	GO:0016802	GO:0044237//cellular metabolic process	ko00270//Cysteine and methionine metabolism;ko01100//Metabolic pathways	putative S-adenosylhomocystein hydrolase 2 [Hordeum vulgare subsp. vulgare]
GW_c14068	338	5	0	-12.2877	Down	0.00871202	0.255052	-	GO:0016020//membrane	-	GO:0046907//intracellular transport	ko04145//Phagosome;ko04144//Endocytosis	hypothetical protein OsJ_06216 [Oryza sativa Japonica Group]
GW_rep_c9978	303	5	0	-12.2877	Down	0.00871202	0.255124	-	-	-	-	-	-
GW_rep_c103681	607	5	0	-12.2877	Down	0.00871202	0.255196	-	GO:0031410//cytoplasmic vesicle	GO:0004866//endopeptidase inhibitor activity	-	ko05160//Hepatitis C;ko05142//Chagas disease (American trypanosomiasis);ko04310//Wnt signaling pathway;ko04730//Long-term depression;ko04530//Tight junction;ko04111//Cell cycle - yeast;ko03015//mRNA surveillance pathway;ko04113//Meiosis - yeast;ko04114//Oocyte meiosis;ko04350//TGF-beta signaling pathway	putative Bowman Birk trypsin inhibitor [Aegilops tauschii]
GW_rep_c41641	770	5	0	-12.2877	Down	0.00871202	0.255267	COG0174/Amino acid transport and metabolism ;/Glutamine synthetase	-	GO:0016211//ammonia ligase activity;GO:0032559	GO:0006541//glutamine metabolic process	ko00910//Nitrogen metabolism;ko00330//Arginine and proline metabolism;ko01120//Microbial metabolism in diverse environments;ko01100//Metabolic pathways;ko02020//Two-component system;ko00250//Alanine, aspartate and glutamate metabolism	glutamine synthetase isoform GSr1 [Triticum aestivum]
GW_rep_c101604	588	5	0	-12.2877	Down	0.00871202	0.255339	-	GO:0031410//cytoplasmic vesicle	GO:0004553//hydrolase activity, hydrolyzing O-glycosyl compounds	GO:0044238//primary metabolic process	ko00052//Galactose metabolism;ko00500//Starch and sucrose metabolism;ko01100//Metabolic pathways	RecName: Full=Fructan 6-exohydrolase; Flags: Precursor
GW_rep_c34443	190	5	0	-12.2877	Down	0.00871202	0.255411	-	-	-	-	-	-
GW_rep_c7607	390	5	0	-12.2877	Down	0.00871202	0.255483	-	GO:0043231//intracellular membrane-bounded organelle;GO:0005576//extracellular region	GO:0043566//structure-specific DNA binding	GO:0000018//regulation of DNA recombination	-	hypothetical protein OsI_12726 [Oryza sativa Indica Group]
GW_rep_c102648	331	5	0	-12.2877	Down	0.00871202	0.255555	-	-	-	-	-	hypothetical protein OsI_24933 [Oryza sativa Indica Group]
GW_rep_c103317	943	5	0	-12.2877	Down	0.00871202	0.255627	-	GO:0009536//plastid	-	GO:0006091//generation of precursor metabolites and energy	ko00196//Photosynthesis - antenna proteins;ko01100//Metabolic pathways	chlorophyll a/b binding protein [Solanum tuberosum]
GW_c22675	138	5	0	-12.2877	Down	0.00871202	0.255699	-	-	-	-	-	-
GW_rep_c101212	391	5	0	-12.2877	Down	0.00871202	0.255771	-	-	-	GO:0012501//programmed cell death	-	BCL-2 binding anthanogene-1 [Hordeum vulgare subsp. vulgare]
GW_rep_c15857	198	5	0	-12.2877	Down	0.00871202	0.255843	-	-	-	-	-	hypothetical protein OsI_30967 [Oryza sativa Indica Group]
GW_rep_c14103	206	5	0	-12.2877	Down	0.00871202	0.255916	-	-	-	-	-	-
GW_c17471	456	5	0	-12.2877	Down	0.00871202	0.255988	-	-	-	-	-	-
GW_rep_c41164	464	5	0	-12.2877	Down	0.00871202	0.25606	-	GO:0031224//intrinsic to membrane	-	GO:0006810//transport	-	Os08g0110300 [Oryza sativa Japonica Group]
GW_rep_c101196	711	5	0	-12.2877	Down	0.00871202	0.256132	-	GO:0009526//plastid envelope;GO:0009570//chloroplast stroma;GO:0009534//chloroplast thylakoid	-	-	-	hypothetical protein SORBIDRAFT_10g009560 [Sorghum bicolor]
GW_c22007	165	5	0	-12.2877	Down	0.00871202	0.256205	-	-	-	-	-	-
GW_rep_c104904	442	5	0	-12.2877	Down	0.00871202	0.256277	-	GO:0009526//plastid envelope;GO:0009523//photosystem II;GO:0009570//chloroplast stroma;GO:0009534//chloroplast thylakoid	-	GO:0009416//response to light stimulus;GO:0006091//generation of precursor metabolites and energy	ko00196//Photosynthesis - antenna proteins;ko01100//Metabolic pathways	Os04g0457000 [Oryza sativa Japonica Group]
GW_c105461	640	5	0	-12.2877	Down	0.00871202	0.25635	-	-	-	-	-	hypothetical protein [Zea mays]
GW_rep_c22631	137	5	0	-12.2877	Down	0.00871202	0.256422	-	-	-	-	-	-
GW_rep_c6769	488	5	0	-12.2877	Down	0.00871202	0.256495	-	-	GO:0005515//protein binding	-	-	LOC100286235 [Zea mays]
GW_rep_c11465	247	5	0	-12.2877	Down	0.00871202	0.256567	COG0590/Nucleotide transport and metabolism ; Translation, ribosomal structure and biogenesis ;/Cytosine/adenosine deaminases	-	GO:0016787//hydrolase activity	-	ko00230//Purine metabolism;ko00330//Arginine and proline metabolism;ko00240//Pyrimidine metabolism;ko01100//Metabolic pathways	Os03g0833900 [Oryza sativa Japonica Group]
GW_rep_c14314	243	5	0	-12.2877	Down	0.00871202	0.25664	-	-	-	-	-	hypothetical protein OsJ_15213 [Oryza sativa Japonica Group]
GW_rep_c102583	362	5	0	-12.2877	Down	0.00871202	0.256712	-	GO:0043231//intracellular membrane-bounded organelle	GO:0004659//prenyltransferase activity	GO:0016101//diterpenoid metabolic process	ko00900//Terpenoid backbone biosynthesis;ko01100//Metabolic pathways;ko01110//Biosynthesis of secondary metabolites	Os02g0668100 [Oryza sativa Japonica Group]
GW_rep_c16735	191	5	0	-12.2877	Down	0.00871202	0.256785	-	-	-	-	-	-
GW_rep_c21271	191	5	0	-12.2877	Down	0.00871202	0.256858	-	GO:0031224//intrinsic to membrane;GO:0031410//cytoplasmic vesicle	-	GO:0015833//peptide transport	-	hypothetical protein SORBIDRAFT_01g050410 [Sorghum bicolor]
GW_rep_c8372	581	5	0	-12.2877	Down	0.00871202	0.256931	-	GO:0005856//cytoskeleton	GO:0008092//cytoskeletal protein binding	GO:0007010//cytoskeleton organization	ko05131//Shigellosis;ko04810//Regulation of actin cytoskeleton	RecName: Full=Profilin-2/4; AltName: Full=Allergen Phl p 11; AltName: Full=Pollen allergen Phl p 12; AltName: Allergen=Phl p 12
GW_rep_c20689	434	5	0	-12.2877	Down	0.00871202	0.257003	-	-	GO:0000166//nucleotide binding	-	-	hypothetical protein OsJ_02372 [Oryza sativa Japonica Group]
GW_rep_c45726	893	5	0	-12.2877	Down	0.00871202	0.257076	-	GO:0031410//cytoplasmic vesicle	GO:0046872//metal ion binding;GO:0004672//protein kinase activity;GO:0032559	GO:0006464//protein modification process	-	hypothetical protein OsJ_30339 [Oryza sativa Japonica Group]
GW_rep_c100274	315	5	0	-12.2877	Down	0.00871202	0.257149	COG4451/Energy production and conversion ;/Ribulose bisphosphate carboxylase small subunit	GO:0043231//intracellular membrane-bounded organelle	GO:0016831//carboxy-lyase activity;GO:0016491//oxidoreductase activity	GO:0043094	ko00710//Carbon fixation in photosynthetic organisms;ko01120//Microbial metabolism in diverse environments;ko01100//Metabolic pathways;ko00630//Glyoxylate and dicarboxylate metabolism	ribulose-1,5-bisphosphate carboxylase/oxygenase small subunit [Triticum aestivum]
GW_rep_c105402	437	5	0	-12.2877	Down	0.00871202	0.257222	-	-	GO:0005506//iron ion binding	GO:0015669//gas transport	-	RecName: Full=Non-symbiotic hemoglobin; AltName: Full=HORvu GLB1; AltName: Full=Non-legume hemoglobin
GW_rep_c6123	493	5	0	-12.2877	Down	0.00871202	0.257295	-	-	-	-	-	predicted protein [Populus trichocarpa]
GW_rep_c10634	237	5	0	-12.2877	Down	0.00871202	0.257368	COG1850/Carbohydrate transport and metabolism ;/Ribulose 1,5-bisphosphate carboxylase, large subunit	GO:0009536//plastid	GO:0046872//metal ion binding;GO:0016831//carboxy-lyase activity	GO:0044237//cellular metabolic process	ko00710//Carbon fixation in photosynthetic organisms;ko01120//Microbial metabolism in diverse environments;ko01100//Metabolic pathways;ko00630//Glyoxylate and dicarboxylate metabolism	ribulose-1,5-bisphosphate carboxylase/oxygenase large subunit [Leymus innovatus]
GW_rep_c102996	427	5	0	-12.2877	Down	0.00871202	0.257441	COG5256/Translation, ribosomal structure and biogenesis ;/Translation elongation factor EF-1alpha (GTPase)	GO:0044424//intracellular part	GO:0016772//transferase activity, transferring phosphorus-containing groups;GO:0017111//nucleoside-triphosphatase activity;GO:0008135//translation factor activity, nucleic acid binding;GO:0032561//guanyl ribonucleotide binding	GO:0006412//translation;GO:0009207	ko03013//RNA transport	eukaryotic elongation factor 1A [Bruguiera sexangula]
GW_rep_c105286	721	5	0	-12.2877	Down	0.00871202	0.257514	-	GO:0009536//plastid	-	GO:0017004//cytochrome complex assembly	-	expressed protein [Oryza sativa (japonica cultivar-group)]
GW_rep_c13195	671	5	0	-12.2877	Down	0.00871202	0.257587	COG0418/Nucleotide transport and metabolism ;/Dihydroorotase	GO:0009536//plastid	GO:0016812//hydrolase activity, acting on carbon-nitrogen (but not peptide) bonds, in cyclic amides	GO:0055086//nucleobase, nucleoside and nucleotide metabolic process	ko00240//Pyrimidine metabolism;ko01100//Metabolic pathways	Os01g0747500 [Oryza sativa Japonica Group]
GW_rep_c104640	1184	5	0	-12.2877	Down	0.00871202	0.25766	-	GO:0044424//intracellular part	GO:0046914//transition metal ion binding;GO:0016702//oxidoreductase activity, acting on single donors with incorporation of molecular oxygen, incorporation of two atoms of oxygen	GO:0006633//fatty acid biosynthetic process;GO:0009607//response to biotic stimulus;GO:0006950//response to stress;GO:0006091//generation of precursor metabolites and energy	ko00592//alpha-Linolenic acid metabolism;ko00591//Linoleic acid metabolism;ko01100//Metabolic pathways	lipoxygenase 2 [Triticum aestivum]
GW_c10607	337	5	0	-12.2877	Down	0.00871202	0.257734	-	-	-	-	-	-
GW_rep_c102976	499	5	0	-12.2877	Down	0.00871202	0.257807	-	GO:0044444//cytoplasmic part;GO:0043231//intracellular membrane-bounded organelle	GO:0046914//transition metal ion binding	-	-	hypothetical protein [Oryza sativa Indica Group]
GW_c23175	931	5	0	-12.2877	Down	0.00871202	0.25788	COG5648/Chromatin structure and dynamics ;/Chromatin-associated proteins containing the HMG domain	-	-	-	ko03410//Base excision repair	hypothetical protein SORBIDRAFT_04g009610 [Sorghum bicolor]
GW_rep_c16210	213	5	0	-12.2877	Down	0.00871202	0.257954	-	-	-	-	-	hypothetical protein OsI_02164 [Oryza sativa Indica Group]
GW_rep_c107468	718	5	0	-12.2877	Down	0.00871202	0.258027	COG0724/General function prediction only ;/RNA-binding proteins (RRM domain)	-	GO:0005488//binding	-	-	glycine rich protein, RNA binding protein [Hordeum vulgare subsp. vulgare]
GW_rep_c25215	155	5	0	-12.2877	Down	0.00871202	0.2581	-	-	-	-	-	-
GW_c9320	450	5	0	-12.2877	Down	0.00871202	0.258174	-	-	-	-	-	-
GW_rep_c8550	344	5	0	-12.2877	Down	0.00871202	0.258247	-	-	-	-	-	unknown [Zea mays]
GW_rep_c17967	414	5	0	-12.2877	Down	0.00871202	0.258321	-	-	-	-	-	unknow protein [Oryza sativa Japonica Group]
GW_c7369	459	5	0	-12.2877	Down	0.00871202	0.258395	COG0637/General function prediction only ;/Predicted phosphatase/phosphohexomutase	-	-	-	ko01100//Metabolic pathways;ko00630//Glyoxylate and dicarboxylate metabolism	predicted protein [Populus trichocarpa]
GW_rep_c8448	705	5	0	-12.2877	Down	0.00871202	0.258468	-	GO:0016020//membrane	GO:0048037//cofactor binding	-	-	hypothetical protein SORBIDRAFT_01g007060 [Sorghum bicolor]
GW_rep_c7337	446	5	0	-12.2877	Down	0.00871202	0.258542	COG0513/Replication, recombination and repair ; Transcription ; Translation, ribosomal structure and biogenesis ;/Superfamily II DNA and RNA helicases	-	GO:0008135//translation factor activity, nucleic acid binding;GO:0042623//ATPase activity, coupled;GO:0032559	GO:0006412//translation	ko03013//RNA transport	hypothetical protein OsI_24355 [Oryza sativa Indica Group]
GW_rep_c104002	262	5	0	-12.2877	Down	0.00871202	0.258616	-	GO:0031410//cytoplasmic vesicle	-	-	-	proline-rich protein [Brachypodium distachyon]
GW_rep_c102323	457	5	0	-12.2877	Down	0.00871202	0.258689	-	GO:0044424//intracellular part	GO:0016765//transferase activity, transferring alkyl or aryl (other than methyl) groups	-	ko00980//Metabolism of xenobiotics by cytochrome P450;ko00480//Glutathione metabolism;ko00982//Drug metabolism - cytochrome P450	glutathione transferase [Triticum aestivum]
GW_rep_c103022	421	5	0	-12.2877	Down	0.00871202	0.258763	COG0057/Carbohydrate transport and metabolism ;/Glyceraldehyde-3-phosphate dehydrogenase/erythrose-4-phosphate dehydrogenase	-	GO:0016620//oxidoreductase activity, acting on the aldehyde or oxo group of donors, NAD or NADP as acceptor;GO:0000166//nucleotide binding	GO:0019318//hexose metabolic process	ko01120//Microbial metabolism in diverse environments;ko01100//Metabolic pathways;ko01110//Biosynthesis of secondary metabolites;ko00010//Glycolysis / Gluconeogenesis;ko05010//Alzheimer's disease	glyceraldehyde-3-phosphate dehydrogenase [Triticum aestivum]
GW_rep_c34967	96	5	0	-12.2877	Down	0.00871202	0.258837	-	-	-	-	-	-
GW_rep_c104280	835	5	0	-12.2877	Down	0.00871202	0.258911	COG5309/Carbohydrate transport and metabolism ;/Exo-beta-1,3-glucanase	GO:0031410//cytoplasmic vesicle	GO:0016798//hydrolase activity, acting on glycosyl bonds	GO:0044238//primary metabolic process	ko00500//Starch and sucrose metabolism	RecName: Full=Glucan endo-1,3-beta-glucosidase GV; AltName: Full=(1->3)-beta-glucan endohydrolase GV; AltName: Full=(1->3)-beta-glucanase isoenzyme GV; AltName: Full=Beta-1,3-endoglucanase GV
GW_rep_c101471	612	5	0	-12.2877	Down	0.00871202	0.258985	COG0539/Translation, ribosomal structure and biogenesis ;/Ribosomal protein S1	GO:0009532//plastid stroma	-	-	ko03010//Ribosome	hypothetical protein SORBIDRAFT_01g037100 [Sorghum bicolor]
GW_rep_c101210	510	5	0	-12.2877	Down	0.00871202	0.259059	-	GO:0031410//cytoplasmic vesicle	GO:0005488//binding	GO:0010876	-	hypothetical protein SORBIDRAFT_05g003860 [Sorghum bicolor]
GW_rep_c100291	318	5	0	-12.2877	Down	0.00871202	0.259133	-	GO:0009534//chloroplast thylakoid;GO:0009522//photosystem I	GO:0005488//binding	GO:0009765//photosynthesis, light harvesting	ko00196//Photosynthesis - antenna proteins	Os02g0764500 [Oryza sativa Japonica Group]
GW_c6902	467	5	0	-12.2877	Down	0.00871202	0.259207	-	-	-	-	-	-
GW_c21831	424	5	0	-12.2877	Down	0.00871202	0.259281	-	GO:0009536//plastid	-	-	-	unknow protein [Oryza sativa Japonica Group]
GW_c6352	419	5	0	-12.2877	Down	0.00871202	0.259355	-	GO:0043231//intracellular membrane-bounded organelle	-	-	-	hypothetical protein NitaMp073 [Nicotiana tabacum]
GW_rep_c17360	898	5	0	-12.2877	Down	0.00871202	0.259429	COG0515/General function prediction only ; Signal transduction mechanisms ; Transcription ; Replication, recombination and repair ;/Serine/threonine protein kinase	GO:0016020//membrane	GO:0004871//signal transducer activity;GO:0030246//carbohydrate binding;GO:0004713//protein tyrosine kinase activity;GO:0032559	GO:0006464//protein modification process;GO:0008037//cell recognition	ko04626//Plant-pathogen interaction;ko04075//Plant hormone signal transduction	hypothetical protein OsI_14238 [Oryza sativa Indica Group]
GW_rep_c11828	652	5	0	-12.2877	Down	0.00871202	0.259504	-	GO:0043231//intracellular membrane-bounded organelle	-	-	-	hypothetical protein OsI_28827 [Oryza sativa Indica Group]
GW_c10119	478	5	0	-12.2877	Down	0.00871202	0.259578	-	-	-	-	-	hypothetical protein SORBIDRAFT_01g008600 [Sorghum bicolor]
GW_rep_c11258	533	5	0	-12.2877	Down	0.00871202	0.259652	-	-	-	-	-	Os01g0727500 [Oryza sativa Japonica Group]
GW_c14134	528	5	0	-12.2877	Down	0.00871202	0.259726	COG0438/Cell wall/membrane/envelope biogenesis ;/Glycosyltransferase	GO:0043231//intracellular membrane-bounded organelle	GO:0016757//transferase activity, transferring glycosyl groups	GO:0008152//metabolic process	ko00513//Various types of N-glycan biosynthesis;ko00510//N-Glycan biosynthesis;ko01100//Metabolic pathways	hypothetical protein SORBIDRAFT_01g045200 [Sorghum bicolor]
GW_rep_c12532	735	5	0	-12.2877	Down	0.00871202	0.259801	COG5190/Transcription ;/TFIIF-interacting CTD phosphatases, including NLI-interacting factor	GO:0043231//intracellular membrane-bounded organelle	GO:0016791//phosphatase activity;GO:0005515//protein binding	GO:0006970//response to osmotic stress;GO:0009738//abscisic acid mediated signaling pathway	-	hypothetical protein OsJ_34058 [Oryza sativa Japonica Group]
GW_rep_c103524	402	5	0	-12.2877	Down	0.00871202	0.259875	-	-	-	-	-	hypothetical protein SORBIDRAFT_01g045040 [Sorghum bicolor]
GW_rep_c5752	605	5	0	-12.2877	Down	0.00871202	0.25995	-	-	GO:0015036//disulfide oxidoreductase activity	GO:0019725//cellular homeostasis	-	hypothetical protein LOC100272492 [Zea mays]
GW_rep_c108482	467	5	0	-12.2877	Down	0.00871202	0.260024	-	GO:0031410//cytoplasmic vesicle	GO:0003774//motor activity;GO:0000166//nucleotide binding	-	-	RNase S-like protein precursor [Hordeum vulgare subsp. vulgare]
GW_rep_c105725	357	5	0	-12.2877	Down	0.00871202	0.260099	-	GO:0034357;GO:0044425//membrane part;GO:0009536//plastid	-	-	ko01100//Metabolic pathways;ko00195//Photosynthesis	putative oxygen-evolving complex precursor [Triticum aestivum]
GW_c7125	436	5	0	-12.2877	Down	0.00871202	0.260174	-	-	-	-	-	hypothetical protein OsJ_36462 [Oryza sativa Japonica Group]
GW_c9649	346	5	0	-12.2877	Down	0.00871202	0.260248	-	-	-	-	-	-
GW_rep_c101108	482	5	0	-12.2877	Down	0.00871202	0.260323	COG1052/Energy production and conversion ; Coenzyme transport and metabolism ; General function prediction only ;/Lactate dehydrogenase and related dehydrogenases	-	GO:0016616//oxidoreductase activity, acting on the CH-OH group of donors, NAD or NADP as acceptor;GO:0000166//nucleotide binding	GO:0008152//metabolic process	ko00903//Limonene and pinene degradation;ko00310//Lysine degradation;ko00071//Fatty acid metabolism;ko00330//Arginine and proline metabolism;ko00051//Fructose and mannose metabolism;ko00591//Linoleic acid metabolism;ko01120//Microbial metabolism in diverse environments;ko01100//Metabolic pathways;ko00340//Histidine metabolism;ko00640//Propanoate metabolism;ko00380//Tryptophan metabolism;ko00280//…	hypothetical protein SORBIDRAFT_03g000950 [Sorghum bicolor]
GW_c22644	474	5	0	-12.2877	Down	0.00871202	0.260398	-	-	-	-	-	Os01g0149900 [Oryza sativa Japonica Group]
GW_rep_c104255	1169	5	0	-12.2877	Down	0.00871202	0.260472	COG0500/Secondary metabolites biosynthesis, transport and catabolism ; General function prediction only ;/SAM-dependent methyltransferases	-	GO:0016765//transferase activity, transferring alkyl or aryl (other than methyl) groups	GO:0018130;GO:0000041//transition metal ion transport	-	RecName: Full=Nicotianamine synthase 1; AltName: Full=HvNAS1; AltName: Full=S-adenosyl-L-methionine:S-adenosyl-L-methionine:S-adenosyl-methionine 3-amino-3-carboxypropyltransferase 1
GW_rep_c108118	429	5	0	-12.2877	Down	0.00871202	0.260547	-	-	-	-	-	-
GW_rep_c104811	860	5	0	-12.2877	Down	0.00871202	0.260622	COG2986/Amino acid transport and metabolism ;/Histidine ammonia-lyase	GO:0044424//intracellular part	GO:0016840	GO:0006558//L-phenylalanine metabolic process	ko00910//Nitrogen metabolism;ko00940//Phenylpropanoid biosynthesis;ko00360//Phenylalanine metabolism;ko01100//Metabolic pathways;ko01110//Biosynthesis of secondary metabolites	phenylalanine ammonia-lyase [Hordeum vulgare subsp. vulgare]
GW_rep_c106647	485	5	0	-12.2877	Down	0.00871202	0.260697	-	GO:0031410//cytoplasmic vesicle	-	-	-	Os10g0505700 [Oryza sativa Japonica Group]
GW_rep_c103917	772	5	0	-12.2877	Down	0.00871202	0.260772	COG0596/General function prediction only ;/Predicted hydrolases or acyltransferases (alpha/beta hydrolase superfamily)	GO:0043231//intracellular membrane-bounded organelle	GO:0004091//carboxylesterase activity	-	ko01120//Microbial metabolism in diverse environments;ko00627//Aminobenzoate degradation;ko00960//Tropane, piperidine and pyridine alkaloid biosynthesis;ko00363//Bisphenol degradation	Os03g0203200 [Oryza sativa Japonica Group]
GW_rep_c104925	471	5	0	-12.2877	Down	0.00871202	0.260847	-	-	-	-	ko01100//Metabolic pathways;ko00195//Photosynthesis	hypothetical protein SORBIDRAFT_03g036090 [Sorghum bicolor]
GW_rep_c105812	480	5	0	-12.2877	Down	0.00871202	0.260922	COG3961/Carbohydrate transport and metabolism ; Coenzyme transport and metabolism ; General function prediction only ;/Pyruvate decarboxylase and related thiamine pyrophosphate-requiring enzymes	GO:0043231//intracellular membrane-bounded organelle	GO:0046872//metal ion binding;GO:0016831//carboxy-lyase activity;GO:0019842//vitamin binding	GO:0050896//response to stimulus	ko01100//Metabolic pathways;ko00380//Tryptophan metabolism	RecName: Full=Pyruvate decarboxylase isozyme 2; Short=PDC
GW_rep_c101031	695	5	0	-12.2877	Down	0.00871202	0.260997	COG4451/Energy production and conversion ;/Ribulose bisphosphate carboxylase small subunit	GO:0043231//intracellular membrane-bounded organelle	GO:0016831//carboxy-lyase activity;GO:0016491//oxidoreductase activity	GO:0043094	ko00710//Carbon fixation in photosynthetic organisms;ko01120//Microbial metabolism in diverse environments;ko01100//Metabolic pathways;ko00630//Glyoxylate and dicarboxylate metabolism	putative rubisco small subunit [Triticum turgidum subsp. durum]
GW_rep_c102461	456	5	0	-12.2877	Down	0.00871202	0.261072	COG0580/Carbohydrate transport and metabolism ;/Glycerol uptake facilitator and related permeases (Major Intrinsic Protein Family)	GO:0031224//intrinsic to membrane	-	GO:0006810//transport	-	delta tonoplast intrinsic protein TIP2;3 [Triticum aestivum]
GW_c6766	470	5	0	-12.2877	Down	0.00871202	0.261147	-	-	-	-	-	-
GW_rep_c100054	134	5	0	-12.2877	Down	0.00871202	0.261223	-	GO:0009532//plastid stroma	GO:0032559	-	-	Rubisco activase alpha form precursor [Deschampsia antarctica]
GW_rep_c34233	93	5	0	-12.2877	Down	0.00871202	0.261298	-	-	-	-	-	-
GW_rep_c10740	325	5	0	-12.2877	Down	0.00871202	0.261373	-	-	-	-	-	-
GW_rep_c29158	103	5	0	-12.2877	Down	0.00871202	0.261448	-	-	-	-	-	-
GW_rep_c104691	373	5	0	-12.2877	Down	0.00871202	0.261524	-	GO:0043231//intracellular membrane-bounded organelle	-	-	ko04141//Protein processing in endoplasmic reticulum	unknown [Zea mays]
GW_rep_c5556	468	5	0	-12.2877	Down	0.00871202	0.261599	COG0792/Replication, recombination and repair ;/Predicted endonuclease distantly related to archaeal Holliday junction resolvase	-	-	-	-	-
GW_rep_c104376	477	5	0	-12.2877	Down	0.00871202	0.261675	COG0039/Energy production and conversion ;/Malate/lactate dehydrogenases	GO:0016020//membrane;GO:0044424//intracellular part	GO:0004457//lactate dehydrogenase activity	GO:0009725//response to hormone stimulus;GO:0006970//response to osmotic stress;GO:0006007//glucose catabolic process	ko00270//Cysteine and methionine metabolism;ko01120//Microbial metabolism in diverse environments;ko01100//Metabolic pathways;ko00640//Propanoate metabolism;ko00620//Pyruvate metabolism;ko01110//Biosynthesis of secondary metabolites;ko00010//Glycolysis / Gluconeogenesis	RecName: Full=L-lactate dehydrogenase A; Short=LDH-A
GW_rep_c8102	499	5	0	-12.2877	Down	0.00871202	0.26175	-	GO:0009536//plastid	-	-	-	putative ribosomal protein S3 [Vigna unguiculata]
GW_rep_c13249	586	5	0	-12.2877	Down	0.00871202	0.261826	-	-	GO:0004702//receptor signaling protein serine/threonine kinase activity;GO:0032559	GO:0006464//protein modification process	-	group3 late embryogenesis abundant protein [Triticum aestivum]
GW_rep_c102712	461	5	0	-12.2877	Down	0.00871202	0.261901	COG2319/General function prediction only ;/FOG: WD40 repeat	-	GO:0004871//signal transducer activity;GO:0004683//calmodulin-dependent protein kinase activity	GO:0006796//phosphate metabolic process	-	Os01g0686800 [Oryza sativa Japonica Group]
GW_rep_c102326	435	5	0	-12.2877	Down	0.00871202	0.261977	-	-	-	-	-	-
GW_rep_c5439	575	5	0	-12.2877	Down	0.00871202	0.262053	-	-	-	-	-	-
GW_rep_c27124	538	5	0	-12.2877	Down	0.00871202	0.262129	-	-	-	-	-	hypothetical protein SORBIDRAFT_04g000875 [Sorghum bicolor]
GW_rep_c101739	560	5	0	-12.2877	Down	0.00871202	0.262204	-	GO:0031410//cytoplasmic vesicle	GO:0005488//binding	GO:0010876	-	qLTG3-1 [Oryza meridionalis]
GW_c17465	446	5	0	-12.2877	Down	0.00871202	0.26228	-	GO:0044464//cell part	-	GO:0015031//protein transport	ko04130//SNARE interactions in vesicular transport	Os01g0560200 [Oryza sativa Japonica Group]
GW_rep_c102474	742	5	0	-12.2877	Down	0.00871202	0.262356	-	GO:0009521;GO:0031224//intrinsic to membrane;GO:0009534//chloroplast thylakoid	GO:0046906//tetrapyrrole binding;GO:0043169//cation binding	GO:0006464//protein modification process;GO:0006091//generation of precursor metabolites and energy	ko00196//Photosynthesis - antenna proteins;ko01100//Metabolic pathways	chlorophyll a/b-binding protein WCAB precursor [Triticum aestivum]
GW_rep_c9327	402	5	0	-12.2877	Down	0.00871202	0.262432	COG1131/Defense mechanisms ;/ABC-type multidrug transport system, ATPase component	GO:0044464//cell part	GO:0017111//nucleoside-triphosphatase activity;GO:0032559	GO:0009207	ko03040//Spliceosome;ko04976//Bile secretion;ko02010//ABC transporters	hypothetical protein SORBIDRAFT_07g004390 [Sorghum bicolor]
GW_rep_c102015	834	5	0	-12.2877	Down	0.00871202	0.262508	-	-	GO:0016798//hydrolase activity, acting on glycosyl bonds;GO:0043167//ion binding	GO:0044238//primary metabolic process	ko00520//Amino sugar and nucleotide sugar metabolism	hypothetical protein SORBIDRAFT_05g006880 [Sorghum bicolor]
GW_rep_c15140	781	5	0	-12.2877	Down	0.00871202	0.262584	-	GO:0043231//intracellular membrane-bounded organelle	-	-	-	hypothetical protein [Zea mays]
GW_rep_c12314	712	5	0	-12.2877	Down	0.00871202	0.26266	-	GO:0031224//intrinsic to membrane	GO:0046914//transition metal ion binding;GO:0016209//antioxidant activity;GO:0050662//coenzyme binding;GO:0050664//oxidoreductase activity, acting on NADH or NADPH, oxygen as acceptor	GO:0008152//metabolic process	ko04626//Plant-pathogen interaction	respiratory burst oxidase-like protein F2 [Hordeum vulgare subsp. vulgare]
GW_rep_c7947	370	5	0	-12.2877	Down	0.00871202	0.262736	-	GO:0031224//intrinsic to membrane;GO:0031410//cytoplasmic vesicle	GO:0004674//protein serine/threonine kinase activity;GO:0032559	GO:0006464//protein modification process	ko04130//SNARE interactions in vesicular transport	hypothetical protein OsI_06182 [Oryza sativa Indica Group]
GW_rep_c101852	820	5	0	-12.2877	Down	0.00871202	0.262812	COG5078/Posttranslational modification, protein turnover, chaperones ;/Ubiquitin-protein ligase	-	GO:0016879//ligase activity, forming carbon-nitrogen bonds	GO:0006464//protein modification process	-	hypothetical protein SORBIDRAFT_01g010300 [Sorghum bicolor]
GW_rep_c100831	142	5	0	-12.2877	Down	0.00871202	0.262888	COG1552/Translation, ribosomal structure and biogenesis ;/Ribosomal protein L40E	GO:0043231//intracellular membrane-bounded organelle;GO:0030529//ribonucleoprotein complex	GO:0005198//structural molecule activity	GO:0010467//gene expression;GO:0032446//protein modification by small protein conjugation	ko03010//Ribosome	ubiquitin fusion protein [Oryza sativa Indica Group]
GW_rep_c104515	410	5	0	-12.2877	Down	0.00871202	0.262965	-	GO:0043231//intracellular membrane-bounded organelle	-	-	-	unknown [Zea mays]
GW_rep_c100170	178	5	0	-12.2877	Down	0.00871202	0.263041	-	GO:0031224//intrinsic to membrane;GO:0009534//chloroplast thylakoid;GO:0009522//photosystem I	-	GO:0044237//cellular metabolic process	ko01100//Metabolic pathways;ko00195//Photosynthesis	RecName: Full=Photosystem I reaction center subunit VI, chloroplastic; Short=PSI-H; AltName: Full=Light-harvesting complex I 11 kDa protein; Flags: Precursor
GW_rep_c8396	377	5	0	-12.2877	Down	0.00871202	0.263117	-	-	-	-	-	hypothetical protein SORBIDRAFT_06g028450 [Sorghum bicolor]
GW_rep_c28101	103	5	0	-12.2877	Down	0.00871202	0.263194	-	-	-	-	-	-
GW_c20881	168	5	0	-12.2877	Down	0.00871202	0.26327	-	-	-	-	-	expressed protein [Oryza sativa (japonica cultivar-group)]
GW_rep_c13999	555	5	0	-12.2877	Down	0.00871202	0.263346	-	-	-	-	-	-
GW_rep_c103047	502	5	0	-12.2877	Down	0.00871202	0.263423	COG0580/Carbohydrate transport and metabolism ;/Glycerol uptake facilitator and related permeases (Major Intrinsic Protein Family)	GO:0031224//intrinsic to membrane	-	GO:0006810//transport	-	aquaporin [Hordeum vulgare]
GW_rep_c102483	890	5	0	-12.2877	Down	0.00871202	0.263499	-	-	-	-	ko04141//Protein processing in endoplasmic reticulum	hypothetical protein SORBIDRAFT_03g041070 [Sorghum bicolor]
GW_c22323	632	5	0	-12.2877	Down	0.00871202	0.263576	-	-	GO:0032561//guanyl ribonucleotide binding	-	-	hypothetical protein OsJ_10852 [Oryza sativa Japonica Group]
GW_c6586	464	5	0	-12.2877	Down	0.00871202	0.263653	-	-	-	-	-	-
GW_rep_c6872	414	5	0	-12.2877	Down	0.00871202	0.263729	-	-	-	-	-	hypothetical protein OsI_34601 [Oryza sativa Indica Group]
GW_rep_c106422	382	5	0	-12.2877	Down	0.00871202	0.263806	-	GO:0044464//cell part	GO:0016705//oxidoreductase activity, acting on paired donors, with incorporation or reduction of molecular oxygen	GO:0044238//primary metabolic process	ko01040//Biosynthesis of unsaturated fatty acids	Os02g0716500 [Oryza sativa Japonica Group]
GW_rep_c6344	465	5	0	-12.2877	Down	0.00871202	0.263883	COG4886/Function unknown ;/Leucine-rich repeat (LRR) protein	GO:0016020//membrane	GO:0004672//protein kinase activity;GO:0005102//receptor binding;GO:0032559	GO:0048869;GO:0009933//meristem structural organization;GO:0009909//regulation of flower development;GO:0007169//transmembrane receptor protein tyrosine kinase signaling pathway;GO:0006464//protein modification process	-	hypothetical protein OsJ_22674 [Oryza sativa Japonica Group]
GW_rep_c27166	781	5	0	-12.2877	Down	0.00871202	0.26396	COG0462/Nucleotide transport and metabolism ; Amino acid transport and metabolism ;/Phosphoribosylpyrophosphate synthetase	GO:0043231//intracellular membrane-bounded organelle	GO:0046872//metal ion binding;GO:0016778	GO:0009117//nucleotide metabolic process;GO:0006796//phosphate metabolic process	ko00230//Purine metabolism;ko01120//Microbial metabolism in diverse environments;ko01100//Metabolic pathways;ko00030//Pentose phosphate pathway;ko01110//Biosynthesis of secondary metabolites	hypothetical protein SORBIDRAFT_04g029970 [Sorghum bicolor]
GW_rep_c100432	403	5	0	-12.2877	Down	0.00871202	0.264036	COG0723/Energy production and conversion ;/Rieske Fe-S protein	GO:0019866//organelle inner membrane;GO:0043231//intracellular membrane-bounded organelle;GO:0031224//intrinsic to membrane	GO:0043169//cation binding;GO:0016491//oxidoreductase activity;GO:0051536//iron-sulfur cluster binding;GO:0015078//hydrogen ion transmembrane transporter activity	GO:0051234//establishment of localization;GO:0006091//generation of precursor metabolites and energy	ko05012//Parkinson's disease;ko05016//Huntington's disease;ko01100//Metabolic pathways;ko04260//Cardiac muscle contraction;ko00190//Oxidative phosphorylation;ko05010//Alzheimer's disease	hypothetical protein LOC100192538 [Zea mays]
GW_c7417	463	5	0	-12.2877	Down	0.00871202	0.264113	-	-	-	-	-	Putative retrotransposable elements TNP2 [Oryza sativa Japonica Group]
GW_rep_c104712	407	5	0	-12.2877	Down	0.00871202	0.26419	-	GO:0030529//ribonucleoprotein complex;GO:0009536//plastid	GO:0003723//RNA binding;GO:0005198//structural molecule activity	GO:0010467//gene expression	-	Os11g0550800 [Oryza sativa Japonica Group]
GW_rep_c106867	508	5	0	-12.2877	Down	0.00871202	0.264267	-	GO:0009526//plastid envelope;GO:0043234//protein complex;GO:0009570//chloroplast stroma;GO:0009534//chloroplast thylakoid	GO:0046906//tetrapyrrole binding	GO:0009628//response to abiotic stimulus;GO:0006091//generation of precursor metabolites and energy	ko00196//Photosynthesis - antenna proteins	chlorophyll a/b-binding protein precursor [Hordeum vulgare]
GW_rep_c16338	404	5	0	-12.2877	Down	0.00871202	0.264344	-	-	GO:0009975//cyclase activity;GO:0005506//iron ion binding	GO:0006164//purine nucleotide biosynthetic process;GO:0048193//Golgi vesicle transport	-	Os03g0402000 [Oryza sativa Japonica Group]
GW_rep_c7953	493	5	0	-12.2877	Down	0.00871202	0.264421	-	-	-	-	-	NPR1-like 1 protein [Hordeum vulgare subsp. vulgare]
GW_rep_c7041	456	5	0	-12.2877	Down	0.00871202	0.264498	-	GO:0043231//intracellular membrane-bounded organelle	GO:0005488//binding;GO:0016787//hydrolase activity	GO:0032446//protein modification by small protein conjugation;GO:0009738//abscisic acid mediated signaling pathway	ko03013//RNA transport	hypothetical protein SORBIDRAFT_02g022980 [Sorghum bicolor]
GW_rep_c102606	555	5	0	-12.2877	Down	0.00871202	0.264576	-	-	-	-	ko01100//Metabolic pathways;ko00563//Glycosylphosphatidylinositol(GPI)-anchor biosynthesis	hypothetical protein SORBIDRAFT_0016s002040 [Sorghum bicolor]
GW_rep_c6428	413	5	0	-12.2877	Down	0.00871202	0.264653	-	-	-	-	-	hypothetical protein OsI_04777 [Oryza sativa Indica Group]
GW_rep_c104857	452	5	0	-12.2877	Down	0.00871202	0.26473	-	GO:0043231//intracellular membrane-bounded organelle	-	-	-	metallothionein-like protein [Hordeum vulgare subsp. vulgare]
GW_c12018	354	5	0	-12.2877	Down	0.00871202	0.264807	-	-	-	-	-	-
GW_c13161	319	5	0	-12.2877	Down	0.00871202	0.264885	-	GO:0043231//intracellular membrane-bounded organelle	-	GO:0048827//phyllome development;GO:0009888//tissue development;GO:0010051//xylem and phloem pattern formation	-	hypothetical protein OsI_07491 [Oryza sativa Indica Group]
GW_c11017	360	5	0	-12.2877	Down	0.00871202	0.264962	-	-	-	-	-	-
GW_rep_c10419	419	5	0	-12.2877	Down	0.00871202	0.265039	-	-	-	-	-	-
GW_c18361	731	5	0	-12.2877	Down	0.00871202	0.265117	-	-	-	-	-	-
GW_rep_c25876	523	5	0	-12.2877	Down	0.00871202	0.265194	COG0142/Coenzyme transport and metabolism ;/Geranylgeranyl pyrophosphate synthase	GO:0009536//plastid	GO:0016765//transferase activity, transferring alkyl or aryl (other than methyl) groups	GO:0006720//isoprenoid metabolic process	ko00900//Terpenoid backbone biosynthesis;ko01110//Biosynthesis of secondary metabolites	hypothetical protein OsI_21146 [Oryza sativa Indica Group]
GW_rep_c29156	449	5	0	-12.2877	Down	0.00871202	0.265272	COG0227/Translation, ribosomal structure and biogenesis ;/Ribosomal protein L28	GO:0030529//ribonucleoprotein complex;GO:0009536//plastid	GO:0005198//structural molecule activity	GO:0010467//gene expression	ko03010//Ribosome	Os05g0101400 [Oryza sativa Japonica Group]
GW_rep_c106079	1008	5	0	-12.2877	Down	0.00871202	0.26535	COG0075/Amino acid transport and metabolism ;/Serine-pyruvate aminotransferase/archaeal aspartate aminotransferase	-	GO:0048037//cofactor binding;GO:0008483//transaminase activity	-	-	Os08g0502700 [Oryza sativa Japonica Group]
GW_c8373	431	5	0	-12.2877	Down	0.00871202	0.265427	-	-	-	-	-	Os07g0491500 [Oryza sativa Japonica Group]
GW_rep_c18222	740	5	0	-12.2877	Down	0.00871202	0.265505	COG0515/General function prediction only ; Signal transduction mechanisms ; Transcription ; Replication, recombination and repair ;/Serine/threonine protein kinase	GO:0043231//intracellular membrane-bounded organelle;GO:0044444//cytoplasmic part	GO:0004674//protein serine/threonine kinase activity;GO:0032559;GO:0019902//phosphatase binding	GO:0048827//phyllome development;GO:0009755//hormone-mediated signaling pathway;GO:0005984//disaccharide metabolic process;GO:0032412//regulation of ion transmembrane transporter activity;GO:0010118//stomatal movement;GO:0006796//phosphate metabolic process;GO:0006633//fatty acid biosynthetic process;GO:0006970//response to osmotic stress;GO:0006464//protein modification process;GO:0006641//trigl…	-	hypothetical protein OsJ_36682 [Oryza sativa Japonica Group]
GW_rep_c6547	755	5	0	-12.2877	Down	0.00871202	0.265583	-	GO:0031410//cytoplasmic vesicle	-	-	-	Os02g0138000 [Oryza sativa Japonica Group]
GW_rep_c103781	809	5	0	-12.2877	Down	0.00871202	0.26566	COG1225/Posttranslational modification, protein turnover, chaperones ;/Peroxiredoxin	GO:0031976	GO:0016209//antioxidant activity;GO:0005488//binding;GO:0016705//oxidoreductase activity, acting on paired donors, with incorporation or reduction of molecular oxygen	GO:0008152//metabolic process;GO:0019725//cellular homeostasis	-	RecName: Full=Peroxiredoxin Q, chloroplastic; AltName: Full=Thioredoxin reductase; Flags: Precursor
GW_rep_c102824	511	5	0	-12.2877	Down	0.00871202	0.265738	-	GO:0034357;GO:0043231//intracellular membrane-bounded organelle	-	-	ko01100//Metabolic pathways;ko00195//Photosynthesis	PS II 10 kDa protein [Phyllostachys edulis]
GW_rep_c14449	238	5	0	-12.2877	Down	0.00871202	0.265816	-	-	-	-	-	hypothetical protein OsI_21689 [Oryza sativa Indica Group]
GW_c10009	383	5	0	-12.2877	Down	0.00871202	0.265894	-	-	GO:0016814//hydrolase activity, acting on carbon-nitrogen (but not peptide) bonds, in cyclic amidines	GO:0009127//purine nucleoside monophosphate biosynthetic process	ko00230//Purine metabolism;ko05340//Primary immunodeficiency;ko01100//Metabolic pathways	deaminase [Zea mays]
GW_rep_c16842	187	5	0	-12.2877	Down	0.00871202	0.265972	-	GO:0043231//intracellular membrane-bounded organelle	GO:0046872//metal ion binding	-	-	hypothetical protein OsI_10569 [Oryza sativa Indica Group]
GW_c13966	381	5	0	-12.2877	Down	0.00871202	0.26605	-	-	-	-	-	-
GW_c19452	813	5	0	-12.2877	Down	0.00871202	0.266128	COG1215/Cell wall/membrane/envelope biogenesis ;/Glycosyltransferases, probably involved in cell wall biogenesis	GO:0031224//intrinsic to membrane	GO:0016759//cellulose synthase activity	GO:0045229//external encapsulating structure organization;GO:0009250//glucan biosynthetic process	-	hypothetical protein OsJ_29757 [Oryza sativa Japonica Group]
GW_rep_c101443	425	5	0	-12.2877	Down	0.00871202	0.266206	COG1308/Transcription ;/Transcription factor homologous to NACalpha-BTF3	-	-	-	-	nascent polypeptide-associated complex alpha subunit-like protein [Zea mays]
GW_rep_c101523	167	5	0	-12.2877	Down	0.00871202	0.266284	-	GO:0043231//intracellular membrane-bounded organelle;GO:0016020//membrane	GO:0016679//oxidoreductase activity, acting on diphenols and related substances as donors;GO:0051536//iron-sulfur cluster binding	GO:0008152//metabolic process	ko01100//Metabolic pathways;ko00195//Photosynthesis	RecName: Full=Cytochrome b6-f complex iron-sulfur subunit, chloroplastic; AltName: Full=Plastohydroquinone:plastocyanin oxidoreductase iron-sulfur protein; AltName: Full=Rieske iron-sulfur protein; Short=ISP; Short=RISP; Flags: Precursor
GW_rep_c103990	505	5	0	-12.2877	Down	0.00871202	0.266363	COG4451/Energy production and conversion ;/Ribulose bisphosphate carboxylase small subunit	GO:0043231//intracellular membrane-bounded organelle	GO:0016831//carboxy-lyase activity;GO:0016491//oxidoreductase activity	GO:0043094	ko00710//Carbon fixation in photosynthetic organisms;ko01120//Microbial metabolism in diverse environments;ko01100//Metabolic pathways;ko00630//Glyoxylate and dicarboxylate metabolism	hypothetical protein [Secale cereale]
GW_rep_c108767	392	5	0	-12.2877	Down	0.00871202	0.266441	-	-	-	-	-	-
GW_c12393	335	5	0	-12.2877	Down	0.00871202	0.266519	-	-	-	-	-	-
GW_rep_c100891	477	5	0	-12.2877	Down	0.00871202	0.266598	-	-	-	-	-	-
GW_rep_c103408	497	5	0	-12.2877	Down	0.00871202	0.266676	COG4451/Energy production and conversion ;/Ribulose bisphosphate carboxylase small subunit	GO:0043231//intracellular membrane-bounded organelle	GO:0016831//carboxy-lyase activity;GO:0016491//oxidoreductase activity	GO:0043094	ko00710//Carbon fixation in photosynthetic organisms;ko01120//Microbial metabolism in diverse environments;ko01100//Metabolic pathways;ko00630//Glyoxylate and dicarboxylate metabolism	ribulose-1,5-bisphosphate carboxylase/oxygenase small subunit [Triticum aestivum]
GW_c29143	375	5	0	-12.2877	Down	0.00871202	0.266754	COG0093/Translation, ribosomal structure and biogenesis ;/Ribosomal protein L14	GO:0030529//ribonucleoprotein complex;GO:0009536//plastid	GO:0003723//RNA binding;GO:0005198//structural molecule activity	GO:0010467//gene expression	ko03010//Ribosome	ribosomal protein L14 [Agrostis stolonifera]
GW_rep_c5038	484	5	0	-12.2877	Down	0.00871202	0.266833	-	GO:0031410//cytoplasmic vesicle	GO:0004871//signal transducer activity;GO:0004672//protein kinase activity;GO:0032559	GO:0006464//protein modification process	ko04626//Plant-pathogen interaction;ko04075//Plant hormone signal transduction;ko00270//Cysteine and methionine metabolism;ko01100//Metabolic pathways	hypothetical protein SORBIDRAFT_02g035450 [Sorghum bicolor]
GW_c9437	341	5	0	-12.2877	Down	0.00871202	0.266911	-	-	-	GO:0006810//transport;GO:0006351//transcription, DNA-dependent	-	hypothetical protein OsJ_22769 [Oryza sativa Japonica Group]
GW_rep_c109074	277	5	0	-12.2877	Down	0.00871202	0.26699	-	GO:0009536//plastid	-	GO:0006091//generation of precursor metabolites and energy	ko00196//Photosynthesis - antenna proteins;ko01100//Metabolic pathways	light harvesting chlorophyll a/b-binding protein Lhcb1 [Hordeum vulgare subsp. vulgare]
GW_rep_c6227	463	5	0	-12.2877	Down	0.00871202	0.267069	-	-	-	-	-	-
GW_rep_c28018	103	5	0	-12.2877	Down	0.00871202	0.267147	-	-	-	-	-	-
GW_rep_c106799	598	5	0	-12.2877	Down	0.00871202	0.267226	-	-	-	-	-	Os06g0542300 [Oryza sativa Japonica Group]
GW_rep_c103518	435	5	0	-12.2877	Down	0.00871202	0.267305	-	GO:0009526//plastid envelope;GO:0009570//chloroplast stroma;GO:0009534//chloroplast thylakoid	-	-	ko00860//Porphyrin and chlorophyll metabolism;ko01100//Metabolic pathways;ko01110//Biosynthesis of secondary metabolites;ko00970//Aminoacyl-tRNA biosynthesis	hypothetical protein OsI_08812 [Oryza sativa Indica Group]
GW_rep_c102778	427	5	0	-12.2877	Down	0.00871202	0.267384	COG0133/Amino acid transport and metabolism ;/Tryptophan synthase beta chain	GO:0009532//plastid stroma	GO:0016628//oxidoreductase activity, acting on the CH-CH group of donors, NAD or NADP as acceptor;GO:0048037//cofactor binding;GO:0016836//hydro-lyase activity	GO:0009683;GO:0006568//tryptophan metabolic process;GO:0006950//response to stress	ko00260//Glycine, serine and threonine metabolism;ko00400//Phenylalanine, tyrosine and tryptophan biosynthesis;ko01100//Metabolic pathways;ko01110//Biosynthesis of secondary metabolites	Os08g0135900 [Oryza sativa Japonica Group]
GW_rep_c104337	420	5	0	-12.2877	Down	0.00871202	0.267462	-	-	GO:0008168//methyltransferase activity	-	ko00940//Phenylpropanoid biosynthesis;ko01100//Metabolic pathways;ko01110//Biosynthesis of secondary metabolites;ko00944//Flavone and flavonol biosynthesis;ko00402//Benzoxazinoid biosynthesis	Os02g0823400 [Oryza sativa Japonica Group]
GW_c36729	74	5	0	-12.2877	Down	0.00871202	0.267541	-	-	-	-	-	-
GW_rep_c6577	454	5	0	-12.2877	Down	0.00871202	0.26762	-	-	GO:0008194//UDP-glycosyltransferase activity;GO:0016758//transferase activity, transferring hexosyl groups	-	ko00460//Cyanoamino acid metabolism;ko01110//Biosynthesis of secondary metabolites;ko00402//Benzoxazinoid biosynthesis	hypothetical protein OsI_16703 [Oryza sativa Indica Group]
GW_rep_c15530	202	5	0	-12.2877	Down	0.00871202	0.267699	-	-	-	-	-	-
GW_rep_c15759	199	5	0	-12.2877	Down	0.00871202	0.267778	-	-	-	-	-	-
GW_rep_c105858	442	5	0	-12.2877	Down	0.00871202	0.267857	COG4451/Energy production and conversion ;/Ribulose bisphosphate carboxylase small subunit	GO:0043231//intracellular membrane-bounded organelle	GO:0016831//carboxy-lyase activity;GO:0016491//oxidoreductase activity	GO:0043094	ko00710//Carbon fixation in photosynthetic organisms;ko01120//Microbial metabolism in diverse environments;ko01100//Metabolic pathways;ko00630//Glyoxylate and dicarboxylate metabolism	ribulose-1,5-bisphosphate carboxylase/oxygenase small subunit [Triticum aestivum]
GW_rep_c100819	498	5	0	-12.2877	Down	0.00871202	0.267936	-	-	-	-	-	-
GW_rep_c9911	397	5	0	-12.2877	Down	0.00871202	0.268016	COG0504/Nucleotide transport and metabolism ;/CTP synthase (UTP-ammonia lyase)	-	GO:0016879//ligase activity, forming carbon-nitrogen bonds	GO:0006220//pyrimidine nucleotide metabolic process	ko00240//Pyrimidine metabolism;ko01100//Metabolic pathways	Os12g0556600 [Oryza sativa Japonica Group]
GW_rep_c106485	590	5	0	-12.2877	Down	0.00871202	0.268095	-	GO:0009521;GO:0031224//intrinsic to membrane;GO:0009534//chloroplast thylakoid	GO:0046906//tetrapyrrole binding;GO:0043169//cation binding	GO:0006464//protein modification process;GO:0006091//generation of precursor metabolites and energy	ko00196//Photosynthesis - antenna proteins;ko01100//Metabolic pathways	light harvesting chlorophyll a/b-binding protein Lhcb1 [Hordeum vulgare subsp. vulgare]
GW_rep_c108455	494	5	0	-12.2877	Down	0.00871202	0.268174	-	GO:0031224//intrinsic to membrane;GO:0009522//photosystem I;GO:0009526//plastid envelope;GO:0009534//chloroplast thylakoid	-	GO:0009767//photosynthetic electron transport chain;GO:0031647//regulation of protein stability;GO:0042548//regulation of photosynthesis, light reaction;GO:0006740//NADPH regeneration	ko01100//Metabolic pathways;ko00195//Photosynthesis	photosystem 1 subunit 5 [Triticum aestivum]
GW_rep_c104921	437	5	0	-12.2877	Down	0.00871202	0.268253	-	-	-	-	-	-
GW_rep_c102859	634	5	0	-12.2877	Down	0.00871202	0.268333	COG0484/Posttranslational modification, protein turnover, chaperones ;/DnaJ-class molecular chaperone with C-terminal Zn finger domain	-	-	-	-	Os06g0716100 [Oryza sativa Japonica Group]
GW_rep_c12989	452	5	0	-12.2877	Down	0.00871202	0.268412	-	GO:0031224//intrinsic to membrane;GO:0031410//cytoplasmic vesicle	-	-	-	hypothetical protein SORBIDRAFT_07g028570 [Sorghum bicolor]
GW_rep_c16807	202	5	0	-12.2877	Down	0.00871202	0.268492	-	-	-	-	-	-
GW_rep_c14967	387	5	0	-12.2877	Down	0.00871202	0.268571	-	-	-	-	-	-
GW_rep_c103183	388	5	0	-12.2877	Down	0.00871202	0.268651	-	-	-	-	-	VER2 [Triticum aestivum]
GW_rep_c11320	304	5	0	-12.2877	Down	0.00871202	0.26873	-	-	-	-	-	hypothetical protein OsI_33067 [Oryza sativa Indica Group]
GW_rep_c12996	340	5	0	-12.2877	Down	0.00871202	0.26881	-	-	-	-	-	-
GW_rep_c44667	801	5	0	-12.2877	Down	0.00871202	0.26889	-	GO:0009534//chloroplast thylakoid	-	-	-	Os08g0359000 [Oryza sativa Japonica Group]
GW_rep_c103218	455	5	0	-12.2877	Down	0.00871202	0.268969	-	GO:0043231//intracellular membrane-bounded organelle	GO:0016709//oxidoreductase activity, acting on paired donors, with incorporation or reduction of molecular oxygen, NADH or NADPH as one donor, and incorporation of one atom of oxygen;GO:0046914//transition metal ion binding	GO:0006779//porphyrin biosynthetic process	ko00860//Porphyrin and chlorophyll metabolism;ko01100//Metabolic pathways;ko01110//Biosynthesis of secondary metabolites	leucine zipper protein zip1 [Triticum aestivum]
GW_rep_c104671	918	5	0	-12.2877	Down	0.00871202	0.269049	-	GO:0031224//intrinsic to membrane;GO:0009534//chloroplast thylakoid;GO:0009522//photosystem I	-	GO:0044237//cellular metabolic process	ko01100//Metabolic pathways;ko00195//Photosynthesis	RecName: Full=Photosystem I reaction center subunit XI, chloroplastic; Short=PSI-L; AltName: Full=PSI subunit V; Flags: Precursor
GW_rep_c104378	694	5	0	-12.2877	Down	0.00871202	0.269129	COG0288/Inorganic ion transport and metabolism ;/Carbonic anhydrase	GO:0043231//intracellular membrane-bounded organelle	GO:0046914//transition metal ion binding;GO:0016836//hydro-lyase activity	-	ko00910//Nitrogen metabolism	putative carbonic anhydrase [Triticum turgidum subsp. durum x Secale cereale]
GW_rep_c101765	177	5	0	-12.2877	Down	0.00871202	0.269209	-	-	-	-	-	-
GW_rep_c104426	525	5	0	-12.2877	Down	0.00871202	0.269289	-	GO:0009536//plastid	-	GO:0006091//generation of precursor metabolites and energy	ko00196//Photosynthesis - antenna proteins	type II LHCI [Lolium temulentum]
GW_c9577	576	5	0	-12.2877	Down	0.00871202	0.269369	COG0595/General function prediction only ;/Predicted hydrolase of the metallo-beta-lactamase superfamily	GO:0009536//plastid	GO:0043169//cation binding;GO:0003676//nucleic acid binding;GO:0016787//hydrolase activity	GO:0003006//developmental process involved in reproduction	ko03018//RNA degradation	hypothetical protein OsJ_07047 [Oryza sativa Japonica Group]
GW_rep_c23796	138	5	0	-12.2877	Down	0.00871202	0.269449	COG0515/General function prediction only ; Signal transduction mechanisms ; Transcription ; Replication, recombination and repair ;/Serine/threonine protein kinase	GO:0044444//cytoplasmic part	GO:0004672//protein kinase activity;GO:0019787//small conjugating protein ligase activity;GO:0032559	GO:0019941//modification-dependent protein catabolic process;GO:0006970//response to osmotic stress	ko05160//Hepatitis C;ko04360//Axon guidance;ko04916//Melanogenesis;ko04062//Chemokine signaling pathway;ko04510//Focal adhesion;ko05200//Pathways in cancer;ko04910//Insulin signaling pathway;ko04722//Neurotrophin signaling pathway;ko04310//Wnt signaling pathway;ko05162//Measles;ko05217//Basal cell carcinoma;ko04110//Cell cycle;ko04012//ErbB signaling pathway;ko04340//Hedgehog signaling pathway;ko…	Shaggy-like kinase [Triticum aestivum]
GW_c18615	631	5	0	-12.2877	Down	0.00871202	0.269529	-	-	-	-	-	Os08g0162100 [Oryza sativa Japonica Group]
GW_rep_c102879	507	5	0	-12.2877	Down	0.00871202	0.269609	COG4451/Energy production and conversion ;/Ribulose bisphosphate carboxylase small subunit	GO:0043231//intracellular membrane-bounded organelle	GO:0016831//carboxy-lyase activity;GO:0016491//oxidoreductase activity	GO:0043094	ko00710//Carbon fixation in photosynthetic organisms;ko01120//Microbial metabolism in diverse environments;ko01100//Metabolic pathways;ko00630//Glyoxylate and dicarboxylate metabolism	ribulose-1,5-bisphosphate carboxylase/oxygenase small subunit [Triticum aestivum]
GW_rep_c8034	450	5	0	-12.2877	Down	0.00871202	0.269689	-	-	-	-	-	-
GW_c6064	491	5	0	-12.2877	Down	0.00871202	0.269769	-	-	-	-	-	-
GW_rep_c26097	628	5	0	-12.2877	Down	0.00871202	0.26985	-	GO:0005840//ribosome;GO:0005839//proteasome core complex;GO:0043231//intracellular membrane-bounded organelle	GO:0008135//translation factor activity, nucleic acid binding;GO:0004175//endopeptidase activity	GO:0019941//modification-dependent protein catabolic process;GO:0010038//response to metal ion	ko03050//Proteasome	Os02g0634900 [Oryza sativa Japonica Group]
GW_rep_c23870	499	5	0	-12.2877	Down	0.00871202	0.26993	-	-	-	-	-	-
GW_rep_c45051	148	5	0	-12.2877	Down	0.00871202	0.27001	COG2139/Translation, ribosomal structure and biogenesis ;/Ribosomal protein L21E	GO:0043231//intracellular membrane-bounded organelle;GO:0030529//ribonucleoprotein complex	GO:0005198//structural molecule activity	GO:0010467//gene expression	ko03010//Ribosome	60s ribosomal protein L21 [Triticum aestivum]
GW_rep_c101983	521	5	0	-12.2877	Down	0.00871202	0.270091	-	-	GO:0005515//protein binding	GO:0044267//cellular protein metabolic process;GO:0050896//response to stimulus	-	chaperone protein dnaJ [Zea mays]
GW_rep_c35034	71	5	0	-12.2877	Down	0.00871202	0.270171	-	-	-	-	-	-
GW_rep_c107027	486	5	0	-12.2877	Down	0.00871202	0.270252	-	GO:0009521;GO:0031224//intrinsic to membrane;GO:0009534//chloroplast thylakoid	GO:0046906//tetrapyrrole binding;GO:0043169//cation binding	GO:0006464//protein modification process;GO:0006091//generation of precursor metabolites and energy	ko00196//Photosynthesis - antenna proteins;ko01100//Metabolic pathways	light harvesting chlorophyll a/b-binding protein Lhcb1 [Hordeum vulgare subsp. vulgare]
GW_rep_c102698	828	5	0	-12.2877	Down	0.00871202	0.270332	-	GO:0009521;GO:0043231//intracellular membrane-bounded organelle	GO:0005515//protein binding	GO:0044237//cellular metabolic process	ko00910//Nitrogen metabolism;ko01100//Metabolic pathways;ko00195//Photosynthesis	RecName: Full=Photosystem I reaction center subunit N, chloroplastic; Short=PSI-N; Flags: Precursor
GW_rep_c101918	806	5	0	-12.2877	Down	0.00871202	0.270413	-	GO:0031410//cytoplasmic vesicle	GO:0004558//alpha-glucosidase activity	GO:0044238//primary metabolic process	ko00052//Galactose metabolism;ko00500//Starch and sucrose metabolism;ko01100//Metabolic pathways	RecName: Full=Fructan 6-exohydrolase; Flags: Precursor
GW_c9896	356	5	0	-12.2877	Down	0.00871202	0.270494	COG0724/General function prediction only ;/RNA-binding proteins (RRM domain)	GO:0043231//intracellular membrane-bounded organelle;GO:0032991//macromolecular complex	GO:0003676//nucleic acid binding	GO:0000377	ko03040//Spliceosome	U1 snRNP-interacting 70 kDa protein [Triticum aestivum]
GW_rep_c108154	509	5	0	-12.2877	Down	0.00871202	0.270574	-	GO:0031410//cytoplasmic vesicle	-	-	-	hypothetical protein OsI_32757 [Oryza sativa Indica Group]
GW_c9356	356	5	0	-12.2877	Down	0.00871202	0.270655	-	-	-	-	-	hypothetical protein LOC100275749 [Zea mays]
GW_rep_c14575	774	5	0	-12.2877	Down	0.00871202	0.270736	-	-	GO:0046914//transition metal ion binding	-	-	Os03g0211100 [Oryza sativa Japonica Group]
GW_rep_c100057	665	5	0	-12.2877	Down	0.00871202	0.270817	COG0724/General function prediction only ;/RNA-binding proteins (RRM domain)	-	GO:0003676//nucleic acid binding	-	ko03040//Spliceosome	Os10g0470900 [Oryza sativa Japonica Group]
GW_rep_c102618	500	5	0	-12.2877	Down	0.00871202	0.270898	-	-	-	-	-	-
GW_c27799	128	5	0	-12.2877	Down	0.00871202	0.270978	-	-	-	-	-	-
GW_c8999	416	5	0	-12.2877	Down	0.00871202	0.271059	-	-	-	-	-	-
GW_rep_c103725	360	5	0	-12.2877	Down	0.00871202	0.27114	-	-	-	-	-	-
GW_rep_c37024	677	5	0	-12.2877	Down	0.00871202	0.271222	-	-	-	-	-	-
GW_rep_c100103	570	5	0	-12.2877	Down	0.00871202	0.271303	COG5023/Cytoskeleton ;/Tubulin	GO:0032991//macromolecular complex;GO:0005856//cytoskeleton	GO:0000166//nucleotide binding	GO:0007017//microtubule-based process	ko04540//Gap junction;ko04145//Phagosome;ko05130//Pathogenic Escherichia coli infection	alpha tubulin [Hordeum vulgare subsp. vulgare]
GW_rep_c106255	444	5	0	-12.2877	Down	0.00871202	0.271384	-	GO:0034357;GO:0043231//intracellular membrane-bounded organelle	-	-	ko01100//Metabolic pathways;ko00195//Photosynthesis	PS II 10 kDa protein [Phyllostachys edulis]
GW_rep_c16785	188	5	0	-12.2877	Down	0.00871202	0.271465	-	-	-	-	-	-
GW_rep_c100089	142	5	0	-12.2877	Down	0.00871202	0.271546	-	-	-	-	-	-
GW_c45437	118	5	0	-12.2877	Down	0.00871202	0.271628	-	-	-	-	-	-
GW_rep_c106416	607	5	0	-12.2877	Down	0.00871202	0.271709	-	GO:0009521;GO:0031224//intrinsic to membrane;GO:0009534//chloroplast thylakoid	GO:0046906//tetrapyrrole binding;GO:0043169//cation binding	GO:0006464//protein modification process;GO:0006091//generation of precursor metabolites and energy	ko00196//Photosynthesis - antenna proteins;ko01100//Metabolic pathways	RecName: Full=Chlorophyll a-b binding protein, chloroplastic; AltName: Full=LHCII type I CAB; Short=LHCP; Flags: Precursor
GW_rep_c8863	658	5	0	-12.2877	Down	0.00871202	0.27179	-	-	-	-	-	hypothetical protein OsI_03914 [Oryza sativa Indica Group]
GW_rep_c101024	495	5	0	-12.2877	Down	0.00871202	0.271872	-	-	-	-	-	RecName: Full=DELLA protein SLN1; AltName: Full=Slender protein 1
GW_c33651	469	5	0	-12.2877	Down	0.00871202	0.271953	-	-	-	-	-	-
GW_rep_c8230	475	5	0	-12.2877	Down	0.00871202	0.272035	-	-	GO:0004601//peroxidase activity	-	-	PWWP domain containing protein, expressed [Oryza sativa (japonica cultivar-group)]
GW_rep_c105304	577	5	0	-12.2877	Down	0.00871202	0.272117	-	-	-	-	-	-
GW_rep_c105421	512	5	0	-12.2877	Down	0.00871202	0.272198	-	GO:0009522//photosystem I;GO:0043231//intracellular membrane-bounded organelle	-	GO:0044237//cellular metabolic process	ko01100//Metabolic pathways;ko00195//Photosynthesis	RecName: Full=Photosystem I reaction center subunit IV, chloroplastic; Short=PSI-E; AltName: Full=Photosystem I 10.8 kDa polypeptide; Flags: Precursor
GW_rep_c25638	1203	5	0	-12.2877	Down	0.00871202	0.27228	COG0158/Carbohydrate transport and metabolism ;/Fructose-1,6-bisphosphatase	GO:0009534//chloroplast thylakoid	GO:0019203//carbohydrate phosphatase activity	GO:0005975//carbohydrate metabolic process	ko04910//Insulin signaling pathway;ko00051//Fructose and mannose metabolism;ko00710//Carbon fixation in photosynthetic organisms;ko00680//Methane metabolism;ko01120//Microbial metabolism in diverse environments;ko01100//Metabolic pathways;ko00030//Pentose phosphate pathway;ko01110//Biosynthesis of secondary metabolites;ko00010//Glycolysis / Gluconeogenesis	Os08g0359000 [Oryza sativa Japonica Group]
GW_rep_c106046	478	5	0	-12.2877	Down	0.00871202	0.272362	COG1100/General function prediction only ;/GTPase SAR1 and related small G proteins	GO:0044464//cell part	GO:0032561//guanyl ribonucleotide binding	GO:0048193//Golgi vesicle transport;GO:0015031//protein transport	-	hypothetical protein SORBIDRAFT_01g027720 [Sorghum bicolor]
GW_rep_c24209	816	5	0	-12.2877	Down	0.00871202	0.272444	-	-	-	-	-	ethylene-responsive element binding protein 2 [Triticum aestivum]
GW_rep_c100959	438	5	0	-12.2877	Down	0.00871202	0.272525	-	GO:0005746//mitochondrial respiratory chain;GO:0009534//chloroplast thylakoid	GO:0015002//heme-copper terminal oxidase activity;GO:0046914//transition metal ion binding	GO:0006970//response to osmotic stress;GO:0022904//respiratory electron transport chain	ko05012//Parkinson's disease;ko05016//Huntington's disease;ko01100//Metabolic pathways;ko04260//Cardiac muscle contraction;ko00190//Oxidative phosphorylation;ko05010//Alzheimer's disease	hypothetical protein SORBIDRAFT_02g039590 [Sorghum bicolor]
GW_rep_c101418	200	5	0	-12.2877	Down	0.00871202	0.272607	-	-	-	-	-	OSIGBa0123D13.7 [Oryza sativa (indica cultivar-group)]
GW_rep_c31544	831	5	0	-12.2877	Down	0.00871202	0.272689	COG0515/General function prediction only ; Signal transduction mechanisms ; Transcription ; Replication, recombination and repair ;/Serine/threonine protein kinase	GO:0044444//cytoplasmic part;GO:0016020//membrane	GO:0004672//protein kinase activity;GO:0032559	GO:0043401//steroid hormone mediated signaling pathway;GO:0006972//hyperosmotic response;GO:0008104//protein localization;GO:0006464//protein modification process	ko05160//Hepatitis C;ko04360//Axon guidance;ko04916//Melanogenesis;ko04062//Chemokine signaling pathway;ko04510//Focal adhesion;ko05200//Pathways in cancer;ko04910//Insulin signaling pathway;ko04722//Neurotrophin signaling pathway;ko04310//Wnt signaling pathway;ko05162//Measles;ko05217//Basal cell carcinoma;ko04110//Cell cycle;ko04012//ErbB signaling pathway;ko04340//Hedgehog signaling pathway;ko…	hypothetical protein OsJ_17507 [Oryza sativa Japonica Group]
GW_rep_c103651	1148	5	0	-12.2877	Down	0.00871202	0.272771	-	-	GO:0016765//transferase activity, transferring alkyl or aryl (other than methyl) groups	GO:0018130;GO:0000041//transition metal ion transport	-	RecName: Full=Nicotianamine synthase 1; AltName: Full=HvNAS1; AltName: Full=S-adenosyl-L-methionine:S-adenosyl-L-methionine:S-adenosyl-methionine 3-amino-3-carboxypropyltransferase 1
GW_rep_c101864	393	5	0	-12.2877	Down	0.00871202	0.272853	COG2036/Chromatin structure and dynamics ;/Histones H3 and H4	GO:0000785//chromatin;GO:0043231//intracellular membrane-bounded organelle	GO:0003676//nucleic acid binding	GO:0034728	ko05322//Systemic lupus erythematosus	unnamed protein product [Vitis vinifera]
GW_rep_c102193	816	5	0	-12.2877	Down	0.00871202	0.272936	-	-	GO:0016765//transferase activity, transferring alkyl or aryl (other than methyl) groups	GO:0018130;GO:0000041//transition metal ion transport	-	Nicotianamine synthase 1, putative, expressed [Oryza sativa (japonica cultivar-group)]
GW_rep_c48386	122	5	0	-12.2877	Down	0.00871202	0.273018	-	GO:0009536//plastid	-	GO:0006091//generation of precursor metabolites and energy	ko00196//Photosynthesis - antenna proteins;ko01100//Metabolic pathways	chlorophyll a/b binding protein [Vicia cinerea]
GW_rep_c9660	402	5	0	-12.2877	Down	0.00871202	0.2731	-	-	-	-	-	-
GW_rep_c17483	371	5	0	-12.2877	Down	0.00871202	0.273182	-	GO:0043231//intracellular membrane-bounded organelle	-	-	-	Os02g0690200 [Oryza sativa Japonica Group]
GW_c6810	396	5	0	-12.2877	Down	0.00871202	0.273264	-	-	-	-	-	-
GW_rep_c108036	282	5	0	-12.2877	Down	0.00871202	0.273347	-	-	-	-	-	-
GW_rep_c104842	809	5	0	-12.2877	Down	0.00871202	0.273429	COG0197/Translation, ribosomal structure and biogenesis ;/Ribosomal protein L16/L10E	-	-	-	ko03010//Ribosome	hypothetical protein LOC100382981 [Zea mays]
GW_rep_c104450	485	5	0	-12.2877	Down	0.00871202	0.273512	-	-	-	GO:0044238//primary metabolic process	ko01110//Biosynthesis of secondary metabolites;ko00901//Indole alkaloid biosynthesis	Os01g0557100 [Oryza sativa Japonica Group]
GW_rep_c9461	399	5	0	-12.2877	Down	0.00871202	0.273594	-	-	-	-	-	-
GW_c17762	391	5	0	-12.2877	Down	0.00871202	0.273677	-	-	-	-	-	-
GW_rep_c15916	724	5	0	-12.2877	Down	0.00871202	0.273759	-	-	-	-	-	hypothetical protein OsJ_25715 [Oryza sativa Japonica Group]
GW_c9916	409	5	0	-12.2877	Down	0.00871202	0.273842	-	-	-	-	-	-
GW_rep_c30235	125	5	0	-12.2877	Down	0.00871202	0.273925	-	-	-	-	-	-
GW_rep_c29791	642	5	0	-12.2877	Down	0.00871202	0.274008	-	-	-	-	-	hypothetical protein SORBIDRAFT_06g021780 [Sorghum bicolor]
GW_rep_c102889	706	5	0	-12.2877	Down	0.00871202	0.27409	-	GO:0009536//plastid	-	GO:0006091//generation of precursor metabolites and energy	ko00196//Photosynthesis - antenna proteins	chlorophyll a/b-binding protein precursor [Hordeum vulgare]
GW_rep_c101562	415	5	0	-12.2877	Down	0.00871202	0.274173	-	-	-	-	-	-
GW_rep_c13487	724	5	0	-12.2877	Down	0.00871202	0.274256	-	GO:0043231//intracellular membrane-bounded organelle	GO:0016747//transferase activity, transferring acyl groups other than amino-acyl groups	GO:0006631//fatty acid metabolic process	-	Putative fatty acid elongase [Oryza sativa Japonica Group]
GW_rep_c25136	1488	5	0	-12.2877	Down	0.00871202	0.274339	COG3621/General function prediction only ;/Patatin	-	-	-	-	predicted protein [Populus trichocarpa]
GW_rep_c15694	270	5	0	-12.2877	Down	0.00871202	0.274422	COG2897/Inorganic ion transport and metabolism ;/Rhodanese-related sulfurtransferase	-	GO:0016783//sulfurtransferase activity	GO:0015698//inorganic anion transport	ko00270//Cysteine and methionine metabolism;ko01100//Metabolic pathways;ko04122//Sulfur relay system	hypothetical protein LOC100275494 [Zea mays]
GW_rep_c104576	409	5	0	-12.2877	Down	0.00871202	0.274505	-	-	-	-	-	-
GW_rep_c9482	303	5	0	-12.2877	Down	0.00871202	0.274588	-	-	-	-	-	hypothetical protein OsI_11671 [Oryza sativa Indica Group]
GW_rep_c20867	152	5	0	-12.2877	Down	0.00871202	0.274671	-	-	-	-	-	-
GW_c29605	217	5	0	-12.2877	Down	0.00871202	0.274755	-	-	-	-	-	-
GW_rep_c19335	391	5	0	-12.2877	Down	0.00871202	0.274838	-	-	-	-	-	-
GW_rep_c104295	550	5	0	-12.2877	Down	0.00871202	0.274921	-	GO:0031410//cytoplasmic vesicle	GO:0030414//peptidase inhibitor activity	-	-	Bowman-Birk type trypsin inhibitor [Zea mays]
GW_rep_c103576	445	5	0	-12.2877	Down	0.00871202	0.275005	COG0471/Inorganic ion transport and metabolism ;/Di- and tricarboxylate transporters	GO:0044464//cell part	-	GO:0030001//metal ion transport	-	Os08g0503700 [Oryza sativa Japonica Group]
GW_rep_c102044	478	5	0	-12.2877	Down	0.00871202	0.275088	COG2273/Carbohydrate transport and metabolism ;/Beta-glucanase/Beta-glucan synthetase	GO:0005576//extracellular region;GO:0031410//cytoplasmic vesicle;GO:0030312//external encapsulating structure	GO:0016798//hydrolase activity, acting on glycosyl bonds;GO:0016758//transferase activity, transferring hexosyl groups	GO:0044042//glucan metabolic process	-	xyloglucan endotransglycosylase (XET) [Hordeum vulgare subsp. vulgare]
GW_rep_c18233	788	5	0	-12.2877	Down	0.00871202	0.275171	-	-	GO:0035251//UDP-glucosyltransferase activity	-	ko00908//Zeatin biosynthesis	UDP-glycosyltransferase UGT93B9 [Avena strigosa]
GW_c13927	701	5	0	-12.2877	Down	0.00871202	0.275255	COG0270/Replication, recombination and repair ;/Site-specific DNA methylase	GO:0044427;GO:0043231//intracellular membrane-bounded organelle	GO:0008757//S-adenosylmethionine-dependent methyltransferase activity;GO:0003676//nucleic acid binding	GO:0032776//DNA methylation on cytosine;GO:0006325//chromatin organization	ko00270//Cysteine and methionine metabolism;ko01100//Metabolic pathways	chromomethylase 1 [Hordeum vulgare subsp. vulgare]
GW_rep_c23696	129	5	0	-12.2877	Down	0.00871202	0.275338	-	-	-	-	-	-
GW_rep_c101975	497	5	0	-12.2877	Down	0.00871202	0.275422	-	GO:0009536//plastid	-	GO:0006091//generation of precursor metabolites and energy	ko00196//Photosynthesis - antenna proteins;ko01100//Metabolic pathways	light harvesting chlorophyll a/b-binding protein Lhcb1 [Hordeum vulgare subsp. vulgare]
GW_rep_c103391	611	5	0	-12.2877	Down	0.00871202	0.275506	COG0491/General function prediction only ;/Zn-dependent hydrolases, including glyoxylases	GO:0043231//intracellular membrane-bounded organelle	GO:0016790//thiolester hydrolase activity	-	ko00620//Pyruvate metabolism	hypothetical protein SORBIDRAFT_03g030620 [Sorghum bicolor]
GW_c11865	478	5	0	-12.2877	Down	0.00871202	0.275589	-	-	-	-	-	hypothetical protein OsI_38012 [Oryza sativa Indica Group]
GW_rep_c16621	196	5	0	-12.2877	Down	0.00871202	0.275673	-	GO:0009526//plastid envelope	-	GO:0051707//response to other organism;GO:0030001//metal ion transport;GO:0015740//C4-dicarboxylate transport	-	hypothetical protein OsJ_29704 [Oryza sativa Japonica Group]
GW_rep_c100929	749	5	0	-12.2877	Down	0.00871202	0.275757	-	GO:0009536//plastid	-	GO:0044237//cellular metabolic process	ko00196//Photosynthesis - antenna proteins	hypothetical protein OsJ_29513 [Oryza sativa Japonica Group]
GW_c42816	47	5	0	-12.2877	Down	0.00871202	0.275841	-	-	-	-	-	-
GW_rep_c103415	576	5	0	-12.2877	Down	0.00871202	0.275925	-	GO:0009536//plastid	-	GO:0006091//generation of precursor metabolites and energy	ko00196//Photosynthesis - antenna proteins;ko01100//Metabolic pathways	RecName: Full=Chlorophyll a-b binding protein 1B, chloroplastic; AltName: Full=LHCII type I CAB-1B; Short=LHCP; Flags: Precursor
GW_rep_c100326	165	5	0	-12.2877	Down	0.00871202	0.276009	-	GO:0031224//intrinsic to membrane	GO:0046996;GO:0046914//transition metal ion binding;GO:0016717//oxidoreductase activity, acting on paired donors, with oxidation of a pair of donors resulting in the reduction of molecular oxygen to two molecules of water	GO:0006694//steroid biosynthetic process;GO:0006631//fatty acid metabolic process	ko01100//Metabolic pathways;ko00100//Steroid biosynthesis;ko01110//Biosynthesis of secondary metabolites	Os01g0134500 [Oryza sativa Japonica Group]
GW_rep_c7010	424	5	0	-12.2877	Down	0.00871202	0.276093	-	GO:0043231//intracellular membrane-bounded organelle	-	-	-	hypothetical protein OsJ_29978 [Oryza sativa Japonica Group]
GW_c7829	494	5	0	-12.2877	Down	0.00871202	0.276177	COG1169/Coenzyme transport and metabolism ; Secondary metabolites biosynthesis, transport and catabolism ;/Isochorismate synthase	GO:0043231//intracellular membrane-bounded organelle	GO:0050486//intramolecular transferase activity, transferring hydroxy groups	GO:0008152//metabolic process	ko01053//Biosynthesis of siderophore group nonribosomal peptides;ko00130//Ubiquinone and other terpenoid-quinone biosynthesis;ko01100//Metabolic pathways;ko01110//Biosynthesis of secondary metabolites	hypothetical protein LOC100275713 [Zea mays]
GW_rep_c16318	193	5	0	-12.2877	Down	0.00871202	0.276261	-	-	-	-	ko03010//Ribosome	Os11g0135300 [Oryza sativa Japonica Group]
GW_rep_c104663	481	5	0	-12.2877	Down	0.00871202	0.276345	-	GO:0031410//cytoplasmic vesicle	-	-	-	hypothetical protein SORBIDRAFT_02g042730 [Sorghum bicolor]
GW_rep_c103685	530	5	0	-12.2877	Down	0.00871202	0.276429	COG2036/Chromatin structure and dynamics ;/Histones H3 and H4	GO:0000785//chromatin;GO:0009536//plastid	GO:0003676//nucleic acid binding	GO:0034728	ko05322//Systemic lupus erythematosus	RecName: Full=Histone H3.2
GW_rep_c102580	478	5	0	-12.2877	Down	0.00871202	0.276514	-	GO:0044424//intracellular part	GO:0046914//transition metal ion binding;GO:0016701//oxidoreductase activity, acting on single donors with incorporation of molecular oxygen	GO:0006020//inositol metabolic process	ko00562//Inositol phosphate metabolism;ko00053//Ascorbate and aldarate metabolism	hypothetical protein LOC100273421 [Zea mays]
GW_c44415	388	5	0	-12.2877	Down	0.00871202	0.276598	-	GO:0043231//intracellular membrane-bounded organelle	GO:0005488//binding	-	-	unknown protein [Oryza sativa Japonica Group]
GW_rep_c24515	121	5	0	-12.2877	Down	0.00871202	0.276682	-	GO:0044424//intracellular part	GO:0051287//NAD binding;GO:0016810//hydrolase activity, acting on carbon-nitrogen (but not peptide) bonds;GO:0046914//transition metal ion binding	GO:0016458//gene silencing	-	hypothetical protein OsJ_35426 [Oryza sativa Japonica Group]
GW_rep_c30694	145	5	0	-12.2877	Down	0.00871202	0.276767	-	-	-	-	-	-
GW_c13768	419	5	0	-12.2877	Down	0.00871202	0.276851	-	-	GO:0016491//oxidoreductase activity	GO:0051707//response to other organism;GO:0008152//metabolic process	ko00941//Flavonoid biosynthesis;ko01100//Metabolic pathways;ko01110//Biosynthesis of secondary metabolites	Ids3 [Hordeum vulgare subsp. vulgare]
GW_rep_c14570	239	5	0	-12.2877	Down	0.00871202	0.276936	-	-	-	-	-	-
GW_rep_c21713	179	5	0	-12.2877	Down	0.00871202	0.27702	-	-	-	-	-	ferredoxin-NADP(H) oxidoreductase [Triticum aestivum]
GW_c9364	570	5	0	-12.2877	Down	0.00871202	0.277105	-	GO:0031228//intrinsic to Golgi membrane	GO:0016757//transferase activity, transferring glycosyl groups	GO:0006464//protein modification process	-	hypothetical protein OsI_36547 [Oryza sativa Indica Group]
GW_rep_c102981	391	5	0	-12.2877	Down	0.00871202	0.27719	COG2036/Chromatin structure and dynamics ;/Histones H3 and H4	GO:0000785//chromatin;GO:0031224//intrinsic to membrane;GO:0009536//plastid	GO:0003676//nucleic acid binding	GO:0034728;GO:0006810//transport	ko05322//Systemic lupus erythematosus	RecName: Full=Histone H3.2
GW_rep_c104394	706	5	0	-12.2877	Down	0.00871202	0.277274	COG1028/Lipid transport and metabolism ; Secondary metabolites biosynthesis, transport and catabolism ; General function prediction only ;/Dehydrogenases with different specificities (related to short-chain alcohol dehydrogenases)	GO:0042579//microbody;GO:0031090//organelle membrane	GO:0016491//oxidoreductase activity	GO:0008152//metabolic process	ko04146//Peroxisome	predicted protein [Populus trichocarpa]
GW_rep_c8221	359	5	0	-12.2877	Down	0.00871202	0.277359	-	-	-	-	ko04626//Plant-pathogen interaction	MLA18-1 [Hordeum vulgare subsp. vulgare]
GW_c19167	640	5	0	-12.2877	Down	0.00871202	0.277444	-	-	-	-	-	hypothetical protein SORBIDRAFT_09g025130 [Sorghum bicolor]
GW_rep_c102891	537	5	0	-12.2877	Down	0.00871202	0.277529	-	GO:0031410//cytoplasmic vesicle	-	-	-	hypothetical protein SORBIDRAFT_01g039360 [Sorghum bicolor]
GW_rep_c12529	245	5	0	-12.2877	Down	0.00871202	0.277614	-	GO:0043231//intracellular membrane-bounded organelle	-	-	-	hypothetical protein SORBIDRAFT_10g007930 [Sorghum bicolor]
GW_rep_c103231	648	5	0	-12.2877	Down	0.00871202	0.277699	-	GO:0031410//cytoplasmic vesicle	-	-	-	hypothetical protein OsI_21619 [Oryza sativa Indica Group]
GW_c18157	674	5	0	-12.2877	Down	0.00871202	0.277784	-	-	-	-	-	-
GW_rep_c12631	801	5	0	-12.2877	Down	0.00871202	0.277869	-	GO:0016020//membrane	-	-	-	hypothetical protein OsI_08401 [Oryza sativa Indica Group]
GW_rep_c107729	627	5	0	-12.2877	Down	0.00871202	0.277954	COG4451/Energy production and conversion ;/Ribulose bisphosphate carboxylase small subunit	GO:0043231//intracellular membrane-bounded organelle	GO:0016831//carboxy-lyase activity;GO:0016491//oxidoreductase activity	GO:0043094	ko00710//Carbon fixation in photosynthetic organisms;ko01120//Microbial metabolism in diverse environments;ko01100//Metabolic pathways;ko00630//Glyoxylate and dicarboxylate metabolism	RecName: Full=Ribulose bisphosphate carboxylase small chain PW9, chloroplastic; Short=RuBisCO small subunit PW9; Flags: Precursor
GW_c7324	413	5	0	-12.2877	Down	0.00871202	0.278039	-	GO:0043231//intracellular membrane-bounded organelle	-	-	-	hypothetical protein NitaMp073 [Nicotiana tabacum]
GW_rep_c102691	643	5	0	-12.2877	Down	0.00871202	0.278125	-	-	-	-	-	retrotransposon protein [Oryza sativa Indica Group]
GW_rep_c100725	254	5	0	-12.2877	Down	0.00871202	0.27821	-	-	-	-	-	-
GW_rep_c106844	343	5	0	-12.2877	Down	0.00871202	0.278295	-	-	GO:0005488//binding	-	-	hypothetical protein OsJ_12481 [Oryza sativa Japonica Group]
GW_rep_c16371	719	5	0	-12.2877	Down	0.00871202	0.278381	-	-	-	-	-	-
GW_c34637	75	5	0	-12.2877	Down	0.00871202	0.278466	-	-	-	-	-	-
GW_c7956	412	5	0	-12.2877	Down	0.00871202	0.278552	-	-	-	-	-	-
GW_rep_c104026	411	5	0	-12.2877	Down	0.00871202	0.278637	-	GO:0043231//intracellular membrane-bounded organelle	-	GO:0009725//response to hormone stimulus	-	hypothetical protein SORBIDRAFT_07g003060 [Sorghum bicolor]
GW_rep_c31262	105	5	0	-12.2877	Down	0.00871202	0.278723	-	-	-	-	-	-
GW_rep_c41163	189	5	0	-12.2877	Down	0.00871202	0.278809	COG0080/Translation, ribosomal structure and biogenesis ;/Ribosomal protein L11	-	-	-	ko03010//Ribosome	predicted protein [Physcomitrella patens subsp. patens]
GW_rep_c41142	235	5	0	-12.2877	Down	0.00871202	0.278894	-	GO:0031410//cytoplasmic vesicle	-	-	-	hypothetical protein OsI_06892 [Oryza sativa Indica Group]
GW_rep_c18065	542	5	0	-12.2877	Down	0.00871202	0.27898	-	-	-	-	-	-
GW_rep_c107514	691	5	0	-12.2877	Down	0.00871202	0.279066	COG5023/Cytoskeleton ;/Tubulin	GO:0032991//macromolecular complex;GO:0015630//microtubule cytoskeleton	GO:0017111//nucleoside-triphosphatase activity;GO:0032561//guanyl ribonucleotide binding	GO:0043623//cellular protein complex assembly;GO:0009207;GO:0007017//microtubule-based process	ko04540//Gap junction;ko04145//Phagosome;ko05130//Pathogenic Escherichia coli infection	hypothetical protein SORBIDRAFT_01g009570 [Sorghum bicolor]
GW_rep_c102696	548	5	0	-12.2877	Down	0.00871202	0.279152	-	-	-	-	-	hypothetical protein [Zea mays]
GW_rep_c100332	530	5	0	-12.2877	Down	0.00871202	0.279238	-	-	-	-	-	-
GW_rep_c103514	419	5	0	-12.2877	Down	0.00871202	0.279324	COG2939/Amino acid transport and metabolism ;/Carboxypeptidase C (cathepsin A)	-	GO:0004180//carboxypeptidase activity	GO:0019538//protein metabolic process	ko04614//Renin-angiotensin system;ko04142//Lysosome	RecName: Full=Serine carboxypeptidase II-3; AltName: Full=CP-MII.3; Contains: RecName: Full=Serine carboxypeptidase II-3 chain A; Contains: RecName: Full=Serine carboxypeptidase II-3 chain B; Flags: Precursor
GW_rep_c107522	607	5	0	-12.2877	Down	0.00871202	0.27941	COG0607/Inorganic ion transport and metabolism ;/Rhodanese-related sulfurtransferase	GO:0043231//intracellular membrane-bounded organelle	-	-	ko00620//Pyruvate metabolism	senescence-associated protein DIN1 [Zea mays]
GW_rep_c10169	476	5	0	-12.2877	Down	0.00871202	0.279496	COG5123/Transcription ;/Transcription initiation factor IIA, gamma subunit	GO:0005667//transcription factor complex	GO:0008135//translation factor activity, nucleic acid binding;GO:0030528//transcription regulator activity	GO:0006352//transcription initiation, DNA-dependent;GO:0006412//translation	ko03022//Basal transcription factors	Os05g0107700 [Oryza sativa Japonica Group]
GW_rep_c18312	232	5	0	-12.2877	Down	0.00871202	0.279582	-	-	GO:0005488//binding	GO:0051234//establishment of localization;GO:0010876	-	RecName: Full=Non-specific lipid-transfer protein Cw18; Short=LTP Cw-18; AltName: Full=PKG2316; Flags: Precursor
GW_c9407	457	5	0	-12.2877	Down	0.00871202	0.279668	COG1575/Coenzyme transport and metabolism ;/1,4-dihydroxy-2-naphthoate octaprenyltransferase	GO:0031224//intrinsic to membrane;GO:0009536//plastid	GO:0002094	GO:0042371//vitamin K biosynthetic process;GO:0009767//photosynthetic electron transport chain	ko00130//Ubiquinone and other terpenoid-quinone biosynthesis;ko01100//Metabolic pathways;ko01110//Biosynthesis of secondary metabolites	hypothetical protein OsI_10327 [Oryza sativa Indica Group]
GW_rep_c104970	370	5	0	-12.2877	Down	0.00871202	0.279755	COG1471/Translation, ribosomal structure and biogenesis ;/Ribosomal protein S4E	GO:0030529//ribonucleoprotein complex	GO:0003676//nucleic acid binding;GO:0005198//structural molecule activity	GO:0010467//gene expression	ko03010//Ribosome	ribosomal protein [Bromus inermis]
GW_rep_c25717	1218	5	0	-12.2877	Down	0.00871202	0.279841	COG5411/Signal transduction mechanisms ;/Phosphatidylinositol 5-phosphate phosphatase	-	GO:0004437//inositol or phosphatidylinositol phosphatase activity	-	ko00562//Inositol phosphate metabolism;ko01100//Metabolic pathways;ko04070//Phosphatidylinositol signaling system	type I inositol-1,4,5-trisphosphate 5-phosphatase CVP2 [Zea mays]
GW_rep_c35510	518	5	0	-12.2877	Down	0.00871202	0.279927	-	GO:0043231//intracellular membrane-bounded organelle	GO:0005488//binding;GO:0016787//hydrolase activity	-	ko05012//Parkinson's disease;ko05016//Huntington's disease;ko01100//Metabolic pathways;ko00190//Oxidative phosphorylation;ko05010//Alzheimer's disease	NADH ubiquinone oxidoreductase B22-like subunit [Zea mays]
GW_c26766	121	5	0	-12.2877	Down	0.00871202	0.280014	-	-	-	-	-	serine/threonine-protein kinase receptor precursor [Zea mays]
GW_rep_c101676	453	5	0	-12.2877	Down	0.00871202	0.2801	COG2174/Translation, ribosomal structure and biogenesis ;/Ribosomal protein L34E	GO:0043231//intracellular membrane-bounded organelle;GO:0030529//ribonucleoprotein complex	GO:0005198//structural molecule activity	GO:0010467//gene expression	ko03010//Ribosome	ribosomal protein l34 [Triticum aestivum]
GW_rep_c100968	437	5	0	-12.2877	Down	0.00871202	0.280187	COG0724/General function prediction only ;/RNA-binding proteins (RRM domain)	-	GO:0005488//binding	-	-	glycine-rich RNA-binding protein [Triticum aestivum]
GW_rep_c10339	613	5	0	-12.2877	Down	0.00871202	0.280273	-	-	-	-	-	Os03g0854300 [Oryza sativa Japonica Group]
GW_rep_c103318	480	5	0	-12.2877	Down	0.00871202	0.28036	-	-	-	-	-	Os06g0646100 [Oryza sativa Japonica Group]
GW_rep_c106599	169	5	0	-12.2877	Down	0.00871202	0.280447	-	-	GO:0003824//catalytic activity	-	-	hypothetical protein OsI_13169 [Oryza sativa Indica Group]
GW_c8963	371	5	0	-12.2877	Down	0.00871202	0.280534	-	-	-	-	-	-
GW_rep_c15066	834	5	0	-12.2877	Down	0.00871202	0.28062	-	GO:0031410//cytoplasmic vesicle	GO:0016209//antioxidant activity;GO:0005506//iron ion binding;GO:0003824//catalytic activity	GO:0006950//response to stress;GO:0008152//metabolic process	ko00940//Phenylpropanoid biosynthesis;ko00360//Phenylalanine metabolism;ko00680//Methane metabolism;ko01100//Metabolic pathways;ko01110//Biosynthesis of secondary metabolites	unknown [Zea mays]
GW_rep_c103140	450	5	0	-12.2877	Down	0.00871202	0.280707	-	GO:0009534//chloroplast thylakoid;GO:0033178//proton-transporting two-sector ATPase complex, catalytic domain	GO:0015078//hydrogen ion transmembrane transporter activity	GO:0006818//hydrogen transport;GO:0006754//ATP biosynthetic process	ko01100//Metabolic pathways;ko00195//Photosynthesis;ko00190//Oxidative phosphorylation	chloroplast ATP synthase delta chain precursor [Oryza sativa Indica Group]
GW_rep_c11562	376	5	0	-12.2877	Down	0.00871202	0.280794	-	-	GO:0016788//hydrolase activity, acting on ester bonds	GO:0006631//fatty acid metabolic process	ko00061//Fatty acid biosynthesis	acyl-[acyl-carrier protein] thioesterase [Triticum aestivum]
GW_rep_c19919	840	5	0	-12.2877	Down	0.00871202	0.280881	COG5126/Signal transduction mechanisms ; Cytoskeleton ; Cell cycle control, cell division, chromosome partitioning ; General function prediction only ;/Ca2+-binding protein (EF-Hand superfamily)	-	GO:0046872//metal ion binding;GO:0016491//oxidoreductase activity	-	ko04626//Plant-pathogen interaction	Os12g0603800 [Oryza sativa Japonica Group]
GW_rep_c105208	431	5	0	-12.2877	Down	0.00871202	0.280968	COG0211/Translation, ribosomal structure and biogenesis ;/Ribosomal protein L27	GO:0009532//plastid stroma;GO:0030529//ribonucleoprotein complex	GO:0005198//structural molecule activity	GO:0010467//gene expression	ko03010//Ribosome	hypothetical protein SORBIDRAFT_03g044280 [Sorghum bicolor]
GW_c8698	491	5	0	-12.2877	Down	0.00871202	0.281055	-	-	-	-	-	hypothetical protein SORBIDRAFT_10g002155 [Sorghum bicolor]
GW_rep_c106610	409	5	0	-12.2877	Down	0.00871202	0.281142	COG1215/Cell wall/membrane/envelope biogenesis ;/Glycosyltransferases, probably involved in cell wall biogenesis	GO:0031224//intrinsic to membrane	GO:0016759//cellulose synthase activity;GO:0046914//transition metal ion binding	GO:0045229//external encapsulating structure organization;GO:0009250//glucan biosynthetic process	-	hypothetical protein SORBIDRAFT_02g025020 [Sorghum bicolor]
GW_rep_c108089	479	5	0	-12.2877	Down	0.00871202	0.281229	COG4451/Energy production and conversion ;/Ribulose bisphosphate carboxylase small subunit	GO:0043231//intracellular membrane-bounded organelle	GO:0016831//carboxy-lyase activity;GO:0016491//oxidoreductase activity	GO:0043094	ko00710//Carbon fixation in photosynthetic organisms;ko01120//Microbial metabolism in diverse environments;ko01100//Metabolic pathways;ko00630//Glyoxylate and dicarboxylate metabolism	ribulose-1,5-bisphosphate carboxylase/oxygenase small subunit [Triticum aestivum]
GW_rep_c102046	698	5	0	-12.2877	Down	0.00871202	0.281317	-	GO:0043231//intracellular membrane-bounded organelle	-	-	-	hypothetical protein SORBIDRAFT_09g026550 [Sorghum bicolor]
GW_rep_c22676	136	5	0	-12.2877	Down	0.00871202	0.281404	-	-	-	-	-	-
GW_rep_c12284	261	5	0	-12.2877	Down	0.00871202	0.281491	-	-	GO:0043169//cation binding;GO:0004672//protein kinase activity;GO:0032559	GO:0006464//protein modification process;GO:0006812//cation transport	-	RPG1 [Hordeum vulgare subsp. vulgare]
GW_c9601	324	5	0	-12.2877	Down	0.00871202	0.281579	-	GO:0043231//intracellular membrane-bounded organelle;GO:0031224//intrinsic to membrane	GO:0005267//potassium channel activity;GO:0005515//protein binding	GO:0030001//metal ion transport	-	inwardly rectifying potassium channel AKT2 [Hordeum vulgare]
GW_c14610	677	5	0	-12.2877	Down	0.00871202	0.281666	-	-	-	-	-	-
GW_rep_c104656	461	5	0	-12.2877	Down	0.00871202	0.281754	COG1004/Cell wall/membrane/envelope biogenesis ;/Predicted UDP-glucose 6-dehydrogenase	GO:0030312//external encapsulating structure;GO:0031410//cytoplasmic vesicle;GO:0043231//intracellular membrane-bounded organelle	GO:0000166//nucleotide binding;GO:0048037//cofactor binding;GO:0016616//oxidoreductase activity, acting on the CH-OH group of donors, NAD or NADP as acceptor	GO:0008152//metabolic process	ko00500//Starch and sucrose metabolism;ko00520//Amino sugar and nucleotide sugar metabolism;ko01100//Metabolic pathways;ko00040//Pentose and glucuronate interconversions;ko01110//Biosynthesis of secondary metabolites;ko00053//Ascorbate and aldarate metabolism	hypothetical protein ARALYDRAFT_488394 [Arabidopsis lyrata subsp. lyrata]
GW_rep_c104882	391	5	0	-12.2877	Down	0.00871202	0.281841	-	-	-	-	-	Rho-GTPase-activating protein-like [Hordeum vulgare subsp. spontaneum]
GW_rep_c102629	128	5	0	-12.2877	Down	0.00871202	0.281929	-	-	-	-	-	-
GW_rep_c7284	477	5	0	-12.2877	Down	0.00871202	0.282016	-	-	GO:0005488//binding	-	-	hypothetical protein OsI_17554 [Oryza sativa Indica Group]
GW_rep_c105721	402	5	0	-12.2877	Down	0.00871202	0.282104	-	GO:0044464//cell part	GO:0004673//protein histidine kinase activity;GO:0004871//signal transducer activity;GO:0032559	GO:0006468//protein phosphorylation;GO:0007165//signal transduction;GO:0006351//transcription, DNA-dependent	-	TPA: histidine kinase [Oryza sativa Japonica Group]
GW_rep_c101337	480	5	0	-12.2877	Down	0.00871202	0.282192	COG4451/Energy production and conversion ;/Ribulose bisphosphate carboxylase small subunit	GO:0043231//intracellular membrane-bounded organelle	GO:0016831//carboxy-lyase activity;GO:0016491//oxidoreductase activity	GO:0043094	ko00710//Carbon fixation in photosynthetic organisms;ko01120//Microbial metabolism in diverse environments;ko01100//Metabolic pathways;ko00630//Glyoxylate and dicarboxylate metabolism	ribulose-1,5-bisphosphate carboxylase/oxygenase small subunit [Triticum aestivum]
GW_rep_c31750	518	5	0	-12.2877	Down	0.00871202	0.28228	-	GO:0031410//cytoplasmic vesicle	GO:0016757//transferase activity, transferring glycosyl groups	-	-	Os02g0739400 [Oryza sativa Japonica Group]
GW_c10897	958	5	0	-12.2877	Down	0.00871202	0.282368	-	GO:0044424//intracellular part	-	-	ko03040//Spliceosome	LOC100283416 [Zea mays]
GW_rep_c17731	178	5	0	-12.2877	Down	0.00871202	0.282456	-	-	-	-	-	-
GW_c12153	337	5	0	-12.2877	Down	0.00871202	0.282544	-	-	-	-	-	-
GW_rep_c12689	517	5	0	-12.2877	Down	0.00871202	0.282632	-	GO:0031410//cytoplasmic vesicle	-	-	-	hypothetical protein LOC100272483 [Zea mays]
GW_rep_c28292	306	5	0	-12.2877	Down	0.00871202	0.28272	-	GO:0009536//plastid;GO:0031090//organelle membrane;GO:0005576//extracellular region	GO:0019206//nucleoside kinase activity;GO:0004672//protein kinase activity;GO:0046914//transition metal ion binding	GO:0006166//purine ribonucleoside salvage;GO:0010038//response to metal ion;GO:0034285	ko00230//Purine metabolism;ko01100//Metabolic pathways	hypothetical protein ARALYDRAFT_478305 [Arabidopsis lyrata subsp. lyrata]
GW_rep_c107456	583	5	0	-12.2877	Down	0.00871202	0.282808	-	GO:0009521;GO:0031224//intrinsic to membrane;GO:0009534//chloroplast thylakoid	GO:0046906//tetrapyrrole binding;GO:0043169//cation binding	GO:0006464//protein modification process;GO:0006091//generation of precursor metabolites and energy	ko00196//Photosynthesis - antenna proteins;ko01100//Metabolic pathways	RecName: Full=Chlorophyll a-b binding protein of LHCII type III, chloroplastic; Short=CAB; Flags: Precursor
GW_rep_c102963	847	5	0	-12.2877	Down	0.00871202	0.282896	-	GO:0031410//cytoplasmic vesicle	-	-	-	LOC542000 [Zea mays]
GW_rep_c100044	239	5	0	-12.2877	Down	0.00871202	0.282984	-	-	-	-	-	-
GW_c46944	646	5	0	-12.2877	Down	0.00871202	0.283073	-	GO:0043231//intracellular membrane-bounded organelle	GO:0016831//carboxy-lyase activity;GO:0016491//oxidoreductase activity	GO:0043094	ko00710//Carbon fixation in photosynthetic organisms;ko01120//Microbial metabolism in diverse environments;ko01100//Metabolic pathways;ko00630//Glyoxylate and dicarboxylate metabolism	RecName: Full=Ribulose bisphosphate carboxylase small chain PW9, chloroplastic; Short=RuBisCO small subunit PW9; Flags: Precursor
GW_rep_c5768	417	5	0	-12.2877	Down	0.00871202	0.283161	-	-	-	-	-	-
GW_rep_c101433	595	5	0	-12.2877	Down	0.00871202	0.283249	-	GO:0043231//intracellular membrane-bounded organelle	GO:0005506//iron ion binding;GO:0003824//catalytic activity;GO:0016209//antioxidant activity	GO:0008152//metabolic process;GO:0006950//response to stress	ko00940//Phenylpropanoid biosynthesis;ko00360//Phenylalanine metabolism;ko00680//Methane metabolism;ko01100//Metabolic pathways;ko01110//Biosynthesis of secondary metabolites	peroxidase 16 precursor protein [Oryza sativa Indica Group]
GW_rep_c104469	575	5	0	-12.2877	Down	0.00871202	0.283338	COG2862/Function unknown ;/Predicted membrane protein	GO:0009536//plastid	-	-	-	hypothetical protein OsJ_22622 [Oryza sativa Japonica Group]
GW_rep_c14079	294	5	0	-12.2877	Down	0.00871202	0.283427	-	-	-	-	-	-
GW_rep_c101734	199	5	0	-12.2877	Down	0.00871202	0.283515	-	-	-	-	-	-
GW_rep_c19179	171	5	0	-12.2877	Down	0.00871202	0.283604	-	-	GO:0016772//transferase activity, transferring phosphorus-containing groups	GO:0044237//cellular metabolic process	-	uridine kinase [Brachypodium distachyon]
GW_rep_c21463	293	5	0	-12.2877	Down	0.00871202	0.283692	-	-	-	-	ko00330//Arginine and proline metabolism;ko00270//Cysteine and methionine metabolism;ko01100//Metabolic pathways;ko00480//Glutathione metabolism;ko00410//beta-Alanine metabolism	predicted protein [Populus trichocarpa]
GW_rep_c102526	615	5	0	-12.2877	Down	0.00871202	0.283781	-	-	GO:0005488//binding	GO:0051234//establishment of localization;GO:0010876	-	lipid transfer protein precursor [Triticum aestivum]
GW_rep_c21738	515	5	0	-12.2877	Down	0.00871202	0.28387	-	GO:0009523//photosystem II;GO:0043231//intracellular membrane-bounded organelle	GO:0046872//metal ion binding;GO:0016628//oxidoreductase activity, acting on the CH-CH group of donors, NAD or NADP as acceptor	GO:0044237//cellular metabolic process	ko01100//Metabolic pathways;ko00195//Photosynthesis	RecName: Full=Oxygen-evolving enhancer protein 2, chloroplastic; Short=OEE2; AltName: Full=23 kDa subunit of oxygen evolving system of photosystem II; AltName: Full=23 kDa thylakoid membrane protein; AltName: Full=OEC 23 kDa subunit; Flags: Precursor
GW_rep_c103400	662	5	0	-12.2877	Down	0.00871202	0.283959	-	-	-	-	-	-
GW_rep_c101687	312	5	0	-12.2877	Down	0.00871202	0.284048	-	-	-	-	-	hypothetical protein LOC100383843 [Zea mays]
GW_rep_c30747	126	5	0	-12.2877	Down	0.00871202	0.284137	-	-	-	-	-	-
GW_rep_c100308	456	5	0	-12.2877	Down	0.00871202	0.284226	-	GO:0043231//intracellular membrane-bounded organelle	-	GO:0006810//transport	ko01100//Metabolic pathways;ko00195//Photosynthesis;ko00190//Oxidative phosphorylation	hypothetical protein OsI_11006 [Oryza sativa Indica Group]
GW_c107042	701	5	0	-12.2877	Down	0.00871202	0.284315	-	GO:0005622//intracellular	-	-	ko03010//Ribosome	hypothetical protein SORBIDRAFT_09g007310 [Sorghum bicolor]
GW_rep_c100955	253	5	0	-12.2877	Down	0.00871202	0.284404	-	GO:0009536//plastid	-	-	-	hypothetical protein LOC100276264 [Zea mays]
GW_rep_c9372	498	5	0	-12.2877	Down	0.00871202	0.284493	-	-	-	-	-	-
GW_c10559	447	5	0	-12.2877	Down	0.00871202	0.284583	-	-	GO:0032559	GO:0012501//programmed cell death;GO:0006950//response to stress	ko04626//Plant-pathogen interaction	V6 [Aegilops ventricosa]
GW_rep_c104384	692	5	0	-12.2877	Down	0.00871202	0.284672	-	-	GO:0016765//transferase activity, transferring alkyl or aryl (other than methyl) groups	GO:0018130;GO:0000041//transition metal ion transport	-	RecName: Full=Nicotianamine synthase 1; AltName: Full=HvNAS1; AltName: Full=S-adenosyl-L-methionine:S-adenosyl-L-methionine:S-adenosyl-methionine 3-amino-3-carboxypropyltransferase 1
GW_c11514	320	5	0	-12.2877	Down	0.00871202	0.284761	-	-	-	-	-	hypothetical protein OsJ_16956 [Oryza sativa Japonica Group]
GW_rep_c102758	372	5	0	-12.2877	Down	0.00871202	0.284851	-	-	-	-	-	hypothetical protein SORBIDRAFT_03g007670 [Sorghum bicolor]
GW_rep_c12807	407	5	0	-12.2877	Down	0.00871202	0.28494	-	-	GO:0016881//acid-amino acid ligase activity	GO:0006464//protein modification process	ko04120//Ubiquitin mediated proteolysis	hypothetical protein SORBIDRAFT_03g007490 [Sorghum bicolor]
GW_rep_c101390	402	5	0	-12.2877	Down	0.00871202	0.28503	-	-	-	-	-	metallothioneine type2 [Hordeum vulgare subsp. vulgare]
GW_rep_c100481	406	5	0	-12.2877	Down	0.00871202	0.285119	-	GO:0031410//cytoplasmic vesicle	GO:0016787//hydrolase activity;GO:0005488//binding	GO:0010876	-	hypothetical protein SORBIDRAFT_03g039880 [Sorghum bicolor]
GW_rep_c10370	244	5	0	-12.2877	Down	0.00871202	0.285209	-	-	-	-	-	-
GW_rep_c9789	404	5	0	-12.2877	Down	0.00871202	0.285299	COG0515/General function prediction only ; Signal transduction mechanisms ; Transcription ; Replication, recombination and repair ;/Serine/threonine protein kinase	-	GO:0004672//protein kinase activity;GO:0032559	GO:0006464//protein modification process	ko04340//Hedgehog signaling pathway	hypothetical protein OsI_03913 [Oryza sativa Indica Group]
GW_rep_c102677	780	5	0	-12.2877	Down	0.00871202	0.285389	-	GO:0043231//intracellular membrane-bounded organelle;GO:0030529//ribonucleoprotein complex	-	GO:0044260;GO:0044238//primary metabolic process	ko03010//Ribosome;ko03050//Proteasome	Os03g0243300 [Oryza sativa Japonica Group]
GW_c7455	421	5	0	-12.2877	Down	0.00871202	0.285478	-	-	-	-	-	-
GW_rep_c102962	505	5	0	-12.2877	Down	0.00871202	0.285568	-	GO:0034357;GO:0043231//intracellular membrane-bounded organelle	-	-	ko01100//Metabolic pathways;ko00195//Photosynthesis	PS II 10 kDa protein [Phyllostachys edulis]
GW_rep_c100642	307	5	0	-12.2877	Down	0.00871202	0.285658	COG4451/Energy production and conversion ;/Ribulose bisphosphate carboxylase small subunit	GO:0043231//intracellular membrane-bounded organelle	GO:0016831//carboxy-lyase activity;GO:0016491//oxidoreductase activity	GO:0043094	ko00710//Carbon fixation in photosynthetic organisms;ko01120//Microbial metabolism in diverse environments;ko01100//Metabolic pathways;ko00630//Glyoxylate and dicarboxylate metabolism	RecName: Full=Ribulose bisphosphate carboxylase small chain clone 512; Short=RuBisCO small subunit
GW_rep_c33452	756	5	0	-12.2877	Down	0.00871202	0.285748	-	-	-	-	-	-
GW_rep_c104577	539	5	0	-12.2877	Down	0.00871202	0.285838	-	GO:0031410//cytoplasmic vesicle	-	GO:0006952//defense response	-	pathogenesis-related protein 4 [Triticum monococcum]
GW_rep_c100910	274	5	0	-12.2877	Down	0.00871202	0.285928	COG0093/Translation, ribosomal structure and biogenesis ;/Ribosomal protein L14	GO:0015934//large ribosomal subunit	GO:0005198//structural molecule activity	GO:0003006//developmental process involved in reproduction;GO:0010467//gene expression	ko03010//Ribosome	predicted protein [Physcomitrella patens subsp. patens]
GW_rep_c9948	663	5	0	-12.2877	Down	0.00871202	0.286019	-	GO:0044464//cell part	GO:0046914//transition metal ion binding	-	-	Q-type C2H2 zinc finger protein [Triticum aestivum]
GW_c101252	208	5	0	-12.2877	Down	0.00871202	0.286109	COG4451/Energy production and conversion ;/Ribulose bisphosphate carboxylase small subunit	GO:0043231//intracellular membrane-bounded organelle	GO:0016831//carboxy-lyase activity;GO:0016491//oxidoreductase activity	GO:0043094	ko00710//Carbon fixation in photosynthetic organisms;ko01120//Microbial metabolism in diverse environments;ko01100//Metabolic pathways;ko00630//Glyoxylate and dicarboxylate metabolism	RecName: Full=Ribulose bisphosphate carboxylase small chain clone 512; Short=RuBisCO small subunit
GW_rep_c103988	614	5	0	-12.2877	Down	0.00871202	0.286199	-	GO:0031410//cytoplasmic vesicle;GO:0043231//intracellular membrane-bounded organelle	GO:0016791//phosphatase activity	-	ko00740//Riboflavin metabolism;ko01120//Microbial metabolism in diverse environments;ko00627//Aminobenzoate degradation;ko03010//Ribosome	putative acid phosphatase [Hordeum vulgare subsp. vulgare]
GW_rep_c37392	64	5	0	-12.2877	Down	0.00871202	0.286289	-	-	-	-	-	-
GW_rep_c102761	442	5	0	-12.2877	Down	0.00871202	0.28638	-	-	GO:0005543//phospholipid binding;GO:0046872//metal ion binding	-	-	hypothetical protein OsI_08976 [Oryza sativa Indica Group]
GW_rep_c104278	447	5	0	-12.2877	Down	0.00871202	0.28647	-	GO:0043231//intracellular membrane-bounded organelle	-	-	-	hypothetical protein SORBIDRAFT_10g030200 [Sorghum bicolor]
GW_rep_c102485	605	5	0	-12.2877	Down	0.00871202	0.286561	-	GO:0009536//plastid	-	GO:0006091//generation of precursor metabolites and energy	ko00196//Photosynthesis - antenna proteins;ko01100//Metabolic pathways	chlorophyll a/b-binding protein WCAB precursor [Triticum aestivum]
GW_rep_c17629	697	5	0	-12.2877	Down	0.00871202	0.286651	-	-	GO:0046527//glucosyltransferase activity	-	-	cellulose synthase-like family C3 protein [Hordeum vulgare subsp. vulgare]
GW_rep_c8051	530	5	0	-12.2877	Down	0.00871202	0.286742	-	-	-	-	-	-
GW_rep_c103141	392	5	0	-12.2877	Down	0.00871202	0.286833	COG5262/Chromatin structure and dynamics ;/Histone H2A	GO:0000785//chromatin;GO:0043231//intracellular membrane-bounded organelle	GO:0003676//nucleic acid binding	GO:0034728	ko05322//Systemic lupus erythematosus	hypothetical protein LOC100501984 [Zea mays]
GW_rep_c21984	187	5	0	-12.2877	Down	0.00871202	0.286923	-	-	-	-	-	-
GW_c9249	346	5	0	-12.2877	Down	0.00871202	0.287014	-	GO:0043231//intracellular membrane-bounded organelle	-	-	-	hypothetical protein OsI_15282 [Oryza sativa Indica Group]
GW_c13956	524	5	0	-12.2877	Down	0.00871202	0.287105	-	-	GO:0046914//transition metal ion binding;GO:0019787//small conjugating protein ligase activity	GO:0006950//response to stress;GO:0016567//protein ubiquitination	-	hypothetical protein OsI_13908 [Oryza sativa Indica Group]
GW_rep_c108453	478	5	0	-12.2877	Down	0.00871202	0.287196	COG5574/Posttranslational modification, protein turnover, chaperones ;/RING-finger-containing E3 ubiquitin ligase	-	-	-	ko04141//Protein processing in endoplasmic reticulum	hypothetical protein SORBIDRAFT_04g027250 [Sorghum bicolor]
GW_rep_c104047	681	5	0	-12.2877	Down	0.00871202	0.287287	-	GO:0031410//cytoplasmic vesicle	GO:0016709//oxidoreductase activity, acting on paired donors, with incorporation or reduction of molecular oxygen, NADH or NADPH as one donor, and incorporation of one atom of oxygen;GO:0005506//iron ion binding	GO:0008152//metabolic process	ko00941//Flavonoid biosynthesis;ko00940//Phenylpropanoid biosynthesis;ko00360//Phenylalanine metabolism;ko01100//Metabolic pathways;ko00945//Stilbenoid, diarylheptanoid and gingerol biosynthesis;ko01110//Biosynthesis of secondary metabolites	cytochrome P450 [Triticum aestivum]
GW_rep_c17706	237	5	0	-12.2877	Down	0.00871202	0.287378	-	-	-	-	-	-
GW_rep_c101882	111	5	0	-12.2877	Down	0.00871202	0.287469	COG5023/Cytoskeleton ;/Tubulin	-	-	-	ko04540//Gap junction;ko04145//Phagosome;ko05130//Pathogenic Escherichia coli infection	alpha tubulin-2A [Triticum aestivum]
GW_c18565	616	5	0	-12.2877	Down	0.00871202	0.28756	-	-	-	-	-	-
GW_rep_c102361	561	5	0	-12.2877	Down	0.00871202	0.287651	-	GO:0043234//protein complex	-	GO:0008152//metabolic process	-	unknown [Zea mays]
GW_rep_c8645	585	5	0	-12.2877	Down	0.00871202	0.287743	-	GO:0043231//intracellular membrane-bounded organelle	GO:0005515//protein binding	GO:0009755//hormone-mediated signaling pathway	-	LOC100285599 [Zea mays]
GW_c7605	416	5	0	-12.2877	Down	0.00871202	0.287834	COG4451/Energy production and conversion ;/Ribulose bisphosphate carboxylase small subunit	GO:0043231//intracellular membrane-bounded organelle	GO:0016831//carboxy-lyase activity;GO:0016491//oxidoreductase activity	GO:0043094	ko00710//Carbon fixation in photosynthetic organisms;ko01120//Microbial metabolism in diverse environments;ko01100//Metabolic pathways;ko00630//Glyoxylate and dicarboxylate metabolism	putative rubisco small subunit [Triticum turgidum subsp. durum]
GW_rep_c104083	539	5	0	-12.2877	Down	0.00871202	0.287925	-	GO:0043234//protein complex;GO:0009526//plastid envelope;GO:0009534//chloroplast thylakoid;GO:0016020//membrane	GO:0016651//oxidoreductase activity, acting on NADH or NADPH	GO:0010257;GO:0008152//metabolic process;GO:0050832//defense response to fungus	ko01100//Metabolic pathways;ko00190//Oxidative phosphorylation	hypothetical protein SORBIDRAFT_03g041820 [Sorghum bicolor]
GW_rep_c108522	477	5	0	-12.2877	Down	0.00871202	0.288017	-	-	-	-	-	-
GW_c5569	479	5	0	-12.2877	Down	0.00871202	0.288108	-	GO:0016020//membrane	-	-	-	hypothetical protein OsI_02600 [Oryza sativa Indica Group]
GW_rep_c48547	338	5	0	-12.2877	Down	0.00871202	0.2882	-	-	-	-	-	-
GW_rep_c6155	447	5	0	-12.2877	Down	0.00871202	0.288291	-	GO:0043231//intracellular membrane-bounded organelle	GO:0004175//endopeptidase activity;GO:0042623//ATPase activity, coupled;GO:0032559	GO:0019538//protein metabolic process	-	hypothetical protein OsJ_25659 [Oryza sativa Japonica Group]
GW_rep_c13962	303	5	0	-12.2877	Down	0.00871202	0.288383	-	GO:0031410//cytoplasmic vesicle	-	-	-	hypothetical protein SORBIDRAFT_01g028140 [Sorghum bicolor]
GW_rep_c6708	454	5	0	-12.2877	Down	0.00871202	0.288475	-	GO:0044464//cell part	GO:0017111//nucleoside-triphosphatase activity;GO:0015604//phosphonate transmembrane transporter activity;GO:0032559	GO:0009207	-	PDR-type ABC transporter [Triticum aestivum]
GW_rep_c11698	684	5	0	-12.2877	Down	0.00871202	0.288567	-	GO:0031410//cytoplasmic vesicle	GO:0016787//hydrolase activity;GO:0043167//ion binding	GO:0044238//primary metabolic process	-	hypothetical protein OsI_21892 [Oryza sativa Indica Group]
GW_c32471	614	5	0	-12.2877	Down	0.00871202	0.288658	-	-	-	-	-	hypothetical protein OsJ_13446 [Oryza sativa Japonica Group]
GW_c5304	495	5	0	-12.2877	Down	0.00871202	0.28875	-	-	-	-	-	-
GW_c14936	582	5	0	-12.2877	Down	0.00871202	0.288842	-	-	-	-	-	-
GW_rep_c100810	586	5	0	-12.2877	Down	0.00871202	0.288934	COG3794/Energy production and conversion ;/Plastocyanin	GO:0043231//intracellular membrane-bounded organelle	GO:0046914//transition metal ion binding	-	ko00195//Photosynthesis	plastocyanin precursor [Hordeum vulgare]
GW_rep_c7100	470	5	0	-12.2877	Down	0.00871202	0.289026	-	-	-	-	-	-
GW_rep_c103129	570	5	0	-12.2877	Down	0.00871202	0.289119	-	GO:0009536//plastid	-	GO:0006091//generation of precursor metabolites and energy	ko00196//Photosynthesis - antenna proteins	type II LHCI [Lolium temulentum]
GW_rep_c6206	450	5	0	-12.2877	Down	0.00871202	0.289211	-	GO:0044464//cell part	-	-	-	hypothetical protein OsJ_13305 [Oryza sativa Japonica Group]
GW_rep_c100705	247	5	0	-12.2877	Down	0.00871202	0.289303	-	-	-	-	-	light-induced protein 1-like [Lolium perenne]
GW_rep_c7058	377	5	0	-12.2877	Down	0.00871202	0.289395	COG3158/Inorganic ion transport and metabolism ;/K+ transporter	GO:0044464//cell part	GO:0046873//metal ion transmembrane transporter activity	GO:0030001//metal ion transport;GO:0034220//ion transmembrane transport	-	putative high-affinity potassium transporter [Hordeum vulgare subsp. vulgare]
GW_rep_c13958	522	5	0	-12.2877	Down	0.00871202	0.289488	-	-	-	-	-	-
GW_rep_c23277	333	5	0	-12.2877	Down	0.00871202	0.28958	-	-	-	-	-	-
GW_rep_c104720	399	5	0	-12.2877	Down	0.00871202	0.289673	-	GO:0043231//intracellular membrane-bounded organelle	-	-	-	hypothetical protein SORBIDRAFT_03g031400 [Sorghum bicolor]
GW_rep_c46411	1200	5	0	-12.2877	Down	0.00871202	0.289765	COG0499/Coenzyme transport and metabolism ;/S-adenosylhomocysteine hydrolase	GO:0044424//intracellular part	GO:0016802	GO:0044237//cellular metabolic process	ko00270//Cysteine and methionine metabolism;ko01100//Metabolic pathways	hypothetical protein OsJ_24378 [Oryza sativa Japonica Group]
GW_rep_c102653	468	5	0	-12.2877	Down	0.00871202	0.289858	-	-	-	-	-	hypothetical protein SORBIDRAFT_09g005910 [Sorghum bicolor]
GW_c22079	483	5	0	-12.2877	Down	0.00871202	0.28995	-	-	-	-	-	hypothetical protein OsJ_20917 [Oryza sativa Japonica Group]
GW_c6162	379	5	0	-12.2877	Down	0.00871202	0.290043	-	GO:0031410//cytoplasmic vesicle	GO:0032559	GO:0012501//programmed cell death;GO:0006950//response to stress	ko04626//Plant-pathogen interaction	LRR14 [Triticum aestivum]
GW_rep_c100346	230	5	0	-12.2877	Down	0.00871202	0.290136	-	-	-	-	-	-
GW_c26176	686	5	0	-12.2877	Down	0.00871202	0.290229	COG2007/Translation, ribosomal structure and biogenesis ;/Ribosomal protein S8E	GO:0030529//ribonucleoprotein complex;GO:0009536//plastid	GO:0003723//RNA binding;GO:0005198//structural molecule activity	GO:0010467//gene expression	ko03010//Ribosome	ribosomal subunit 8E protein [Brachypodium sylvaticum]
GW_rep_c100653	775	5	0	-12.2877	Down	0.00871202	0.290322	COG4451/Energy production and conversion ;/Ribulose bisphosphate carboxylase small subunit	GO:0043231//intracellular membrane-bounded organelle	GO:0016831//carboxy-lyase activity;GO:0016491//oxidoreductase activity	GO:0043094	ko00710//Carbon fixation in photosynthetic organisms;ko01120//Microbial metabolism in diverse environments;ko01100//Metabolic pathways;ko00630//Glyoxylate and dicarboxylate metabolism	ribulose-1,5-bisphosphate carboxylase/oxygenase small subunit [Triticum aestivum]
GW_c49340	214	5	0	-12.2877	Down	0.00871202	0.290415	-	-	GO:0003824//catalytic activity	GO:0008152//metabolic process	ko00710//Carbon fixation in photosynthetic organisms;ko01120//Microbial metabolism in diverse environments;ko01100//Metabolic pathways;ko00630//Glyoxylate and dicarboxylate metabolism	ribulose-1,5-bisphosphate carboxylase/oxygenase small subunit [Triticum aestivum]
GW_rep_c100317	629	5	0	-12.2877	Down	0.00871202	0.290508	-	-	-	-	-	unknown protein [Oryza sativa Japonica Group]
GW_rep_c17857	673	5	0	-12.2877	Down	0.00871202	0.290601	COG5068/Transcription ;/Regulator of arginine metabolism and related MADS box-containing transcription factors	GO:0043231//intracellular membrane-bounded organelle	GO:0003677//DNA binding	GO:0048506;GO:0009409//response to cold;GO:0006351//transcription, DNA-dependent	-	ODDSOC1 [Hordeum vulgare subsp. vulgare]
GW_rep_c101834	465	5	0	-12.2877	Down	0.00871202	0.290694	COG1154/Coenzyme transport and metabolism ; Lipid transport and metabolism ;/Deoxyxylulose-5-phosphate synthase	GO:0043231//intracellular membrane-bounded organelle	GO:0016903//oxidoreductase activity, acting on the aldehyde or oxo group of donors;GO:0016744	GO:0006772//thiamine metabolic process;GO:0006721//terpenoid metabolic process	ko00900//Terpenoid backbone biosynthesis;ko01100//Metabolic pathways;ko01110//Biosynthesis of secondary metabolites	hypothetical protein SORBIDRAFT_09g020140 [Sorghum bicolor]
GW_rep_c11396	640	5	0	-12.2877	Down	0.00871202	0.290787	-	GO:0031224//intrinsic to membrane;GO:0043231//intracellular membrane-bounded organelle	GO:0046872//metal ion binding	-	-	Ca2+ binding protein cbp1 [Triticum aestivum]
GW_rep_c20871	262	5	0	-12.2877	Down	0.00871202	0.29088	-	-	-	-	-	-
GW_rep_c5666	457	5	0	-12.2877	Down	0.00871202	0.290974	-	GO:0031410//cytoplasmic vesicle	-	-	-	protein binding protein [Zea mays]
GW_c13050	355	5	0	-12.2877	Down	0.00871202	0.291067	-	-	-	-	-	putative SWIM protein; putative Zn-finger protein [Triticum aestivum]
GW_rep_c32403	87	5	0	-12.2877	Down	0.00871202	0.29116	-	-	-	-	-	-
GW_rep_c100760	603	5	0	-12.2877	Down	0.00871202	0.291254	COG0633/Energy production and conversion ;/Ferredoxin	GO:0009536//plastid	GO:0051536//iron-sulfur cluster binding	-	ko00195//Photosynthesis	RecName: Full=Ferredoxin, chloroplastic; Flags: Precursor
GW_rep_c105290	675	5	0	-12.2877	Down	0.00871202	0.291348	-	GO:0031410//cytoplasmic vesicle;GO:0043231//intracellular membrane-bounded organelle	GO:0016757//transferase activity, transferring glycosyl groups	-	-	hypothetical protein OsJ_08319 [Oryza sativa Japonica Group]
GW_c15664	266	5	0	-12.2877	Down	0.00871202	0.291441	-	-	-	-	-	-
GW_rep_c11534	939	5	0	-12.2877	Down	0.00871202	0.291535	-	-	-	-	-	Os03g0836300 [Oryza sativa Japonica Group]
GW_rep_c108052	655	5	0	-12.2877	Down	0.00871202	0.291629	-	-	-	-	-	antifreeze protein [Saussurea involucrata]
GW_rep_c31083	98	5	0	-12.2877	Down	0.00871202	0.291722	-	-	-	-	-	-
GW_rep_c5706	489	5	0	-12.2877	Down	0.00871202	0.291816	-	GO:0043231//intracellular membrane-bounded organelle	GO:0016491//oxidoreductase activity	GO:0008152//metabolic process	-	hypothetical protein SORBIDRAFT_06g019950 [Sorghum bicolor]
GW_rep_c8127	652	5	0	-12.2877	Down	0.00871202	0.29191	-	-	-	-	-	beta-glucosidase aggregating factor precursor-like protein [Oryza sativa Japonica Group]
GW_rep_c10750	277	5	0	-12.2877	Down	0.00871202	0.292004	-	GO:0009536//plastid	-	GO:0006091//generation of precursor metabolites and energy	ko00196//Photosynthesis - antenna proteins;ko01100//Metabolic pathways	light harvesting chlorophyll a/b-binding protein Lhcb1 [Hordeum vulgare subsp. vulgare]
GW_c9733	387	5	0	-12.2877	Down	0.00871202	0.292098	-	GO:0044464//cell part	-	-	-	hypothetical protein OsI_11770 [Oryza sativa Indica Group]
GW_c8096	432	5	0	-12.2877	Down	0.00871202	0.292192	-	-	-	-	-	-
GW_rep_c28628	130	5	0	-12.2877	Down	0.00871202	0.292286	-	-	-	-	-	-
GW_c8594	361	5	0	-12.2877	Down	0.00871202	0.292381	-	-	GO:0003676//nucleic acid binding	-	-	hypothetical protein SORBIDRAFT_09g023640 [Sorghum bicolor]
GW_rep_c7459	475	5	0	-12.2877	Down	0.00871202	0.292475	-	-	GO:0004674//protein serine/threonine kinase activity	GO:0009648//photoperiodism;GO:0006464//protein modification process	ko04712//Circadian rhythm - plant	mitogen-activated protein kinase [Triticum aestivum]
GW_rep_c14307	290	5	0	-12.2877	Down	0.00871202	0.292569	COG0515/General function prediction only ; Signal transduction mechanisms ; Transcription ; Replication, recombination and repair ;/Serine/threonine protein kinase	-	GO:0004672//protein kinase activity;GO:0000166//nucleotide binding	GO:0009987//cellular process	ko04626//Plant-pathogen interaction;ko04075//Plant hormone signal transduction	hypothetical protein OsJ_33343 [Oryza sativa Japonica Group]
GW_rep_c15730	896	5	0	-12.2877	Down	0.00871202	0.292664	COG1290/Energy production and conversion ;/Cytochrome b subunit of the bc complex	GO:0009521;GO:0031224//intrinsic to membrane;GO:0009534//chloroplast thylakoid	GO:0043168	GO:0044237//cellular metabolic process;GO:0031647//regulation of protein stability	ko01100//Metabolic pathways;ko00195//Photosynthesis	photosystem II phosphoprotein [Agrostis stolonifera]
GW_c25139	436	5	0	-12.2877	Down	0.00871202	0.292758	-	-	-	-	-	Os04g0451700 [Oryza sativa Japonica Group]
GW_rep_c37054	584	5	0	-12.2877	Down	0.00871202	0.292853	-	GO:0043231//intracellular membrane-bounded organelle;GO:0031410//cytoplasmic vesicle	GO:0016645//oxidoreductase activity, acting on the CH-NH group of donors	GO:0006560//proline metabolic process;GO:0006536//glutamate metabolic process;GO:0006950//response to stress	ko00330//Arginine and proline metabolism;ko01100//Metabolic pathways;ko01110//Biosynthesis of secondary metabolites	hypothetical protein SORBIDRAFT_01g029660 [Sorghum bicolor]
GW_c7632	385	5	0	-12.2877	Down	0.00871202	0.292947	-	-	GO:0016421//CoA carboxylase activity;GO:0016879//ligase activity, forming carbon-nitrogen bonds;GO:0032559	GO:0006631//fatty acid metabolic process	ko04910//Insulin signaling pathway;ko00061//Fatty acid biosynthesis;ko01100//Metabolic pathways;ko00640//Propanoate metabolism;ko00620//Pyruvate metabolism	cytosolic acetyl-CoA carboxylase [Triticum aestivum]
GW_rep_c102353	442	5	0	-12.2877	Down	0.00871202	0.293042	COG0436/Amino acid transport and metabolism ;/Aspartate/tyrosine/aromatic aminotransferase	GO:0005618//cell wall;GO:0009532//plastid stroma;GO:0042579//microbody;GO:0005576//extracellular region	GO:0016755;GO:0047635;GO:0016846//carbon-sulfur lyase activity;GO:0048037//cofactor binding	GO:0006749//glutathione metabolic process;GO:0008652//cellular amino acid biosynthetic process;GO:0043094;GO:0006950//response to stress	ko00710//Carbon fixation in photosynthetic organisms;ko01120//Microbial metabolism in diverse environments;ko01100//Metabolic pathways;ko00250//Alanine, aspartate and glutamate metabolism	alanine aminotransferase [Oryza sativa Indica Group]
GW_c8618	511	5	0	-12.2877	Down	0.00871202	0.293137	-	-	-	-	ko04626//Plant-pathogen interaction	hypothetical protein SORBIDRAFT_07g025850 [Sorghum bicolor]
GW_rep_c108235	409	5	0	-12.2877	Down	0.00871202	0.293231	-	-	-	-	-	-
GW_rep_c21063	618	5	0	-12.2877	Down	0.00871202	0.293326	-	-	-	-	-	-
GW_rep_c8206	684	5	0	-12.2877	Down	0.00871202	0.293421	COG0088/Translation, ribosomal structure and biogenesis ;/Ribosomal protein L4	GO:0030529//ribonucleoprotein complex;GO:0009536//plastid	GO:0003723//RNA binding;GO:0005198//structural molecule activity	GO:0010467//gene expression	ko03010//Ribosome	hypothetical protein SORBIDRAFT_06g014470 [Sorghum bicolor]
GW_c9687	616	5	0	-12.2877	Down	0.00871202	0.293516	-	-	-	-	-	hypothetical protein [Zea mays]
GW_c32275	413	5	0	-12.2877	Down	0.00871202	0.293611	-	-	-	-	-	-
GW_rep_c103414	366	5	0	-12.2877	Down	0.00871202	0.293706	COG4447/General function prediction only ;/Uncharacterized protein related to plant photosystem II stability/assembly factor	GO:0009532//plastid stroma;GO:0044436;GO:0009534//chloroplast thylakoid	GO:0004871//signal transducer activity	GO:0065003;GO:0006996//organelle organization;GO:0010038//response to metal ion	-	hypothetical protein SORBIDRAFT_10g031120 [Sorghum bicolor]
GW_rep_c107382	346	5	0	-12.2877	Down	0.00871202	0.293801	COG0469/Carbohydrate transport and metabolism ;/Pyruvate kinase	GO:0016020//membrane	GO:0031420;GO:0016301//kinase activity	GO:0006796//phosphate metabolic process;GO:0010038//response to metal ion;GO:0006007//glucose catabolic process	ko00230//Purine metabolism;ko04930//Type II diabetes mellitus;ko00710//Carbon fixation in photosynthetic organisms;ko01120//Microbial metabolism in diverse environments;ko01100//Metabolic pathways;ko00620//Pyruvate metabolism;ko01110//Biosynthesis of secondary metabolites;ko00010//Glycolysis / Gluconeogenesis	pyruvate kinase, cytosolic isozyme [Zea mays]
GW_rep_c16757	255	5	0	-12.2877	Down	0.00871202	0.293897	-	-	-	-	-	-
GW_c16430	354	5	0	-12.2877	Down	0.00871202	0.293992	-	-	-	-	-	-
GW_c22947	409	5	0	-12.2877	Down	0.00871202	0.294087	-	GO:0043231//intracellular membrane-bounded organelle	-	-	-	hypothetical protein LOC100273837 [Zea mays]
GW_rep_c100527	503	5	0	-12.2877	Down	0.00871202	0.294183	-	GO:0009570//chloroplast stroma;GO:0009534//chloroplast thylakoid;GO:0009522//photosystem I	-	GO:0044237//cellular metabolic process	ko01100//Metabolic pathways;ko00195//Photosynthesis	RecName: Full=Photosystem I reaction center subunit IV, chloroplastic; Short=PSI-E; AltName: Full=Photosystem I 10.8 kDa polypeptide; Flags: Precursor
GW_c8166	418	5	0	-12.2877	Down	0.00871202	0.294278	-	-	-	-	-	-
GW_c51326	523	5	0	-12.2877	Down	0.00871202	0.294374	COG3979/General function prediction only ;/Uncharacterized protein contain chitin-binding domain type 3	-	GO:0004553//hydrolase activity, hydrolyzing O-glycosyl compounds;GO:0030247//polysaccharide binding	GO:0006026	ko00520//Amino sugar and nucleotide sugar metabolism	chitinase 2 [Triticum aestivum]
GW_rep_c16973	131	5	0	-12.2877	Down	0.00871202	0.294469	-	-	-	-	-	-
GW_rep_c20666	162	5	0	-12.2877	Down	0.00871202	0.294565	-	GO:0043231//intracellular membrane-bounded organelle	GO:0003824//catalytic activity	-	-	hypothetical protein OsJ_11044 [Oryza sativa Japonica Group]
GW_rep_c19495	162	5	0	-12.2877	Down	0.00871202	0.29466	-	GO:0043231//intracellular membrane-bounded organelle	-	-	-	hypothetical protein SORBIDRAFT_09g019970 [Sorghum bicolor]
GW_rep_c103389	385	5	0	-12.2877	Down	0.00871202	0.294756	-	-	-	-	-	chloroplast inner envelope protein, putative, expressed [Oryza sativa (japonica cultivar-group)]
GW_rep_c7382	449	5	0	-12.2877	Down	0.00871202	0.294852	-	GO:0031410//cytoplasmic vesicle;GO:0043231//intracellular membrane-bounded organelle	GO:0016788//hydrolase activity, acting on ester bonds	GO:0044238//primary metabolic process	-	hypothetical protein SORBIDRAFT_02g002860 [Sorghum bicolor]
GW_rep_c100750	194	5	0	-12.2877	Down	0.00871202	0.294948	COG2036/Chromatin structure and dynamics ;/Histones H3 and H4	GO:0000785//chromatin;GO:0043231//intracellular membrane-bounded organelle	GO:0003676//nucleic acid binding	GO:0034728	ko05322//Systemic lupus erythematosus	histone 4 [Picea abies]
GW_c14486	565	5	0	-12.2877	Down	0.00871202	0.295044	-	GO:0043229//intracellular organelle;GO:0030529//ribonucleoprotein complex	GO:0005198//structural molecule activity	GO:0010467//gene expression	ko03010//Ribosome	hypothetical protein OsJ_12413 [Oryza sativa Japonica Group]
GW_rep_c102557	501	5	0	-12.2877	Down	0.00871202	0.29514	COG0509/Amino acid transport and metabolism ;/Glycine cleavage system H protein (lipoate-binding)	GO:0043234//protein complex;GO:0009536//plastid	GO:0005488//binding	GO:0006546//glycine catabolic process;GO:0043094	-	Os10g0516100 [Oryza sativa Japonica Group]
GW_c11957	456	5	0	-12.2877	Down	0.00871202	0.295236	-	-	-	-	-	hypothetical protein SORBIDRAFT_01g003422 [Sorghum bicolor]
GW_rep_c100639	390	5	0	-12.2877	Down	0.00871202	0.295332	-	-	-	-	-	-
GW_c12930	354	5	0	-12.2877	Down	0.00871202	0.295428	-	GO:0005635//nuclear envelope	-	GO:0006406//mRNA export from nucleus	-	hypothetical protein OsJ_07368 [Oryza sativa Japonica Group]
GW_rep_c31152	121	5	0	-12.2877	Down	0.00871202	0.295525	-	-	-	-	-	-
GW_c16571	539	5	0	-12.2877	Down	0.00871202	0.295621	-	-	-	-	-	-
GW_rep_c107858	434	5	0	-12.2877	Down	0.00871202	0.295717	-	GO:0044464//cell part	-	-	ko01100//Metabolic pathways;ko00195//Photosynthesis	photosystem II reaction center W protein [Zea mays]
GW_rep_c21376	151	5	0	-12.2877	Down	0.00871202	0.295814	-	-	-	-	-	-
GW_rep_c104664	846	5	0	-12.2877	Down	0.00871202	0.29591	-	-	-	-	-	hypothetical protein SORBIDRAFT_0070s002020 [Sorghum bicolor]
GW_c9818	355	5	0	-12.2877	Down	0.00871202	0.296007	-	-	-	-	-	putative copia-type pol polyprotein [Oryza sativa Japonica Group]
GW_rep_c101179	892	5	0	-12.2877	Down	0.00871202	0.296103	-	-	GO:0005506//iron ion binding	GO:0015669//gas transport	-	RecName: Full=Non-symbiotic hemoglobin; AltName: Full=HORvu GLB1; AltName: Full=Non-legume hemoglobin
GW_rep_c102497	448	4	0	-11.9658	Down	0.0215578	0.337536	-	GO:0009523//photosystem II;GO:0009532//plastid stroma;GO:0009534//chloroplast thylakoid;GO:0005576//extracellular region	-	-	ko01100//Metabolic pathways;ko00195//Photosynthesis	putative oxygen-evolving complex precursor [Triticum aestivum]
GW_rep_c105686	429	4	0	-11.9658	Down	0.0215578	0.337586	-	GO:0009536//plastid	GO:0019203//carbohydrate phosphatase activity	GO:0005975//carbohydrate metabolic process	ko04910//Insulin signaling pathway;ko00051//Fructose and mannose metabolism;ko00710//Carbon fixation in photosynthetic organisms;ko00680//Methane metabolism;ko01120//Microbial metabolism in diverse environments;ko01100//Metabolic pathways;ko00030//Pentose phosphate pathway;ko01110//Biosynthesis of secondary metabolites;ko00010//Glycolysis / Gluconeogenesis	RecName: Full=Fructose-1,6-bisphosphatase, chloroplastic; Short=FBPase; AltName: Full=D-fructose-1,6-bisphosphate 1-phosphohydrolase; Flags: Precursor
GW_rep_c101029	653	4	0	-11.9658	Down	0.0215578	0.337637	-	GO:0044424//intracellular part	GO:0046914//transition metal ion binding;GO:0016702//oxidoreductase activity, acting on single donors with incorporation of molecular oxygen, incorporation of two atoms of oxygen	GO:0006633//fatty acid biosynthetic process;GO:0009607//response to biotic stimulus;GO:0006950//response to stress;GO:0006091//generation of precursor metabolites and energy	ko00592//alpha-Linolenic acid metabolism;ko00591//Linoleic acid metabolism;ko01100//Metabolic pathways	lipoxygenase 2 [Triticum aestivum]
GW_c33139	194	4	0	-11.9658	Down	0.0215578	0.337688	-	-	-	-	-	-
GW_rep_c12061	428	4	0	-11.9658	Down	0.0215578	0.337739	-	-	GO:0004672//protein kinase activity;GO:0000166//nucleotide binding	-	-	hypothetical protein SORBIDRAFT_08g015230 [Sorghum bicolor]
GW_c104085	444	4	0	-11.9658	Down	0.0215578	0.33779	COG1208/Cell wall/membrane/envelope biogenesis ; Translation, ribosomal structure and biogenesis ;/Nucleoside-diphosphate-sugar pyrophosphorylase involved in lipopolysaccharide biosynthesis/translation initiation factor 2B, gamma/epsilon subunits (eIF-2Bgamma/eIF-2Bepsilon)	GO:0042579//microbody	GO:0008905	GO:0008152//metabolic process;GO:0010038//response to metal ion	ko00051//Fructose and mannose metabolism;ko00520//Amino sugar and nucleotide sugar metabolism;ko01100//Metabolic pathways;ko01110//Biosynthesis of secondary metabolites	hypothetical protein SORBIDRAFT_01g043370 [Sorghum bicolor]
GW_rep_c108240	260	4	0	-11.9658	Down	0.0215578	0.337841	-	GO:0031224//intrinsic to membrane	-	GO:0006810//transport	-	aquaporin [Hordeum vulgare]
GW_c41792	396	4	0	-11.9658	Down	0.0215578	0.337891	COG4451/Energy production and conversion ;/Ribulose bisphosphate carboxylase small subunit	GO:0043231//intracellular membrane-bounded organelle	GO:0016831//carboxy-lyase activity;GO:0016491//oxidoreductase activity	GO:0043094	ko00710//Carbon fixation in photosynthetic organisms;ko01120//Microbial metabolism in diverse environments;ko01100//Metabolic pathways;ko00630//Glyoxylate and dicarboxylate metabolism	ribulose-1,5-bisphosphate carboxylase/oxygenase small subunit [Triticum aestivum]
GW_rep_c17016	604	4	0	-11.9658	Down	0.0215578	0.337942	-	GO:0031410//cytoplasmic vesicle	-	-	-	hypothetical protein SORBIDRAFT_01g039360 [Sorghum bicolor]
GW_rep_c101593	595	4	0	-11.9658	Down	0.0215578	0.337993	-	-	-	-	-	-
GW_rep_c15251	584	4	0	-11.9658	Down	0.0215578	0.338044	-	-	GO:0022892	GO:0015031//protein transport	-	hypothetical protein OsJ_12243 [Oryza sativa Japonica Group]
GW_rep_c17354	699	4	0	-11.9658	Down	0.0215578	0.338095	-	GO:0043231//intracellular membrane-bounded organelle	GO:0042802//identical protein binding;GO:0003677//DNA binding	GO:0003002//regionalization;GO:0051301//cell division	-	Os12g0122000 [Oryza sativa Japonica Group]
GW_rep_c13960	249	4	0	-11.9658	Down	0.0215578	0.338146	-	-	-	-	-	-
GW_rep_c100557	270	4	0	-11.9658	Down	0.0215578	0.338197	COG0656/General function prediction only ;/Aldo/keto reductases, related to diketogulonate reductase	GO:0043231//intracellular membrane-bounded organelle	GO:0003824//catalytic activity	GO:0008152//metabolic process	ko00120//Primary bile acid biosynthesis;ko00930//Caprolactam degradation;ko00980//Metabolism of xenobiotics by cytochrome P450;ko00140//Steroid hormone biosynthesis;ko00590//Arachidonic acid metabolism;ko00051//Fructose and mannose metabolism;ko00591//Linoleic acid metabolism;ko01120//Microbial metabolism in diverse environments;ko01100//Metabolic pathways;ko00625//Chloroalkane and chloroalkene d…	deoxymugineic acid synthase1 [Triticum aestivum]
GW_rep_c44805	59	4	0	-11.9658	Down	0.0215578	0.338248	-	-	-	-	-	-
GW_c46031	97	4	0	-11.9658	Down	0.0215578	0.338299	-	-	-	-	-	-
GW_rep_c14444	364	4	0	-11.9658	Down	0.0215578	0.33835	-	-	-	-	-	-
GW_c35426	521	4	0	-11.9658	Down	0.0215578	0.338401	-	-	-	-	-	hypothetical protein OsI_05624 [Oryza sativa Indica Group]
GW_rep_c21357	200	4	0	-11.9658	Down	0.0215578	0.338452	-	GO:0009536//plastid	-	GO:0006091//generation of precursor metabolites and energy	ko00196//Photosynthesis - antenna proteins;ko01100//Metabolic pathways	chlorophyll a-b binding protein [Triticum aestivum]
GW_c23976	409	4	0	-11.9658	Down	0.0215578	0.338503	-	GO:0044464//cell part	-	-	-	sulphate transporter protein [Sporobolus stapfianus]
[truncated: 24,542 more rows]
