# Supplementary material for: Transcriptome Exploration in Leymus chinensis under Saline-Alkaline Treatment Using 454 Pyrosequencing
Source: PLoS One. 2013 Jan 24;8(1):e53632. doi: 10.1371/journal.pone.0053632 (PMC3554714; doi:10.1371/journal.pone.0053632)
Supplement: Table S3 — The up-regulated enrichment pathways. (XLS) [file pone.0053632.s003.xls]

## Sheet: control-VS-sample_UP_keggriched
Table S3 The up-regulated enrichment pathway.
Calcium signaling pathway	287	643	6.36e-11	9.29e-09	ko04020	GW_rep_c54463;GW_rep_c9255;GW_rep_c1980;GW_c22502;GW_rep_c7824;GW_rep_c53382;GW_rep_c75555;GW_c17116;GW_rep_c71735;GW_c20122;GW_c10993;GW_rep_c62112;GW_rep_c89203;GW_rep_c19644;GW_rep_c12924;GW_rep_c61074;GW_rep_c24511;GW_rep_c61201;GW_rep_c29399;GW_c65034;GW_rep_c61058;GW_rep_c70027;GW_c57667;GW_rep_c94417;GW_rep_c91356;GW_c18644;GW_rep_c56131;GW_rep_c54409;GW_rep_c77755;GW_c26590;GW_c45803;GW_c…
Fatty acid biosynthesis	238	521	2.05e-08	2.9e-06	ko00071	GW_rep_c1437;GW_c14037;GW_rep_c66890;GW_rep_c68308;GW_rep_c67749;GW_rep_c32972;GW_c51994;GW_rep_c6231;GW_rep_c7141;GW_rep_c93353;GW_rep_c71129;GW_c6086;GW_rep_c81684;GW_rep_c69105;GW_rep_c78383;GW_c23242;GW_rep_c55631;GW_c30098;GW_rep_c93633;GW_c57914;GW_rep_c86802;GW_rep_c53719;GW_c13360;GW_c22282;GW_rep_c19823;GW_c60365;GW_rep_c17828;GW_rep_c93189;GW_c18581;GW_c85323;GW_rep_c77784;GW_rep_c18962…
Oxidative phosphorylation	268	696	3.98e-08	2.9e-06	ko00190	GW_rep_c98135;GW_rep_c4301;GW_rep_c49911;GW_rep_c64849;GW_rep_c55205;GW_rep_c56023;GW_rep_c69036;GW_rep_c36276;GW_rep_c80121;GW_rep_c55569;GW_c6189;GW_rep_c75306;GW_rep_c60477;GW_rep_c13633;GW_rep_c61104;GW_rep_c63584;GW_rep_c59667;GW_rep_c77543;GW_rep_c66623;GW_rep_c59630;GW_rep_c97829;GW_c17985;GW_rep_c74484;GW_rep_c80002;GW_rep_c82482;GW_rep_c24417;GW_rep_c74756;GW_rep_c80539;GW_rep_c21310;GW_…
Flavonoid biosynthesis	227	412	2.09e-07	1.99649e-06	ko00941	GW_rep_c60982;GW_rep_c55221;GW_rep_c59939;GW_rep_c1683;GW_rep_c6515;GW_c4876;GW_rep_c80314;GW_rep_c54104;GW_rep_c9278;GW_rep_c72532;GW_rep_c6178;GW_c14267;GW_rep_c8497;GW_rep_c21730;GW_rep_c60940;GW_rep_c55464;GW_rep_c7532;GW_rep_c11386;GW_rep_c41281;GW_rep_c74487;GW_rep_c65221;GW_rep_c7018;GW_rep_c64642;GW_rep_c84712;GW_rep_c61472;GW_rep_c74046;GW_rep_c35313;GW_rep_c18918;GW_rep_c5911;GW_rep_c74…
Peroxisome	213	326	7.26e-07	3.53e-05	ko04146	GW_rep_c2908;GW_c14037;GW_rep_c59389;GW_rep_c36770;GW_rep_c3153;GW_rep_c3311;GW_rep_c54705;GW_rep_c43920;GW_rep_c59612;GW_rep_c63084;GW_rep_c59045;GW_rep_c4330;GW_rep_c66890;GW_rep_c4088;GW_rep_c57198;GW_rep_c68308;GW_rep_c94087;GW_c7411;GW_rep_c70196;GW_rep_c64593;GW_rep_c61577;GW_c17034;GW_c51994;GW_rep_c84279;GW_rep_c7141;GW_rep_c93353;GW_rep_c62707;GW_rep_c81168;GW_rep_c66164;GW_rep_c67021;GW…
Cytokine-cytokine receptor interaction	130	278	2.6e-06	3.53e-05	ko04060	GW_rep_c19672;GW_rep_c7679;GW_rep_c18250;GW_rep_c10911;GW_rep_c65326;GW_c4292;GW_rep_c86329;GW_c19773;GW_rep_c76925;GW_rep_c68876;GW_rep_c16844;GW_rep_c82062;GW_rep_c35458;GW_rep_c15233;GW_c64315;GW_rep_c82280;GW_rep_c34328;GW_c39522;GW_rep_c17397;GW_rep_c18537;GW_c23914;GW_c39528;GW_c31627;GW_c26485;GW_c19257;GW_rep_c99576;GW_c25763;GW_rep_c86509;GW_rep_c27902;GW_rep_c45160;GW_rep_c89876;GW_c185…
ABC transporters	129	243	1.07903e-05	1.22e-05	ko02010	GW_rep_c1226;GW_rep_c513;GW_rep_c1180;GW_rep_c874;GW_rep_c7698;GW_c3073;GW_rep_c21254;GW_c3807;GW_c15969;GW_c9441;GW_rep_c16978;GW_c14174;GW_rep_c12717;GW_c11152;GW_rep_c63580;GW_c6754;GW_rep_c14490;GW_rep_c11780;GW_c17264;GW_c20884;GW_c15959;GW_c32454;GW_c14129;GW_rep_c97668;GW_rep_c81972;GW_c44242;GW_c22875;GW_c21559;GW_c38115;GW_c84956;GW_c24743;GW_rep_c77477;GW_rep_c25277;GW_rep_c33497;GW_c34…
Phenylpropanoid biosynthesis	705	1253	1.37e-05	0.000446	ko00940	GW_rep_c58271;GW_rep_c28111;GW_rep_c62279;GW_rep_c59959;GW_rep_c55221;GW_rep_c38842;GW_rep_c71800;GW_rep_c63749;GW_rep_c59939;GW_rep_c18389;GW_rep_c27007;GW_rep_c62791;GW_rep_c6515;GW_rep_c56641;GW_rep_c9278;GW_rep_c53670;GW_rep_c65476;GW_rep_c72532;GW_rep_c55669;GW_rep_c3736;GW_rep_c12306;GW_rep_c71372;GW_rep_c7322;GW_rep_c6178;GW_rep_c63829;GW_rep_c8497;GW_rep_c56993;GW_rep_c71835;GW_rep_c8755;…
NHX antiporter	302	627	4.7e-06	0.00611244	ko04260	GW_rep_c66949;GW_c31718;GW_rep_c48703;GW_rep_c12629;GW_rep_c79680;GW_c41448;GW_rep_c81508;GW_rep_c81821;GW_rep_c86814;GW_rep_c71146;GW_rep_c59611;GW_rep_c59851;GW_rep_c80473;GW_rep_c57383;GW_rep_c59585;GW_rep_c55166;GW_rep_c42574;GW_rep_c57746;GW_rep_c76045;GW_rep_c66465;GW_rep_c66022;GW_rep_c58152;GW_rep_c66861;GW_rep_c87034;GW_rep_c35718;GW_rep_c59395;GW_rep_c41363;GW_rep_c60100;GW_c46297;GW_re…
RNA transport	338	684	0.0308193	0.00604244	ko03013	GW_rep_c61600;GW_rep_c47802;GW_rep_c72080;GW_rep_c82891;GW_rep_c68439;GW_rep_c50861;GW_rep_c82500;GW_rep_c21407;GW_rep_c82249;GW_rep_c73908;GW_c11262;GW_rep_c66210;GW_rep_c57597;GW_rep_c23319;GW_rep_c39598;GW_rep_c78205;GW_c22141;GW_rep_c62843;GW_rep_c91914;GW_rep_c54467;GW_rep_c74856;GW_rep_c78166;GW_rep_c19696;GW_rep_c17374;GW_rep_c70683;GW_rep_c81146;GW_rep_c21769;GW_rep_c78156;GW_rep_c64539;G…
Adipocytokine signaling pathway	87	167	0.000600345	0.0134847	ko04920	GW_c4188;GW_rep_c66890;GW_rep_c7598;GW_rep_c68308;GW_rep_c8210;GW_c51994;GW_rep_c7141;GW_rep_c15539;GW_rep_c61887;GW_rep_c13571;GW_rep_c65867;GW_c57914;GW_rep_c80018;GW_rep_c78478;GW_rep_c19823;GW_c18581;GW_rep_c26489;GW_c85323;GW_rep_c59098;GW_rep_c82050;GW_c19212;GW_rep_c56184;GW_c85027;GW_rep_c17593;GW_c29815;GW_c46165;GW_rep_c68751;GW_c84539;GW_rep_c71450;GW_rep_c72733;GW_rep_c86587;GW_rep_c8…
Selenocompound metabolism	142	292	0.000851527	0.0174956	ko00450	GW_rep_c29444;GW_rep_c27733;GW_rep_c54459;GW_rep_c67314;GW_rep_c64414;GW_rep_c8866;GW_rep_c64994;GW_c8527;GW_rep_c83520;GW_rep_c66917;GW_rep_c74990;GW_rep_c59994;GW_rep_c63353;GW_rep_c92151;GW_rep_c64410;GW_rep_c81694;GW_rep_c67593;GW_rep_c21912;GW_rep_c75666;GW_c13841;GW_rep_c75123;GW_rep_c60142;GW_rep_c64548;GW_rep_c53153;GW_rep_c84651;GW_c33335;GW_rep_c85578;GW_rep_c76728;GW_rep_c99182;GW_rep_…
Galactose metabolism	280	613	0.000898748	0.0174956	ko00052	GW_rep_c90562;GW_rep_c3640;GW_rep_c55964;GW_rep_c44669;GW_rep_c58570;GW_rep_c57224;GW_rep_c27483;GW_rep_c67585;GW_rep_c37775;GW_rep_c70719;GW_rep_c72712;GW_c2385;GW_rep_c4226;GW_rep_c38767;GW_rep_c64550;GW_rep_c5382;GW_rep_c69060;GW_rep_c59331;GW_rep_c74806;GW_rep_c62884;GW_rep_c29137;GW_rep_c70895;GW_rep_c73856;GW_rep_c62062;GW_rep_c41207;GW_rep_c84238;GW_rep_c15269;GW_rep_c54292;GW_rep_c60308;G…
Pyrimidine metabolism	223	480	0.000979993	0.0178849	ko00240	GW_rep_c512;GW_c9546;GW_rep_c1877;GW_rep_c57865;GW_rep_c4938;GW_c3734;GW_rep_c45529;GW_rep_c17702;GW_rep_c73401;GW_c4681;GW_c12281;GW_rep_c14062;GW_rep_c64646;GW_c11908;GW_rep_c83520;GW_rep_c75135;GW_rep_c7754;GW_rep_c40176;GW_rep_c58370;GW_rep_c23350;GW_c19642;GW_c13422;GW_rep_c35581;GW_rep_c77391;GW_c17630;GW_rep_c12856;GW_c65287;GW_c13534;GW_rep_c68268;GW_c27260;GW_rep_c73809;GW_rep_c61872;GW_…
Biosynthesis of secondary metabolites	3029	7391	0.00167567	0.0287048	ko01110	GW_rep_c1383;GW_rep_c398;GW_rep_c96902;GW_rep_c1128;GW_rep_c58271;GW_rep_c963;GW_rep_c1437;GW_rep_c3282;GW_rep_c3640;GW_rep_c60982;GW_rep_c1900;GW_rep_c2908;GW_rep_c98135;GW_rep_c2670;GW_rep_c1052;GW_rep_c28111;GW_rep_c55619;GW_rep_c1126;GW_rep_c29444;GW_rep_c62279;GW_rep_c59959;GW_rep_c48675;GW_rep_c55221;GW_rep_c38842;GW_rep_c71800;GW_rep_c5751;GW_rep_c66745;GW_c1502;GW_c2617;GW_rep_c13152;GW_r…
Chlorocyclohexane and chlorobenzene degradation	58	109	0.00242422	0.0353937	ko00361	GW_rep_c66949;GW_c31718;GW_rep_c48703;GW_rep_c12629;GW_rep_c79680;GW_c41448;GW_rep_c81508;GW_rep_c81821;GW_rep_c86814;GW_rep_c71146;GW_rep_c59611;GW_rep_c59851;GW_rep_c80473;GW_rep_c57383;GW_rep_c59585;GW_rep_c55166;GW_rep_c42574;GW_rep_c57746;GW_rep_c76045;GW_rep_c66465;GW_rep_c66022;GW_rep_c58152;GW_rep_c66861;GW_rep_c87034;GW_rep_c35718;GW_rep_c59395;GW_rep_c41363;GW_rep_c60100;GW_c46297;GW_re…
Flavone and flavonol biosynthesis	124	259	0.00343676	0.0477874	ko00944	GW_rep_c224;GW_rep_c55669;GW_rep_c8904;GW_rep_c6178;GW_rep_c71835;GW_rep_c66727;GW_rep_c60940;GW_rep_c74487;GW_rep_c80357;GW_rep_c65485;GW_c24858;GW_c9506;GW_rep_c62602;GW_rep_c79753;GW_rep_c78573;GW_rep_c81013;GW_rep_c56215;GW_rep_c99498;GW_rep_c13389;GW_c45874;GW_rep_c9493;GW_rep_c89760;GW_rep_c8597;GW_rep_c18181;GW_rep_c85219;GW_rep_c49423;GW_rep_c88624;GW_rep_c72292;GW_c38915;GW_rep_c84990;GW…
Monoterpenoid biosynthesis	12	16	0.0042508	0.0564197	ko00902	GW_rep_c5902;GW_rep_c27987;GW_c27265;GW_c77480;GW_c35507;GW_rep_c36934;GW_rep_c41299;GW_rep_c7741;GW_c4367;GW_rep_c15351;GW_rep_c1456;GW_c22152
Spliceosome	431	993	0.00547029	0.0665552	ko03040	GW_rep_c3459;GW_rep_c71800;GW_rep_c5325;GW_c10544;GW_rep_c14050;GW_rep_c62979;GW_c7583;GW_rep_c13323;GW_rep_c6345;GW_rep_c54008;GW_rep_c59943;GW_rep_c6932;GW_rep_c65504;GW_rep_c23853;GW_rep_c30410;GW_rep_c60077;GW_rep_c54357;GW_c29513;GW_rep_c38537;GW_rep_c12717;GW_rep_c16164;GW_rep_c14302;GW_c51622;GW_rep_c10352;GW_rep_c28757;GW_c10515;GW_rep_c73937;GW_c35283;GW_c16913;GW_rep_c66064;GW_rep_c2999…
PPAR signaling pathway	274	617	0.00635128	0.0741829	ko03320	GW_rep_c16376;GW_c14037;GW_rep_c62279;GW_rep_c68732;GW_rep_c54534;GW_rep_c62892;GW_rep_c53599;GW_rep_c66890;GW_rep_c56705;GW_rep_c61639;GW_rep_c18110;GW_rep_c68308;GW_rep_c69683;GW_rep_c64593;GW_rep_c67549;GW_c51994;GW_rep_c84279;GW_rep_c7141;GW_rep_c53459;GW_rep_c61138;GW_rep_c93353;GW_rep_c60963;GW_rep_c59154;GW_rep_c69105;GW_rep_c43884;GW_c14816;GW_rep_c14929;GW_rep_c52917;GW_c23242;GW_rep_c59…
Bisphenol degradation	289	654	0.00704639	0.0776819	ko00363	GW_rep_c1608;GW_c10509;GW_rep_c76403;GW_rep_c2609;GW_rep_c43342;GW_rep_c75252;GW_rep_c29874;GW_rep_c30953;GW_rep_c6178;GW_rep_c76507;GW_rep_c63056;GW_rep_c77986;GW_rep_c15399;GW_rep_c38614;GW_rep_c7970;GW_rep_c9793;GW_rep_c72662;GW_rep_c36383;GW_rep_c61402;GW_rep_c59091;GW_rep_c17073;GW_c26594;GW_rep_c7319;GW_rep_c89272;GW_rep_c10049;GW_rep_c9337;GW_rep_c79845;GW_rep_c59218;GW_c8736;GW_rep_c81684…
Starch and sucrose metabolism	579	1361	0.00948189	0.0954728	ko00500	GW_rep_c224;GW_rep_c90562;GW_rep_c3640;GW_rep_c2415;GW_rep_c62279;GW_rep_c44669;GW_rep_c71800;GW_rep_c24089;GW_rep_c58570;GW_rep_c63749;GW_rep_c57224;GW_rep_c27483;GW_rep_c97699;GW_c19937;GW_rep_c58670;GW_rep_c59674;GW_rep_c10285;GW_rep_c70719;GW_rep_c6212;GW_c2385;GW_c45426;GW_rep_c38767;GW_rep_c6642;GW_rep_c64550;GW_rep_c7322;GW_rep_c59331;GW_rep_c74806;GW_c15421;GW_rep_c9597;GW_rep_c29137;GW_r…
C5-Branched dibasic acid metabolism	25	43	0.00997196	0.0960989	ko00660	GW_rep_c1383;GW_rep_c27086;GW_c8516;GW_rep_c62894;GW_rep_c57321;GW_rep_c49028;GW_rep_c18345;GW_rep_c74088;GW_rep_c41730;GW_rep_c42717;GW_rep_c67901;GW_c81758;GW_rep_c61859;GW_rep_c88058;GW_rep_c64055;GW_rep_c65564;GW_rep_c35461;GW_rep_c41379;GW_rep_c38941;GW_rep_c1284;GW_rep_c6596;GW_rep_c21125;GW_rep_c1901;GW_rep_c28572;GW_c47022
RNA polymerase	63	126	0.0102023	0.0960989	ko03020	GW_rep_c512;GW_rep_c4938;GW_rep_c17702;GW_rep_c14062;GW_rep_c7754;GW_rep_c12856;GW_c65287;GW_c13534;GW_c27260;GW_rep_c82154;GW_c97856;GW_rep_c79037;GW_c36708;GW_c23689;GW_rep_c68428;GW_rep_c32533;GW_c68257;GW_rep_c64797;GW_c76818;GW_c35004;GW_c45580;GW_c32340;GW_rep_c71041;GW_c30951;GW_c70672;GW_rep_c99791;GW_rep_c56167;GW_rep_c38259;GW_rep_c77507;GW_rep_c62662;GW_rep_c42582;GW_c42142;GW_rep_c416…
Anthocyanin biosynthesis	13	20	0.0184421	0.158385	ko00942	GW_rep_c8904;GW_rep_c56325;GW_rep_c5294;GW_rep_c81013;GW_rep_c49423;GW_rep_c18080;GW_rep_c84775;GW_rep_c34673;GW_rep_c13258;GW_rep_c76979;GW_rep_c62391;GW_rep_c20359;GW_rep_c5376
Peroxisome	358	833	0.0192291	0.160426	ko04146	GW_rep_c2908;GW_c14037;GW_rep_c59389;GW_rep_c36770;GW_rep_c3153;GW_rep_c3311;GW_rep_c54705;GW_rep_c43920;GW_rep_c59612;GW_rep_c63084;GW_rep_c59045;GW_rep_c4330;GW_rep_c66890;GW_rep_c4088;GW_rep_c57198;GW_rep_c68308;GW_rep_c94087;GW_c7411;GW_rep_c70196;GW_rep_c64593;GW_rep_c61577;GW_c17034;GW_c51994;GW_rep_c84279;GW_rep_c7141;GW_rep_c93353;GW_rep_c62707;GW_rep_c81168;GW_rep_c66164;GW_rep_c67021;GW…
DDT degradation	25	45	0.0206559	0.167542	ko00351	GW_rep_c66949;GW_c31718;GW_rep_c12629;GW_rep_c81508;GW_rep_c81821;GW_rep_c86814;GW_rep_c71146;GW_rep_c80473;GW_rep_c59585;GW_rep_c42574;GW_rep_c76045;GW_rep_c66465;GW_rep_c41363;GW_c46297;GW_rep_c56190;GW_rep_c31520;GW_c5044;GW_rep_c11943;GW_rep_c1560;GW_rep_c85924;GW_rep_c1802;GW_rep_c13990;GW_rep_c17071;GW_c11005;GW_rep_c8689
Folate biosynthesis	40	80	0.0352957	0.264265	ko00790	GW_rep_c7488;GW_rep_c6453;GW_rep_c70904;GW_rep_c67913;GW_rep_c84235;GW_c21964;GW_rep_c85257;GW_rep_c97743;GW_rep_c70348;GW_rep_c20430;GW_c30110;GW_rep_c28498;GW_rep_c84129;GW_rep_c83139;GW_rep_c83848;GW_c99577;GW_c32381;GW_rep_c61124;GW_rep_c72875;GW_rep_c59653;GW_rep_c97810;GW_rep_c59206;GW_rep_c81853;GW_c42918;GW_rep_c68576;GW_rep_c60920;GW_rep_c84328;GW_rep_c30082;GW_rep_c8888;GW_rep_c14982;GW…
Betalain biosynthesis	26	49	0.0365916	0.267119	ko00965	GW_rep_c67478;GW_rep_c85917;GW_rep_c84281;GW_rep_c93227;GW_rep_c76231;GW_rep_c21564;GW_rep_c64554;GW_rep_c53456;GW_rep_c85117;GW_rep_c83509;GW_rep_c17700;GW_rep_c87421;GW_rep_c81476;GW_rep_c31365;GW_c78013;GW_rep_c85801;GW_rep_c42605;GW_c95868;GW_rep_c52982;GW_c43263;GW_rep_c68425;GW_rep_c76109;GW_rep_c69689;GW_rep_c74727;GW_rep_c33055;GW_rep_c77828
Fluorobenzoate degradation	25	47	0.0386201	0.27505	ko00364	GW_rep_c79680;GW_rep_c59611;GW_rep_c59851;GW_rep_c57383;GW_rep_c57746;GW_rep_c66022;GW_rep_c58152;GW_rep_c66861;GW_rep_c87034;GW_rep_c59395;GW_rep_c60100;GW_rep_c80690;GW_rep_c4841;GW_rep_c58648;GW_rep_c58494;GW_rep_c58599;GW_rep_c72379;GW_rep_c65201;GW_rep_c18751;GW_rep_c76673;GW_rep_c67449;GW_rep_c46042;GW_rep_c57300;GW_rep_c7200;GW_rep_c14143
Cysteine and methionine metabolism	506	1212	0.0504893	0.335613	ko00270	GW_rep_c98135;GW_rep_c29444;GW_rep_c27733;GW_rep_c72189;GW_rep_c6262;GW_rep_c54459;GW_rep_c69746;GW_rep_c3296;GW_c5867;GW_c41535;GW_rep_c66759;GW_rep_c67314;GW_c4876;GW_rep_c71478;GW_rep_c59062;GW_rep_c58132;GW_rep_c58193;GW_rep_c56263;GW_rep_c68431;GW_rep_c51623;GW_rep_c64414;GW_rep_c54139;GW_c14267;GW_rep_c40678;GW_rep_c76627;GW_rep_c55382;GW_rep_c4492;GW_rep_c78273;GW_rep_c64826;GW_rep_c57095;…
Phosphonate and phosphinate metabolism	20	37	0.0505719	0.335613	ko00440	GW_rep_c17185;GW_rep_c76603;GW_rep_c16367;GW_rep_c97513;GW_c28772;GW_c40101;GW_rep_c67477;GW_rep_c69466;GW_rep_c59273;GW_rep_c54722;GW_c11366;GW_rep_c18151;GW_rep_c20467;GW_rep_c63064;GW_rep_c17658;GW_c14663;GW_rep_c7809;GW_c7309;GW_rep_c74863;GW_rep_c3357
Amino sugar and nucleotide sugar metabolism	335	794	0.0587173	0.372727	ko00520	GW_rep_c3640;GW_rep_c59659;GW_rep_c67585;GW_rep_c59674;GW_rep_c78049;GW_rep_c69887;GW_rep_c6212;GW_rep_c72712;GW_c2385;GW_c77454;GW_rep_c31275;GW_c10340;GW_rep_c89772;GW_rep_c7872;GW_rep_c60737;GW_c88757;GW_rep_c54292;GW_rep_c64681;GW_rep_c81079;GW_rep_c69337;GW_rep_c76114;GW_rep_c10179;GW_rep_c57614;GW_rep_c35664;GW_c45721;GW_rep_c27460;GW_rep_c54443;GW_c42829;GW_rep_c63011;GW_rep_c28100;GW_rep_…
RNA degradation	189	440	0.0711167	0.415322	ko03018	GW_rep_c764;GW_rep_c55619;GW_rep_c16398;GW_c7274;GW_rep_c2582;GW_c12734;GW_rep_c6932;GW_rep_c11054;GW_rep_c63950;GW_rep_c28820;GW_rep_c21407;GW_rep_c54492;GW_c21165;GW_rep_c16164;GW_rep_c12836;GW_rep_c23319;GW_c17607;GW_rep_c11401;GW_c19997;GW_rep_c19433;GW_rep_c51768;GW_c19064;GW_c15629;GW_rep_c91914;GW_rep_c11161;GW_rep_c54120;GW_c73361;GW_rep_c82081;GW_rep_c69848;GW_rep_c91797;GW_rep_c22971;GW…
Benzoxazinoid biosynthesis	94	212	0.0819814	0.44271	ko00402	GW_rep_c5084;GW_rep_c55669;GW_rep_c71835;GW_rep_c41281;GW_rep_c80357;GW_c26594;GW_rep_c57471;GW_rep_c13389;GW_rep_c78707;GW_c18085;GW_rep_c26734;GW_rep_c24891;GW_rep_c7811;GW_rep_c13315;GW_rep_c95069;GW_rep_c21127;GW_rep_c58039;GW_rep_c99494;GW_rep_c12860;GW_c34604;GW_rep_c24496;GW_rep_c22462;GW_rep_c18805;GW_rep_c99699;GW_rep_c73371;GW_rep_c20500;GW_rep_c18468;GW_rep_c66289;GW_rep_c39987;GW_c414…
Vitamin B6 metabolism	42	89	0.082932	0.44271	ko00750	GW_rep_c76403;GW_rep_c33797;GW_rep_c30953;GW_rep_c67817;GW_rep_c17073;GW_rep_c65706;GW_rep_c41612;GW_rep_c55081;GW_rep_c62237;GW_rep_c65697;GW_rep_c84475;GW_rep_c62123;GW_rep_c84559;GW_c45067;GW_rep_c84414;GW_rep_c44610;GW_rep_c72031;GW_rep_c87384;GW_rep_c85908;GW_rep_c85844;GW_rep_c51499;GW_rep_c77420;GW_rep_c87440;GW_rep_c85836;GW_rep_c78973;GW_c36869;GW_rep_c46996;GW_rep_c79848;GW_rep_c3610;GW…
Protein processing in endoplasmic reticulum	533	1291	0.0880715	0.45923	ko04141	GW_rep_c78211;GW_rep_c53838;GW_rep_c56689;GW_rep_c4265;GW_rep_c67105;GW_rep_c62979;GW_rep_c2637;GW_rep_c73252;GW_rep_c67189;GW_rep_c9125;GW_rep_c6298;GW_c27863;GW_rep_c65504;GW_rep_c8773;GW_rep_c4782;GW_rep_c54169;GW_rep_c38199;GW_rep_c71895;GW_c31244;GW_rep_c38537;GW_c21165;GW_rep_c11177;GW_rep_c65031;GW_rep_c22355;GW_rep_c66609;GW_rep_c29831;GW_rep_c73937;GW_rep_c85543;GW_rep_c73169;GW_rep_c614…
Fat digestion and absorption	19	37	0.0950682	0.470507	ko04975	GW_c14174;GW_rep_c59161;GW_rep_c12717;GW_rep_c25956;GW_c22875;GW_c90744;GW_rep_c40514;GW_rep_c79931;GW_c83308;GW_rep_c85584;GW_rep_c97626;GW_rep_c62639;GW_rep_c87195;GW_rep_c23750;GW_c6683;GW_c23945;GW_rep_c25932;GW_c32213;GW_c3964
Endocytosis	257	611	0.0973573	0.473806	ko04144	GW_c4427;GW_rep_c64787;GW_rep_c76046;GW_rep_c54495;GW_rep_c4589;GW_rep_c62979;GW_rep_c7049;GW_rep_c65504;GW_rep_c79243;GW_c17953;GW_rep_c66148;GW_rep_c56171;GW_rep_c38537;GW_rep_c5649;GW_rep_c7443;GW_c10004;GW_rep_c71511;GW_rep_c73937;GW_c23895;GW_rep_c21714;GW_rep_c62989;GW_rep_c56510;GW_rep_c81228;GW_rep_c13367;GW_rep_c71912;GW_rep_c56868;GW_rep_c53075;GW_rep_c45180;GW_rep_c73773;GW_rep_c9555;G…
Purine metabolism	345	829	0.103391	0.488513	ko00230	GW_rep_c512;GW_c1502;GW_c9546;GW_rep_c1877;GW_rep_c4938;GW_rep_c45529;GW_rep_c58027;GW_rep_c17702;GW_rep_c73401;GW_c7961;GW_rep_c13635;GW_c8489;GW_rep_c56262;GW_c4681;GW_c12281;GW_rep_c14062;GW_c24883;GW_rep_c31188;GW_rep_c79654;GW_rep_c64646;GW_c11908;GW_rep_c65856;GW_rep_c54292;GW_rep_c75135;GW_rep_c8591;GW_rep_c7754;GW_c8032;GW_rep_c53684;GW_c45148;GW_rep_c40176;GW_rep_c80298;GW_rep_c18985;GW_…
Tryptophan metabolism	193	455	0.103725	0.488513	ko00380	GW_rep_c59389;GW_rep_c36770;GW_rep_c59612;GW_rep_c75252;GW_rep_c12160;GW_rep_c11557;GW_rep_c67749;GW_rep_c17310;GW_rep_c4404;GW_rep_c4322;GW_rep_c61577;GW_rep_c7844;GW_rep_c32972;GW_rep_c59618;GW_rep_c6231;GW_rep_c8889;GW_rep_c62707;GW_rep_c67478;GW_rep_c10229;GW_rep_c67021;GW_c6086;GW_rep_c79845;GW_rep_c57471;GW_rep_c86457;GW_rep_c78383;GW_rep_c55631;GW_rep_c87953;GW_c50673;GW_rep_c86802;GW_rep_…
Limonene and pinene degradation	218	522	0.146503	0.613408	ko00903	GW_rep_c2609;GW_rep_c75252;GW_rep_c29874;GW_rep_c6178;GW_rep_c76507;GW_rep_c63056;GW_rep_c68308;GW_rep_c67749;GW_rep_c38614;GW_rep_c7970;GW_rep_c9793;GW_rep_c32972;GW_rep_c36383;GW_rep_c6231;GW_rep_c61402;GW_rep_c59091;GW_rep_c74260;GW_c69535;GW_c26594;GW_rep_c7319;GW_rep_c89272;GW_rep_c10049;GW_c6086;GW_rep_c79845;GW_c8736;GW_rep_c99498;GW_rep_c57471;GW_rep_c12912;GW_rep_c78383;GW_rep_c31979;GW_…
Amoebiasis	32	71	0.196509	0.709481	ko05146	GW_rep_c12157;GW_rep_c62737;GW_rep_c58872;GW_rep_c71511;GW_rep_c69298;GW_c32488;GW_rep_c29667;GW_rep_c58142;GW_rep_c56308;GW_rep_c76796;GW_rep_c95164;GW_rep_c56412;GW_rep_c83822;GW_rep_c59905;GW_rep_c67494;GW_rep_c71561;GW_rep_c27519;GW_c43683;GW_rep_c9631;GW_rep_c6789;GW_rep_c17659;GW_rep_c2077;GW_rep_c2325;GW_rep_c26260;GW_rep_c74093;GW_rep_c4860;GW_rep_c4005;GW_rep_c72146;GW_rep_c68261;GW_rep_…
Fatty acid biosynthesis	69	161	0.208177	0.722582	ko00061	GW_rep_c3493;GW_rep_c2684;GW_rep_c67931;GW_rep_c90407;GW_rep_c43608;GW_rep_c22873;GW_c41322;GW_rep_c6031;GW_rep_c54606;GW_rep_c60841;GW_c51517;GW_c80668;GW_rep_c44444;GW_rep_c82311;GW_rep_c13748;GW_rep_c72401;GW_rep_c64535;GW_rep_c81203;GW_c63559;GW_rep_c32831;GW_rep_c71431;GW_c32995;GW_rep_c89566;GW_c70256;GW_rep_c49815;GW_c36030;GW_rep_c34278;GW_rep_c75331;GW_rep_c38494;GW_rep_c36596;GW_rep_c47…
Dilated cardiomyopathy	126	301	0.209471	0.722582	ko05414	GW_rep_c2966;GW_rep_c44231;GW_rep_c59447;GW_rep_c80261;GW_rep_c55628;GW_c76282;GW_rep_c73139;GW_rep_c13297;GW_rep_c81712;GW_rep_c89970;GW_rep_c26678;GW_c15999;GW_c66182;GW_rep_c56077;GW_c62452;GW_c39527;GW_rep_c50079;GW_rep_c71601;GW_rep_c56947;GW_c50086;GW_rep_c26006;GW_rep_c29705;GW_c79203;GW_rep_c80871;GW_rep_c68665;GW_rep_c15663;GW_rep_c71619;GW_c89023;GW_rep_c75641;GW_rep_c64362;GW_rep_c7353…
Measles	162	390	0.210341	0.722582	ko05162	GW_rep_c4552;GW_rep_c8214;GW_rep_c62979;GW_rep_c6252;GW_rep_c65504;GW_rep_c61363;GW_rep_c38537;GW_rep_c12103;GW_c8991;GW_rep_c73937;GW_c8261;GW_rep_c20567;GW_rep_c39598;GW_rep_c17990;GW_rep_c71912;GW_rep_c10413;GW_rep_c53075;GW_rep_c45180;GW_rep_c73773;GW_rep_c83183;GW_rep_c24424;GW_c17669;GW_rep_c59272;GW_rep_c57688;GW_rep_c31125;GW_rep_c53520;GW_rep_c72878;GW_rep_c84033;GW_rep_c71518;GW_c34835;…
Focal adhesion	213	517	0.216485	0.724785	ko04510	GW_rep_c2966;GW_rep_c44231;GW_rep_c59447;GW_rep_c57491;GW_rep_c9156;GW_rep_c6252;GW_rep_c80261;GW_rep_c55628;GW_rep_c12157;GW_rep_c62737;GW_c76282;GW_c4292;GW_rep_c8476;GW_rep_c7377;GW_rep_c73139;GW_c26538;GW_rep_c13297;GW_rep_c81712;GW_rep_c6996;GW_rep_c89970;GW_rep_c26678;GW_rep_c12583;GW_c14816;GW_rep_c14929;GW_c15999;GW_rep_c63180;GW_c66182;GW_rep_c25258;GW_c10787;GW_rep_c56077;GW_c62452;GW_c…
Protein export	79	186	0.218248	0.724785	ko03060	GW_c2917;GW_rep_c86604;GW_rep_c11177;GW_c21728;GW_rep_c23612;GW_rep_c83663;GW_rep_c11674;GW_rep_c66593;GW_rep_c36612;GW_rep_c52566;GW_c33117;GW_rep_c44873;GW_c18675;GW_rep_c75329;GW_rep_c41819;GW_c81576;GW_rep_c32914;GW_rep_c57684;GW_rep_c54331;GW_c49903;GW_c68441;GW_rep_c49491;GW_rep_c87678;GW_c24639;GW_rep_c36521;GW_rep_c53355;GW_rep_c92180;GW_rep_c59345;GW_rep_c95585;GW_rep_c67127;GW_rep_c2428…
RNA transport	339	831	0.218428	0.724785	ko03013	GW_rep_c61600;GW_rep_c47802;GW_rep_c72080;GW_rep_c82891;GW_rep_c68439;GW_rep_c50861;GW_rep_c82500;GW_rep_c21407;GW_rep_c82249;GW_rep_c73908;GW_c11262;GW_rep_c66210;GW_rep_c57597;GW_rep_c23319;GW_rep_c39598;GW_rep_c78205;GW_c22141;GW_rep_c62843;GW_rep_c91914;GW_rep_c54467;GW_rep_c74856;GW_rep_c78166;GW_rep_c19696;GW_rep_c17374;GW_rep_c70683;GW_rep_c81146;GW_rep_c21769;GW_rep_c78156;GW_rep_c64539;G…
Glucosinolate biosynthesis	24	53	0.230812	0.74257	ko00966	GW_rep_c11557;GW_rep_c17310;GW_rep_c4322;GW_rep_c8889;GW_rep_c10229;GW_rep_c64871;GW_rep_c27812;GW_rep_c83269;GW_rep_c66858;GW_rep_c91281;GW_rep_c96502;GW_rep_c24957;GW_rep_c91326;GW_rep_c38774;GW_c39656;GW_rep_c89367;GW_rep_c20358;GW_rep_c35255;GW_rep_c12950;GW_rep_c24948;GW_c14937;GW_rep_c3017;GW_rep_c34824;GW_rep_c90732
Terpenoid backbone biosynthesis	101	241	0.23396	0.74257	ko00900	GW_rep_c2908;GW_rep_c25201;GW_rep_c6850;GW_rep_c54551;GW_rep_c67218;GW_rep_c5902;GW_rep_c70554;GW_rep_c63157;GW_rep_c76154;GW_rep_c62359;GW_rep_c55595;GW_rep_c53532;GW_rep_c55828;GW_rep_c11269;GW_rep_c44623;GW_c10092;GW_rep_c65315;GW_rep_c73710;GW_rep_c93189;GW_rep_c73822;GW_rep_c97447;GW_rep_c81436;GW_rep_c23253;GW_rep_c17861;GW_c23035;GW_rep_c53116;GW_c16638;GW_rep_c24422;GW_c17905;GW_rep_c6988…
DNA replication	56	131	0.244429	0.74637	ko03030	GW_c8782;GW_rep_c19672;GW_c12281;GW_rep_c62568;GW_rep_c71304;GW_c13422;GW_rep_c21639;GW_c64315;GW_c17249;GW_c26485;GW_rep_c81006;GW_rep_c22311;GW_c15777;GW_c34982;GW_c14195;GW_c19691;GW_rep_c75800;GW_c29069;GW_c80113;GW_c36367;GW_c33835;GW_c48098;GW_c26339;GW_c38429;GW_c35224;GW_rep_c30600;GW_c38573;GW_rep_c63181;GW_c38893;GW_c42698;GW_c69568;GW_c33105;GW_rep_c44067;GW_c44209;GW_c42712;GW_rep_c52…
MAPK signaling pathway	181	440	0.245382	0.74637	ko04010	GW_rep_c57491;GW_rep_c3279;GW_rep_c7824;GW_rep_c9156;GW_c52750;GW_rep_c62979;GW_rep_c65504;GW_rep_c12884;GW_rep_c59277;GW_rep_c8476;GW_rep_c38537;GW_rep_c7377;GW_rep_c59161;GW_rep_c73937;GW_rep_c6996;GW_rep_c15986;GW_rep_c16248;GW_c10993;GW_rep_c71912;GW_rep_c53075;GW_rep_c45180;GW_rep_c73773;GW_rep_c63180;GW_c27632;GW_rep_c25258;GW_rep_c24424;GW_c10787;GW_rep_c31125;GW_rep_c48379;GW_c65034;GW_re…
Peptidoglycan biosynthesis	5	9	0.254713	0.755812	ko00550	GW_c98114;GW_c98093;GW_c15696;GW_c41645;GW_rep_c11436
Leukocyte transendothelial migration	140	340	0.271415	0.776993	ko04670	GW_rep_c2966;GW_rep_c44231;GW_rep_c59447;GW_rep_c80261;GW_rep_c55628;GW_c76282;GW_rep_c73139;GW_rep_c13297;GW_rep_c81712;GW_rep_c6996;GW_rep_c89970;GW_rep_c26678;GW_c15999;GW_rep_c63180;GW_c66182;GW_rep_c56077;GW_c62452;GW_c39527;GW_rep_c50079;GW_c50260;GW_rep_c71601;GW_rep_c56947;GW_c50086;GW_rep_c26006;GW_rep_c29705;GW_c79203;GW_rep_c80871;GW_rep_c16308;GW_rep_c68665;GW_rep_c71619;GW_c89023;GW_…
Metabolism of xenobiotics by cytochrome P450	200	490	0.278468	0.782126	ko00980	GW_rep_c1437;GW_rep_c5430;GW_rep_c62466;GW_rep_c67676;GW_rep_c57730;GW_rep_c68997;GW_rep_c69706;GW_rep_c82362;GW_rep_c71342;GW_rep_c83126;GW_rep_c61037;GW_rep_c54028;GW_rep_c94087;GW_rep_c69474;GW_rep_c25954;GW_rep_c91970;GW_rep_c72248;GW_rep_c96443;GW_rep_c6231;GW_rep_c56912;GW_rep_c95465;GW_rep_c66837;GW_rep_c80050;GW_rep_c73617;GW_rep_c62367;GW_rep_c71129;GW_rep_c71979;GW_rep_c79748;GW_rep_c10…
Base excision repair	60	143	0.295175	0.782126	ko03410	GW_rep_c78968;GW_c13394;GW_rep_c10352;GW_c24325;GW_rep_c68443;GW_c11391;GW_c13422;GW_rep_c26422;GW_rep_c64038;GW_c13102;GW_rep_c13998;GW_c24111;GW_rep_c81006;GW_c28845;GW_rep_c21276;GW_c23252;GW_c40402;GW_rep_c22311;GW_rep_c81170;GW_rep_c71736;GW_c15777;GW_rep_c73186;GW_rep_c77746;GW_c32244;GW_c29412;GW_c80113;GW_c33835;GW_c48685;GW_c77199;GW_c38573;GW_rep_c69090;GW_rep_c98363;GW_rep_c78555;GW_re…
N-Glycan biosynthesis	60	143	0.295175	0.782126	ko00510	GW_rep_c10458;GW_rep_c59605;GW_c4690;GW_rep_c6298;GW_rep_c17936;GW_c16515;GW_rep_c10939;GW_c32007;GW_c19017;GW_rep_c10642;GW_c14299;GW_c43382;GW_c22023;GW_rep_c25571;GW_c30241;GW_c56885;GW_c21062;GW_c18844;GW_c26155;GW_c17121;GW_rep_c69512;GW_rep_c78949;GW_rep_c46273;GW_c87157;GW_c95583;GW_rep_c45169;GW_c74350;GW_rep_c61706;GW_c78043;GW_rep_c34188;GW_rep_c62586;GW_c49196;GW_c35040;GW_c98622;GW_c4…
Lysosome	229	564	0.297098	0.782126	ko04142	GW_rep_c224;GW_rep_c2949;GW_rep_c58572;GW_rep_c58818;GW_c11762;GW_rep_c4226;GW_rep_c3941;GW_rep_c3736;GW_c10340;GW_c5060;GW_c12449;GW_rep_c69036;GW_rep_c63441;GW_rep_c69376;GW_rep_c59733;GW_rep_c66148;GW_rep_c3159;GW_c24858;GW_rep_c97829;GW_c6838;GW_rep_c31737;GW_c25221;GW_rep_c15288;GW_rep_c66657;GW_rep_c32344;GW_rep_c15850;GW_c25076;GW_rep_c83755;GW_rep_c12130;GW_rep_c64736;GW_rep_c72462;GW_rep…
Other types of O-glycan biosynthesis	11	24	0.328438	0.819692	ko00514	GW_c6114;GW_c16951;GW_c22161;GW_rep_c31630;GW_c74422;GW_rep_c75162;GW_c42987;GW_c41352;GW_c10510;GW_rep_c8346;GW_rep_c76944
Lipopolysaccharide biosynthesis	5	10	0.352612	0.839015	ko00540	GW_rep_c16541;GW_c34726;GW_rep_c40131;GW_c23929;GW_c8948
D-Glutamine and D-glutamate metabolism	5	10	0.352612	0.839015	ko00471	GW_rep_c96248;GW_c32740;GW_rep_c11317;GW_rep_c11374;GW_c9151
Ribosome biogenesis in eukaryotes	59	144	0.382229	0.867218	ko03008	GW_rep_c2780;GW_c3442;GW_rep_c16398;GW_rep_c60789;GW_rep_c61363;GW_rep_c76959;GW_rep_c74198;GW_rep_c82081;GW_rep_c66275;GW_rep_c65783;GW_rep_c59272;GW_rep_c81369;GW_rep_c59728;GW_rep_c72878;GW_rep_c84033;GW_rep_c70887;GW_rep_c67038;GW_rep_c78715;GW_c31996;GW_rep_c69718;GW_c36820;GW_c23359;GW_c81887;GW_rep_c24050;GW_rep_c64869;GW_rep_c70797;GW_c35502;GW_rep_c60405;GW_rep_c97497;GW_rep_c38313;GW_re…
Phosphotransferase system (PTS)	1	1	0.394281	0.867218	ko02060	GW_c31835
Adherens junction	187	466	0.395	0.867218	ko04520	GW_rep_c2966;GW_rep_c44231;GW_rep_c59447;GW_rep_c57491;GW_rep_c9156;GW_rep_c80261;GW_rep_c55628;GW_rep_c76507;GW_rep_c61363;GW_c76282;GW_rep_c8476;GW_rep_c7377;GW_rep_c73139;GW_rep_c13297;GW_rep_c81712;GW_rep_c6996;GW_rep_c89970;GW_rep_c26678;GW_c15999;GW_rep_c63180;GW_c66182;GW_rep_c25258;GW_rep_c59272;GW_rep_c63704;GW_rep_c56077;GW_rep_c72878;GW_rep_c84033;GW_c62452;GW_c28531;GW_c39527;GW_rep_c…
Aminoacyl-tRNA biosynthesis	151	376	0.404483	0.874881	ko00970	GW_rep_c963;GW_rep_c67558;GW_rep_c4092;GW_rep_c69166;GW_c11162;GW_c13521;GW_rep_c12160;GW_c22764;GW_c6338;GW_c24182;GW_c7196;GW_rep_c27049;GW_c58867;GW_rep_c57007;GW_c25531;GW_rep_c60891;GW_rep_c21912;GW_c24003;GW_rep_c11123;GW_c21258;GW_rep_c66902;GW_rep_c44319;GW_c71066;GW_c10654;GW_rep_c19840;GW_c27336;GW_rep_c83682;GW_rep_c87209;GW_c24734;GW_rep_c83549;GW_c40465;GW_c60242;GW_c58686;GW_c29846;…
Neuroactive ligand-receptor interaction	3	6	0.443822	0.917449	ko04080	GW_c34642;GW_c24382;GW_rep_c13446
Basal transcription factors	56	139	0.449578	0.917449	ko03022	GW_rep_c8942;GW_rep_c61481;GW_rep_c16499;GW_c12790;GW_c8028;GW_rep_c74577;GW_c22891;GW_rep_c12851;GW_rep_c65290;GW_rep_c27390;GW_rep_c36956;GW_rep_c67939;GW_rep_c24024;GW_rep_c16323;GW_c21558;GW_c39756;GW_c19354;GW_c34841;GW_c28341;GW_rep_c80415;GW_c23746;GW_c22423;GW_rep_c31200;GW_rep_c31075;GW_rep_c83454;GW_c32104;GW_rep_c42455;GW_c83769;GW_c47587;GW_rep_c75536;GW_c50876;GW_c25310;GW_c45710;GW_…
Zeatin biosynthesis	42	104	0.457669	0.917449	ko00908	GW_rep_c4322;GW_c30098;GW_rep_c56191;GW_rep_c44068;GW_rep_c84499;GW_rep_c68823;GW_c21300;GW_rep_c29675;GW_rep_c62065;GW_rep_c86845;GW_rep_c40420;GW_c39328;GW_rep_c43199;GW_rep_c45047;GW_rep_c99653;GW_c36191;GW_c43313;GW_c45245;GW_c52849;GW_rep_c36849;GW_rep_c84775;GW_c40466;GW_rep_c82602;GW_rep_c31883;GW_rep_c29732;GW_rep_c37543;GW_rep_c32102;GW_rep_c6816;GW_rep_c2807;GW_rep_c5949;GW_c13307;GW_re…
Carotenoid biosynthesis	130	328	0.490476	0.940797	ko00906	GW_rep_c13152;GW_rep_c62850;GW_rep_c8290;GW_rep_c4304;GW_rep_c85340;GW_rep_c16133;GW_rep_c59739;GW_rep_c69403;GW_rep_c67549;GW_rep_c8483;GW_rep_c56826;GW_rep_c54748;GW_rep_c10621;GW_rep_c82879;GW_rep_c12364;GW_rep_c79687;GW_rep_c27543;GW_rep_c9471;GW_rep_c58393;GW_rep_c25982;GW_rep_c87257;GW_rep_c99290;GW_rep_c81102;GW_rep_c75766;GW_rep_c16481;GW_rep_c63261;GW_rep_c28649;GW_rep_c25252;GW_rep_c743…
Biosynthesis of unsaturated fatty acids	126	318	0.492952	0.940797	ko01040	GW_c14037;GW_rep_c59678;GW_rep_c67931;GW_rep_c90407;GW_rep_c43608;GW_rep_c65005;GW_rep_c72471;GW_rep_c59548;GW_rep_c61997;GW_rep_c93353;GW_rep_c54606;GW_c19769;GW_rep_c69105;GW_rep_c77468;GW_c23242;GW_c30098;GW_rep_c82311;GW_c60365;GW_rep_c13748;GW_rep_c68659;GW_rep_c72401;GW_rep_c82511;GW_rep_c77784;GW_c63559;GW_rep_c44068;GW_rep_c72150;GW_rep_c84499;GW_rep_c32831;GW_c29739;GW_rep_c80561;GW_rep_…
Apoptosis	73	184	0.500759	0.943365	ko04210	GW_rep_c4552;GW_rep_c8214;GW_rep_c7824;GW_rep_c71754;GW_rep_c12580;GW_rep_c12103;GW_c8991;GW_c8261;GW_rep_c20567;GW_rep_c17990;GW_c10993;GW_rep_c10413;GW_rep_c12583;GW_c17669;GW_c65034;GW_rep_c87584;GW_c57667;GW_rep_c63966;GW_rep_c20590;GW_c18303;GW_rep_c14510;GW_rep_c80039;GW_c13811;GW_rep_c29807;GW_c32492;GW_rep_c90667;GW_c40348;GW_rep_c49550;GW_c51838;GW_rep_c61695;GW_c29765;GW_rep_c90955;GW_c…
Taurine and hypotaurine metabolism	25	63	0.53126	0.955079	ko00430	GW_rep_c5213;GW_rep_c75792;GW_rep_c8624;GW_rep_c85637;GW_rep_c58205;GW_rep_c13308;GW_rep_c8985;GW_rep_c79835;GW_rep_c75246;GW_rep_c81053;GW_rep_c82128;GW_c32464;GW_rep_c86959;GW_rep_c78465;GW_rep_c85103;GW_c41608;GW_rep_c97839;GW_c84320;GW_c79263;GW_rep_c38737;GW_rep_c54543;GW_rep_c11900;GW_rep_c45501;GW_rep_c8636;GW_rep_c78894
Citrate cycle (TCA cycle)	179	455	0.533143	0.955079	ko00020	GW_rep_c98135;GW_rep_c1052;GW_rep_c1126;GW_rep_c6093;GW_rep_c62192;GW_rep_c61665;GW_rep_c55700;GW_rep_c10958;GW_rep_c5525;GW_rep_c63720;GW_rep_c42513;GW_rep_c35152;GW_rep_c11774;GW_rep_c59630;GW_rep_c57130;GW_rep_c80002;GW_rep_c74756;GW_rep_c97849;GW_rep_c27266;GW_rep_c15998;GW_rep_c74593;GW_rep_c23836;GW_rep_c62645;GW_c93643;GW_rep_c52550;GW_rep_c37701;GW_rep_c79116;GW_rep_c86536;GW_rep_c55629;G…
Other glycan degradation	40	102	0.554965	0.976204	ko00511	GW_rep_c4226;GW_rep_c5382;GW_c10340;GW_rep_c84940;GW_c38307;GW_rep_c54405;GW_c63918;GW_rep_c59970;GW_rep_c17641;GW_c24053;GW_rep_c62174;GW_rep_c62950;GW_rep_c95381;GW_rep_c11057;GW_c65204;GW_c42637;GW_c47105;GW_rep_c37744;GW_c30952;GW_rep_c67376;GW_rep_c64430;GW_c42230;GW_c49304;GW_rep_c31975;GW_rep_c81022;GW_rep_c60889;GW_c83573;GW_rep_c34122;GW_rep_c59116;GW_c71760;GW_rep_c70363;GW_c51872;GW_re…
Plant-pathogen interaction	689	1758	0.590603	1	ko04626	GW_rep_c54463;GW_rep_c753;GW_rep_c6385;GW_rep_c4122;GW_rep_c6262;GW_c9064;GW_rep_c2306;GW_rep_c4305;GW_rep_c59263;GW_c2866;GW_rep_c2158;GW_c14080;GW_rep_c2148;GW_rep_c73252;GW_rep_c5369;GW_rep_c22305;GW_rep_c20710;GW_rep_c4890;GW_rep_c53372;GW_rep_c53382;GW_rep_c11209;GW_rep_c5421;GW_rep_c4492;GW_rep_c15527;GW_rep_c24701;GW_c21461;GW_rep_c75555;GW_c27280;GW_c13251;GW_rep_c28557;GW_rep_c54169;GW_r…
Phototransduction	50	129	0.594681	1	ko04744	GW_rep_c54463;GW_rep_c53382;GW_rep_c75555;GW_rep_c71735;GW_rep_c89203;GW_rep_c61074;GW_rep_c24511;GW_rep_c29399;GW_rep_c70027;GW_rep_c94417;GW_rep_c56131;GW_rep_c71382;GW_rep_c88419;GW_rep_c78961;GW_rep_c38974;GW_rep_c81159;GW_rep_c55725;GW_rep_c89734;GW_rep_c74629;GW_rep_c84429;GW_c73869;GW_c39935;GW_rep_c80184;GW_c72262;GW_rep_c63931;GW_rep_c79800;GW_rep_c90699;GW_rep_c47929;GW_rep_c65180;GW_re…
Methane metabolism	444	1139	0.633296	1	ko00680	GW_rep_c58271;GW_rep_c55619;GW_rep_c38842;GW_rep_c59389;GW_c2617;GW_rep_c36770;GW_rep_c74282;GW_rep_c62791;GW_rep_c33797;GW_rep_c59612;GW_rep_c27284;GW_rep_c5028;GW_rep_c12306;GW_rep_c71372;GW_rep_c63829;GW_rep_c56993;GW_rep_c11054;GW_rep_c67817;GW_rep_c8755;GW_rep_c78829;GW_rep_c84439;GW_c41270;GW_rep_c78568;GW_rep_c28673;GW_rep_c75454;GW_rep_c32015;GW_rep_c4710;GW_rep_c63524;GW_rep_c49478;GW_re…
Glycerolipid metabolism	161	416	0.637404	1	ko00561	GW_c10509;GW_rep_c3912;GW_rep_c56992;GW_rep_c58149;GW_rep_c66763;GW_rep_c77986;GW_rep_c15399;GW_rep_c70720;GW_c7219;GW_rep_c79077;GW_rep_c67749;GW_rep_c7872;GW_c33150;GW_rep_c32972;GW_rep_c6231;GW_rep_c76671;GW_c8060;GW_rep_c25956;GW_c6838;GW_rep_c68309;GW_c6086;GW_rep_c9337;GW_rep_c54443;GW_c25076;GW_rep_c59218;GW_c26004;GW_rep_c69838;GW_rep_c64191;GW_rep_c78383;GW_rep_c16591;GW_rep_c64436;GW_re…
Isoflavonoid biosynthesis	2	5	0.653097	1	ko00943	GW_rep_c57066;GW_rep_c59640
mRNA surveillance pathway	85	222	0.660178	1	ko03015	GW_rep_c18250;GW_rep_c4365;GW_rep_c21407;GW_rep_c76925;GW_c13832;GW_rep_c23319;GW_rep_c91914;GW_rep_c82062;GW_rep_c19696;GW_rep_c35458;GW_c17738;GW_rep_c69848;GW_rep_c68888;GW_c39522;GW_rep_c18537;GW_c18522;GW_rep_c46438;GW_rep_c99576;GW_rep_c21273;GW_c89146;GW_rep_c72499;GW_c20776;GW_rep_c68329;GW_rep_c64691;GW_rep_c67224;GW_rep_c32245;GW_rep_c90636;GW_rep_c86616;GW_c80381;GW_c15875;GW_rep_c8630…
p53 signaling pathway	54	142	0.66372	1	ko04115	GW_c40358;GW_c17192;GW_c16505;GW_rep_c74265;GW_rep_c15209;GW_rep_c82280;GW_rep_c57688;GW_rep_c89876;GW_rep_c30714;GW_rep_c87318;GW_rep_c31026;GW_c40348;GW_c30076;GW_rep_c61695;GW_rep_c63109;GW_c88659;GW_rep_c70832;GW_rep_c90737;GW_rep_c58976;GW_rep_c35177;GW_c63231;GW_rep_c68852;GW_c47814;GW_rep_c97372;GW_rep_c41023;GW_c96198;GW_c30969;GW_c33383;GW_rep_c45628;GW_c87508;GW_rep_c76706;GW_rep_c2528;…
SNARE interactions in vesicular transport	62	163	0.66988	1	ko04130	GW_rep_c6749;GW_rep_c26253;GW_rep_c61992;GW_rep_c57427;GW_rep_c73325;GW_rep_c41146;GW_rep_c81316;GW_rep_c77161;GW_c37630;GW_rep_c70548;GW_c47259;GW_rep_c28197;GW_rep_c86549;GW_rep_c31179;GW_rep_c87630;GW_c46430;GW_rep_c63476;GW_rep_c75288;GW_c84150;GW_c40835;GW_rep_c68522;GW_rep_c89376;GW_rep_c46280;GW_rep_c93916;GW_rep_c67058;GW_rep_c70403;GW_rep_c71842;GW_rep_c71204;GW_rep_c91014;GW_c94438;GW_c…
Lysine biosynthesis	31	83	0.689295	1	ko00300	GW_rep_c54034;GW_rep_c9262;GW_c17970;GW_c56288;GW_c86500;GW_rep_c20575;GW_c25975;GW_c46436;GW_c74483;GW_c9580;GW_rep_c79674;GW_rep_c73923;GW_c71580;GW_c29788;GW_rep_c41632;GW_rep_c31240;GW_rep_c74071;GW_rep_c66009;GW_c43462;GW_rep_c67316;GW_c32165;GW_rep_c14070;GW_c7349;GW_c5189;GW_rep_c60906;GW_rep_c11436;GW_rep_c15427;GW_rep_c5322;GW_rep_c11664;GW_rep_c6319;GW_rep_c3182
Nucleotide excision repair	72	190	0.692728	1	ko03420	GW_c8782;GW_rep_c3665;GW_rep_c8942;GW_rep_c62568;GW_rep_c71304;GW_c12790;GW_c8028;GW_rep_c61273;GW_rep_c71160;GW_c13422;GW_rep_c62505;GW_rep_c21639;GW_c17249;GW_rep_c55651;GW_c29195;GW_rep_c81006;GW_c27539;GW_rep_c22311;GW_rep_c24024;GW_rep_c16323;GW_c25825;GW_c15777;GW_rep_c85772;GW_rep_c68081;GW_c22423;GW_rep_c75800;GW_rep_c46865;GW_rep_c31075;GW_c80113;GW_rep_c65321;GW_rep_c86503;GW_c48098;GW_…
Glycosylphosphatidylinositol(GPI)-anchor biosynthesis	21	57	0.701192	1	ko00563	GW_rep_c53874;GW_c26701;GW_c20704;GW_c10655;GW_c24920;GW_c74082;GW_c24989;GW_rep_c75202;GW_rep_c66247;GW_c31971;GW_rep_c62450;GW_rep_c98351;GW_rep_c90793;GW_rep_c95287;GW_rep_c59134;GW_c81478;GW_c69835;GW_rep_c73836;GW_c42372;GW_rep_c64741;GW_rep_c96972
Toll-like receptor signaling pathway	87	231	0.73065	1	ko04620	GW_rep_c4552;GW_rep_c57491;GW_rep_c8214;GW_rep_c9156;GW_rep_c8476;GW_rep_c7377;GW_rep_c12103;GW_c8991;GW_c8261;GW_rep_c20567;GW_rep_c17990;GW_rep_c6996;GW_rep_c10413;GW_rep_c63180;GW_rep_c25258;GW_c17669;GW_rep_c68013;GW_c50260;GW_rep_c63966;GW_rep_c84714;GW_rep_c22958;GW_rep_c20590;GW_c18303;GW_c88067;GW_rep_c14510;GW_rep_c84180;GW_rep_c80039;GW_c59558;GW_rep_c29807;GW_rep_c82039;GW_rep_c47370;G…
Vasopressin-regulated water reabsorption	21	58	0.735788	1	ko04962	GW_rep_c21146;GW_rep_c17216;GW_rep_c28000;GW_rep_c22560;GW_rep_c91855;GW_rep_c87151;GW_rep_c56308;GW_c34642;GW_rep_c76796;GW_rep_c95164;GW_rep_c56412;GW_rep_c83822;GW_rep_c56179;GW_c24382;GW_rep_c71698;GW_rep_c31907;GW_rep_c4005;GW_rep_c30989;GW_rep_c72146;GW_rep_c5765;GW_rep_c19957
Fc epsilon RI signaling pathway	46	125	0.754902	1	ko04664	GW_rep_c57491;GW_rep_c9156;GW_rep_c8476;GW_rep_c7377;GW_rep_c59161;GW_rep_c6996;GW_rep_c63180;GW_rep_c25258;GW_rep_c68013;GW_c50260;GW_rep_c84714;GW_rep_c22958;GW_c88067;GW_rep_c84180;GW_rep_c16308;GW_c59558;GW_rep_c47370;GW_rep_c46280;GW_rep_c79931;GW_rep_c67059;GW_rep_c75514;GW_rep_c85584;GW_rep_c97626;GW_rep_c62639;GW_rep_c43156;GW_rep_c90263;GW_rep_c85222;GW_rep_c23750;GW_rep_c53795;GW_c81351…
Carbon fixation pathways in prokaryotes	111	295	0.755606	1	ko00720	GW_rep_c98135;GW_rep_c1126;GW_rep_c62192;GW_rep_c5028;GW_rep_c61665;GW_rep_c42513;GW_rep_c66071;GW_rep_c97849;GW_rep_c41272;GW_rep_c76064;GW_rep_c83099;GW_rep_c27266;GW_rep_c82755;GW_c93643;GW_rep_c52550;GW_rep_c21277;GW_rep_c93189;GW_rep_c56714;GW_rep_c64218;GW_c72594;GW_rep_c86241;GW_rep_c82372;GW_c65351;GW_c42224;GW_rep_c28590;GW_rep_c90466;GW_c27755;GW_rep_c81306;GW_rep_c92280;GW_c39508;GW_re…
One carbon pool by folate	104	279	0.787371	1	ko00670	GW_rep_c65855;GW_c3734;GW_rep_c7488;GW_rep_c70768;GW_c8489;GW_rep_c78829;GW_c24883;GW_rep_c72383;GW_rep_c67913;GW_rep_c66071;GW_rep_c76064;GW_rep_c55638;GW_rep_c75142;GW_rep_c80197;GW_c46509;GW_rep_c97743;GW_rep_c86241;GW_rep_c82372;GW_rep_c82748;GW_rep_c91431;GW_rep_c61809;GW_rep_c67025;GW_rep_c28498;GW_rep_c84129;GW_rep_c81306;GW_rep_c98594;GW_rep_c83139;GW_rep_c72761;GW_rep_c50055;GW_rep_c9228…
Type II diabetes mellitus	59	161	0.788748	1	ko04930	GW_rep_c3640;GW_rep_c57491;GW_rep_c9156;GW_rep_c8476;GW_rep_c7377;GW_rep_c25258;GW_rep_c34385;GW_rep_c20578;GW_rep_c84714;GW_rep_c22958;GW_rep_c91724;GW_c88067;GW_rep_c84180;GW_rep_c62108;GW_rep_c17593;GW_c84539;GW_rep_c47370;GW_rep_c46280;GW_c38178;GW_c90818;GW_c50792;GW_rep_c86446;GW_rep_c43156;GW_rep_c57659;GW_rep_c90263;GW_rep_c85393;GW_rep_c85222;GW_rep_c43258;GW_rep_c53795;GW_rep_c23849;GW_…
Chemokine signaling pathway	62	169	0.790254	1	ko04062	GW_rep_c57491;GW_rep_c9156;GW_rep_c6252;GW_rep_c8476;GW_rep_c7377;GW_rep_c6996;GW_rep_c63180;GW_rep_c25258;GW_rep_c68013;GW_c50260;GW_rep_c84714;GW_rep_c22958;GW_c88067;GW_rep_c84180;GW_rep_c68387;GW_rep_c78961;GW_rep_c46069;GW_c59558;GW_rep_c82039;GW_rep_c47370;GW_rep_c46280;GW_rep_c67059;GW_rep_c89639;GW_rep_c75514;GW_rep_c86035;GW_c73869;GW_rep_c40116;GW_rep_c43156;GW_rep_c90263;GW_c25988;GW_r…
Pantothenate and CoA biosynthesis	50	138	0.803662	1	ko00770	GW_rep_c1383;GW_c8516;GW_rep_c62894;GW_rep_c57321;GW_c8725;GW_rep_c49028;GW_c20818;GW_rep_c75460;GW_rep_c11779;GW_rep_c34231;GW_rep_c75037;GW_rep_c42717;GW_rep_c83160;GW_rep_c67901;GW_c81758;GW_c78511;GW_c86283;GW_c28346;GW_rep_c61859;GW_rep_c83091;GW_rep_c59551;GW_c77839;GW_rep_c62117;GW_rep_c90716;GW_rep_c46060;GW_c29020;GW_rep_c35461;GW_rep_c41379;GW_c94551;GW_c80438;GW_rep_c1284;GW_rep_c63665…
Proteasome	155	414	0.81081	1	ko03050	GW_c13826;GW_rep_c70381;GW_rep_c68231;GW_rep_c5903;GW_c16119;GW_rep_c62028;GW_rep_c74734;GW_c69535;GW_rep_c60095;GW_rep_c80621;GW_rep_c48385;GW_rep_c63649;GW_rep_c74635;GW_rep_c64288;GW_rep_c58067;GW_rep_c58423;GW_rep_c57569;GW_rep_c39668;GW_rep_c17135;GW_c16058;GW_rep_c68014;GW_rep_c63398;GW_rep_c24030;GW_rep_c87452;GW_c60115;GW_rep_c59716;GW_rep_c18987;GW_rep_c60660;GW_rep_c65501;GW_rep_c95646;…
Phosphatidylinositol signaling system	109	296	0.836147	1	ko04070	GW_rep_c535;GW_rep_c54463;GW_rep_c53382;GW_c6601;GW_rep_c75555;GW_rep_c71735;GW_c10004;GW_rep_c16591;GW_rep_c89203;GW_rep_c76992;GW_c12908;GW_rep_c61074;GW_c15112;GW_rep_c24511;GW_rep_c29399;GW_rep_c14443;GW_c29398;GW_c35874;GW_c67769;GW_rep_c70027;GW_rep_c18886;GW_rep_c94417;GW_rep_c75179;GW_rep_c91356;GW_c97243;GW_c30168;GW_rep_c56131;GW_c32998;GW_rep_c71382;GW_c28514;GW_c75945;GW_rep_c38974;GW…
Various types of N-glycan biosynthesis	38	108	0.841788	1	ko00513	GW_c3970;GW_rep_c17936;GW_c16515;GW_c32007;GW_c14299;GW_c43382;GW_rep_c25571;GW_c30241;GW_c56885;GW_c21062;GW_c18844;GW_rep_c69512;GW_rep_c78949;GW_c87157;GW_rep_c25294;GW_rep_c45169;GW_rep_c61706;GW_rep_c34188;GW_rep_c62586;GW_c49196;GW_c35040;GW_c98714;GW_c74446;GW_c89323;GW_rep_c40941;GW_c11605;GW_c18954;GW_rep_c61162;GW_c13285;GW_rep_c50502;GW_c22930;GW_c31944;GW_rep_c39108;GW_rep_c18898;GW_r…
Melanogenesis	109	297	0.847192	1	ko04916	GW_rep_c54463;GW_rep_c57491;GW_rep_c9156;GW_rep_c6252;GW_rep_c53382;GW_rep_c76507;GW_rep_c75555;GW_rep_c8476;GW_rep_c7377;GW_rep_c71735;GW_rep_c85917;GW_rep_c89203;GW_rep_c25258;GW_rep_c61074;GW_rep_c24511;GW_rep_c29399;GW_rep_c84281;GW_rep_c63704;GW_rep_c93227;GW_c28531;GW_rep_c68013;GW_rep_c70027;GW_rep_c69157;GW_rep_c94417;GW_rep_c84714;GW_rep_c22958;GW_rep_c56131;GW_rep_c71382;GW_c88067;GW_re…
Pentose and glucuronate interconversions	111	304	0.864955	1	ko00040	GW_rep_c224;GW_rep_c59674;GW_c45426;GW_c4870;GW_rep_c67749;GW_rep_c10135;GW_rep_c32972;GW_rep_c6231;GW_c24858;GW_rep_c76114;GW_c35290;GW_c6086;GW_rep_c64191;GW_rep_c79163;GW_rep_c70615;GW_rep_c78383;GW_rep_c35653;GW_rep_c55631;GW_rep_c12033;GW_c23195;GW_rep_c72644;GW_rep_c17828;GW_rep_c92717;GW_c82919;GW_rep_c72779;GW_rep_c79111;GW_rep_c97248;GW_rep_c88738;GW_c35151;GW_rep_c20990;GW_rep_c72495;GW…
Plant hormone signal transduction	196	528	0.872008	1	ko04075	GW_c5867;GW_rep_c2158;GW_rep_c6598;GW_rep_c53372;GW_rep_c5421;GW_rep_c4492;GW_rep_c15527;GW_rep_c24701;GW_rep_c8763;GW_rep_c24796;GW_c8991;GW_rep_c18848;GW_c32518;GW_rep_c10218;GW_rep_c25495;GW_rep_c58760;GW_c9861;GW_c19421;GW_rep_c10078;GW_c14466;GW_rep_c53446;GW_rep_c20319;GW_c29929;GW_rep_c65495;GW_rep_c48793;GW_rep_c24342;GW_rep_c19710;GW_rep_c81237;GW_rep_c83153;GW_rep_c70238;GW_rep_c79715;G…
Dioxin degradation	3	11	0.873319	1	ko00621	GW_c41448;GW_rep_c25905;GW_rep_c35718
Glycosphingolipid biosynthesis - globo series	15	47	0.886823	1	ko00603	GW_c10340;GW_c25076;GW_rep_c59970;GW_rep_c17641;GW_rep_c62174;GW_rep_c11057;GW_c47105;GW_rep_c70363;GW_rep_c93045;GW_c52703;GW_rep_c13013;GW_rep_c90293;GW_rep_c51608;GW_c23374;GW_rep_c3554
Brassinosteroid biosynthesis	4	15	0.902053	1	ko00905	GW_rep_c7218;GW_c41418;GW_rep_c33606;GW_rep_c12680
Pyruvate metabolism	245	664	0.917055	1	ko00620	GW_rep_c58642;GW_rep_c1052;GW_rep_c6093;GW_rep_c2498;GW_rep_c56263;GW_rep_c5028;GW_rep_c36086;GW_rep_c55700;GW_rep_c97821;GW_rep_c67749;GW_rep_c58439;GW_rep_c63720;GW_rep_c35152;GW_rep_c70811;GW_rep_c32972;GW_rep_c6231;GW_rep_c11774;GW_rep_c70454;GW_rep_c57130;GW_rep_c74562;GW_rep_c63082;GW_c6086;GW_rep_c60841;GW_rep_c64191;GW_rep_c41272;GW_rep_c78383;GW_rep_c83099;GW_rep_c15998;GW_rep_c55631;GW_…
Ubiquitin mediated proteolysis	240	657	0.942307	1	ko04120	GW_rep_c53838;GW_rep_c4265;GW_rep_c2637;GW_rep_c8361;GW_rep_c20490;GW_c40358;GW_c21115;GW_c21165;GW_c17192;GW_rep_c22355;GW_rep_c66609;GW_rep_c29831;GW_rep_c85543;GW_c9669;GW_rep_c74265;GW_c10292;GW_c24398;GW_rep_c60720;GW_rep_c78261;GW_c70047;GW_rep_c12583;GW_rep_c69386;GW_rep_c15209;GW_c11961;GW_rep_c68730;GW_rep_c81146;GW_rep_c69168;GW_rep_c69306;GW_rep_c31826;GW_c19443;GW_rep_c55651;GW_rep_c5…
Ethylbenzene degradation	20	66	0.951914	1	ko00642	GW_rep_c74260;GW_c69535;GW_c16058;GW_rep_c83236;GW_c25022;GW_rep_c63993;GW_c42568;GW_rep_c37496;GW_rep_c36731;GW_rep_c44298;GW_rep_c86619;GW_c20455;GW_rep_c53412;GW_rep_c953;GW_rep_c70061;GW_rep_c539;GW_rep_c716;GW_rep_c6444;GW_c14915;GW_rep_c16464
Polyketide sugar unit biosynthesis	40	123	0.953116	1	ko00523	GW_rep_c67585;GW_rep_c72712;GW_rep_c57591;GW_rep_c79435;GW_rep_c64681;GW_rep_c57960;GW_rep_c62728;GW_rep_c13218;GW_rep_c25453;GW_rep_c71410;GW_rep_c90176;GW_rep_c94258;GW_rep_c78257;GW_rep_c77650;GW_rep_c59944;GW_rep_c86607;GW_rep_c92661;GW_rep_c78979;GW_rep_c77017;GW_rep_c68352;GW_rep_c53135;GW_rep_c78125;GW_rep_c66707;GW_rep_c74311;GW_rep_c56182;GW_rep_c67248;GW_rep_c57066;GW_rep_c56569;GW_rep_…
Ribosome	974	2583	0.968469	1	ko03010	GW_rep_c6855;GW_rep_c63610;GW_rep_c56129;GW_rep_c60764;GW_rep_c71007;GW_rep_c57376;GW_rep_c61703;GW_rep_c41183;GW_rep_c80241;GW_rep_c10815;GW_rep_c54686;GW_rep_c54420;GW_rep_c55440;GW_rep_c2393;GW_rep_c68514;GW_rep_c69330;GW_rep_c56972;GW_rep_c57144;GW_rep_c18717;GW_rep_c76205;GW_rep_c62411;GW_rep_c61338;GW_rep_c76631;GW_rep_c58994;GW_rep_c65140;GW_rep_c56861;GW_rep_c8577;GW_rep_c79489;GW_rep_c61…
Biosynthesis of vancomycin group antibiotics	36	115	0.971388	1	ko01055	GW_rep_c67585;GW_rep_c72712;GW_rep_c57591;GW_rep_c79435;GW_rep_c57960;GW_rep_c62728;GW_rep_c13218;GW_rep_c71410;GW_rep_c90176;GW_rep_c94258;GW_rep_c78257;GW_rep_c59944;GW_rep_c86607;GW_rep_c92661;GW_rep_c78979;GW_rep_c77017;GW_rep_c68352;GW_rep_c53135;GW_rep_c78125;GW_rep_c66707;GW_rep_c74311;GW_rep_c56182;GW_rep_c67248;GW_rep_c57066;GW_rep_c56569;GW_rep_c71689;GW_rep_c67806;GW_rep_c70359;GW_rep_…
Two-component system	79	238	0.980142	1	ko02020	GW_rep_c66;GW_rep_c98135;GW_rep_c48305;GW_c7673;GW_c4193;GW_rep_c59461;GW_c21320;GW_rep_c69186;GW_rep_c70934;GW_rep_c63767;GW_rep_c70904;GW_rep_c66351;GW_rep_c81288;GW_rep_c77468;GW_rep_c18020;GW_rep_c93189;GW_rep_c21424;GW_c42645;GW_rep_c62819;GW_c28755;GW_rep_c68914;GW_rep_c75257;GW_rep_c21895;GW_c15212;GW_rep_c65089;GW_rep_c77968;GW_c38510;GW_c34455;GW_c27299;GW_c47420;GW_rep_c86053;GW_rep_c84…
Caprolactam degradation	31	104	0.983903	1	ko00930	GW_rep_c68308;GW_rep_c64191;GW_rep_c56872;GW_rep_c78459;GW_rep_c86802;GW_c13360;GW_c14547;GW_rep_c43347;GW_c46165;GW_rep_c93392;GW_rep_c55429;GW_c78480;GW_rep_c83588;GW_c86269;GW_rep_c38045;GW_rep_c81032;GW_rep_c91287;GW_c88846;GW_rep_c8207;GW_rep_c6055;GW_c62203;GW_rep_c81993;GW_rep_c67622;GW_rep_c52561;GW_rep_c15654;GW_rep_c86692;GW_rep_c9456;GW_rep_c7394;GW_rep_c12352;GW_rep_c1372;GW_rep_c2934
Nitrogen metabolism	272	762	0.98506	1	ko00910	GW_rep_c1128;GW_rep_c28111;GW_rep_c5751;GW_rep_c18389;GW_rep_c10859;GW_rep_c65855;GW_rep_c56641;GW_rep_c2684;GW_rep_c54650;GW_rep_c70768;GW_rep_c41243;GW_rep_c81345;GW_rep_c65633;GW_rep_c59461;GW_rep_c69186;GW_rep_c67796;GW_rep_c65851;GW_c58491;GW_rep_c45836;GW_rep_c85144;GW_rep_c80176;GW_rep_c54750;GW_rep_c97203;GW_rep_c77266;GW_rep_c70934;GW_rep_c63767;GW_c18194;GW_rep_c66351;GW_rep_c81288;GW_r…
Benzoate degradation	40	142	0.998092	1	ko00362	GW_c8959;GW_rep_c74260;GW_c69535;GW_rep_c86802;GW_c16058;GW_c13360;GW_c60365;GW_rep_c93189;GW_rep_c83236;GW_c25022;GW_rep_c70942;GW_c78480;GW_c86269;GW_rep_c80342;GW_rep_c63993;GW_c42568;GW_rep_c91287;GW_c88846;GW_rep_c8207;GW_rep_c6055;GW_rep_c37496;GW_rep_c1632;GW_c5044;GW_rep_c44298;GW_rep_c86692;GW_rep_c13990;GW_c44745;GW_c20455;GW_rep_c17071;GW_rep_c70804;GW_rep_c953;GW_rep_c54237;GW_rep_c53…
Glycolysis / Gluconeogenesis	470	1329	0.999087	1	ko00010	GW_rep_c96902;GW_rep_c1437;GW_rep_c3640;GW_rep_c1052;GW_rep_c55619;GW_c2617;GW_rep_c74282;GW_rep_c2310;GW_rep_c6093;GW_rep_c59333;GW_rep_c55938;GW_rep_c64382;GW_rep_c63176;GW_c2385;GW_rep_c56263;GW_rep_c27284;GW_rep_c30953;GW_rep_c18924;GW_rep_c66027;GW_rep_c11054;GW_rep_c82857;GW_rep_c75454;GW_rep_c67749;GW_rep_c63720;GW_rep_c63524;GW_rep_c7844;GW_rep_c32972;GW_rep_c71595;GW_rep_c54292;GW_rep_c6…
Pentose phosphate pathway	252	744	0.999286	1	ko00030	GW_rep_c96902;GW_c1502;GW_c2617;GW_rep_c74282;GW_rep_c55938;GW_rep_c63176;GW_rep_c66027;GW_rep_c75454;GW_rep_c80370;GW_rep_c54292;GW_rep_c78646;GW_rep_c77953;GW_rep_c15964;GW_rep_c85638;GW_rep_c69697;GW_c9946;GW_rep_c75381;GW_rep_c58895;GW_rep_c62675;GW_rep_c84894;GW_rep_c71067;GW_c14874;GW_rep_c79163;GW_c83222;GW_rep_c82331;GW_rep_c64304;GW_c20110;GW_c14710;GW_rep_c59624;GW_rep_c84834;GW_c17679;…
Carbon fixation in photosynthetic organisms	969	3481	1	1	ko00710	GW_rep_c96902;GW_rep_c37566;GW_rep_c61405;GW_rep_c4026;GW_rep_c57683;GW_c2617;GW_rep_c74282;GW_rep_c16045;GW_rep_c63708;GW_rep_c60006;GW_rep_c70956;GW_rep_c6093;GW_c2100;GW_rep_c78311;GW_rep_c57689;GW_rep_c55938;GW_rep_c64382;GW_rep_c2498;GW_rep_c24128;GW_rep_c63176;GW_rep_c66848;GW_rep_c70848;GW_c3221;GW_rep_c5028;GW_rep_c75490;GW_rep_c22228;GW_rep_c55829;GW_rep_c66027;GW_rep_c70828;GW_rep_c4067…
Photosynthesis - antenna proteins	1403	3954	1	1	ko00196	GW_rep_c60272;GW_rep_c53903;GW_rep_c73184;GW_rep_c53367;GW_rep_c82295;GW_rep_c63440;GW_rep_c54245;GW_rep_c64374;GW_rep_c65739;GW_rep_c63003;GW_rep_c65698;GW_rep_c74702;GW_rep_c76376;GW_rep_c63586;GW_rep_c55478;GW_rep_c73444;GW_rep_c58657;GW_rep_c61624;GW_rep_c9841;GW_rep_c74208;GW_rep_c57909;GW_rep_c58682;GW_rep_c68239;GW_rep_c71587;GW_rep_c4491;GW_rep_c76798;GW_rep_c66730;GW_rep_c56664;GW_rep_c6…
Metabolic pathways	7724	20621	1	1	ko01100	GW_rep_c51;GW_rep_c535;GW_rep_c224;GW_rep_c60272;GW_rep_c54623;GW_rep_c1383;GW_rep_c398;GW_rep_c96902;GW_rep_c66843;GW_rep_c53903;GW_rep_c90562;GW_rep_c2271;GW_rep_c1128;GW_rep_c512;GW_rep_c73184;GW_rep_c58271;GW_rep_c37508;GW_rep_c69239;GW_rep_c3493;GW_rep_c963;GW_rep_c53367;GW_rep_c20445;GW_rep_c37566;GW_rep_c692;GW_rep_c62467;GW_rep_c63440;GW_rep_c61405;GW_rep_c1437;GW_rep_c56794;GW_rep_c1587;…
Glyoxylate and dicarboxylate metabolism	703	2619	1	1	ko00630	GW_rep_c66843;GW_rep_c37566;GW_rep_c61405;GW_rep_c57683;GW_rep_c1126;GW_rep_c16045;GW_rep_c54705;GW_rep_c60006;GW_rep_c70956;GW_c2100;GW_rep_c78311;GW_rep_c59045;GW_rep_c24128;GW_rep_c62192;GW_rep_c66848;GW_rep_c70848;GW_c3221;GW_rep_c75490;GW_rep_c55829;GW_rep_c4105;GW_rep_c70828;GW_rep_c64734;GW_rep_c66616;GW_rep_c55700;GW_c12709;GW_rep_c73806;GW_rep_c69588;GW_rep_c19667;GW_rep_c73732;GW_rep_c5…
Photosynthesis	880	2750	1	1	ko00195	GW_rep_c54623;GW_rep_c69239;GW_rep_c59197;GW_rep_c61473;GW_rep_c56794;GW_rep_c59082;GW_rep_c4757;GW_rep_c73198;GW_rep_c55266;GW_rep_c63672;GW_rep_c80291;GW_c51574;GW_rep_c53794;GW_rep_c62570;GW_rep_c67907;GW_rep_c54085;GW_rep_c62147;GW_rep_c56275;GW_rep_c67163;GW_rep_c63612;GW_rep_c55509;GW_rep_c70546;GW_rep_c70662;GW_rep_c62673;GW_rep_c77673;GW_c14867;GW_rep_c64729;GW_rep_c65885;GW_rep_c73772;GW…
