# Supplementary material for: Transcriptome Exploration in Leymus chinensis under Saline-Alkaline Treatment Using 454 Pyrosequencing
Source: PLoS One. 2013 Jan 24;8(1):e53632. doi: 10.1371/journal.pone.0053632 (PMC3554714; doi:10.1371/journal.pone.0053632)
Supplement: Table S4 — The down-regulated enrichment pathways. (XLS) [file pone.0053632.s004.xls]

## Sheet: control-VS-sample_Down_annotate
Table S4 The down-regulated enrichment pathway.
KEGG Pathway	DEGs (9821)	Total (52176)	Pvalue	Qvalue	Pathway ID	Genes
Glyoxylate and dicarboxylate metabolism	659	2619	1.24173e-16	3.51409e-14	ko00630	GW_rep_c101260;GW_rep_c102213;GW_rep_c102011;GW_rep_c104467;GW_rep_c4880;GW_rep_c26975;GW_rep_c101387;GW_rep_c5693;GW_rep_c100167;GW_c102808;GW_rep_c12890;GW_rep_c101731;GW_rep_c100075;GW_rep_c103528;GW_rep_c38916;GW_rep_c100360;GW_c6814;GW_rep_c103063;GW_rep_c101477;GW_rep_c101173;GW_rep_c101003;GW_rep_c102973;GW_c12873;GW_rep_c100828;GW_rep_c104405;GW_rep_c102368;GW_rep_c10644;GW_rep_c101206;GW…
Carbon fixation in photosynthetic organisms	832	3481	7.2955e-15	1.03231e-12	ko00710	GW_rep_c101260;GW_rep_c102213;GW_rep_c102011;GW_rep_c104467;GW_rep_c4880;GW_rep_c26975;GW_rep_c101387;GW_rep_c5693;GW_rep_c100852;GW_rep_c100167;GW_rep_c108074;GW_c102808;GW_rep_c12890;GW_rep_c101731;GW_rep_c100075;GW_rep_c103528;GW_rep_c100360;GW_rep_c108129;GW_rep_c44076;GW_c6814;GW_rep_c46298;GW_rep_c101012;GW_rep_c103063;GW_rep_c101477;GW_rep_c101173;GW_rep_c101003;GW_rep_c102973;GW_rep_c1012…
Metabolic pathways	4088	20621	1.23802e-06	8.75902e-05	ko01100	GW_rep_c100884;GW_rep_c102902;GW_rep_c37736;GW_rep_c44726;GW_rep_c9385;GW_rep_c9438;GW_rep_c1480;GW_rep_c11345;GW_rep_c101843;GW_rep_c100382;GW_rep_c47841;GW_rep_c100988;GW_rep_c2981;GW_rep_c6415;GW_rep_c1389;GW_rep_c100549;GW_rep_c101260;GW_rep_c102645;GW_c9603;GW_rep_c101665;GW_rep_c102213;GW_rep_c105626;GW_rep_c2098;GW_rep_c1975;GW_rep_c105469;GW_rep_c102011;GW_rep_c17563;GW_rep_c8100;GW_rep_c…
Photosynthesis - antenna proteins	827	3954	0.000289561	0.0117065	ko00196	GW_rep_c100884;GW_rep_c102902;GW_rep_c105626;GW_rep_c100101;GW_rep_c32290;GW_rep_c101269;GW_rep_c102799;GW_rep_c101543;GW_rep_c100364;GW_rep_c102021;GW_rep_c100532;GW_rep_c105409;GW_rep_c103820;GW_rep_c101083;GW_rep_c10863;GW_rep_c101476;GW_c4494;GW_rep_c103556;GW_rep_c100412;GW_rep_c106674;GW_rep_c100675;GW_rep_c101559;GW_rep_c10750;GW_rep_c103129;GW_rep_c102485;GW_rep_c107456;GW_rep_c103415;GW_…
Chloroalkane and chloroalkene degradation	100	386	0.000362629	0.012828	ko00625	GW_rep_c9385;GW_rep_c2981;GW_rep_c101665;GW_rep_c10521;GW_rep_c4373;GW_rep_c101351;GW_rep_c101108;GW_rep_c9270;GW_rep_c102086;GW_rep_c100933;GW_rep_c101865;GW_rep_c104201;GW_rep_c105329;GW_rep_c9545;GW_rep_c46858;GW_rep_c15225;GW_rep_c100557;GW_rep_c31925;GW_rep_c105382;GW_rep_c104829;GW_rep_c27932;GW_rep_c102469;GW_rep_c102759;GW_rep_c101038;GW_rep_c101130;GW_rep_c101626;GW_rep_c101137;GW_c23519…
Carbohydrate digestion and absorption	20	56	0.00216198	0.061184	ko04973	GW_c9603;GW_rep_c105086;GW_rep_c41572;GW_rep_c13349;GW_c13680;GW_c17992;GW_rep_c10980;GW_rep_c48147;GW_rep_c32752;GW_c106778;GW_rep_c28903;GW_rep_c44717;GW_rep_c42749;GW_c30096;GW_rep_c50921;GW_rep_c40975;GW_rep_c100673;GW_rep_c3834;GW_rep_c27404;GW_rep_c88238
Plant hormone signal transduction	113	528	0.0267472	0.0774	ko04075	GW_rep_c3074;GW_rep_c15765;GW_rep_c43616;GW_c42706;GW_rep_c20149;GW_rep_c10329;GW_rep_c101295;GW_rep_c14307;GW_rep_c5038;GW_rep_c17360;GW_c8014;GW_rep_c104114;GW_rep_c101115;GW_rep_c101907;GW_rep_c101009;GW_rep_c18206;GW_rep_c14625;GW_rep_c26515;GW_rep_c103239;GW_c30477;GW_rep_c101487;GW_rep_c101550;GW_rep_c100270;GW_rep_c100976;GW_c22509;GW_rep_c105984;GW_rep_c101746;GW_c28478;GW_rep_c22494;GW_c…
Aldosterone-regulated sodium reabsorption	29	98	0.00658583	0.355316	ko04960	GW_rep_c103093;GW_rep_c18395;GW_rep_c13349;GW_rep_c106064;GW_rep_c101345;GW_rep_c108728;GW_rep_c101890;GW_c17992;GW_rep_c103987;GW_rep_c101038;GW_rep_c103016;GW_rep_c106387;GW_rep_c48147;GW_rep_c107091;GW_rep_c28903;GW_rep_c42749;GW_rep_c106832;GW_rep_c108831;GW_rep_c104165;GW_rep_c50921;GW_rep_c40975;GW_c51789;GW_rep_c106973;GW_rep_c10414;GW_rep_c13649;GW_rep_c26341;GW_rep_c99573;GW_rep_c73878;G…
Caprolactam degradation	30	104	0.00856093	0.286365	ko00930	GW_rep_c104201;GW_rep_c100557;GW_rep_c102259;GW_rep_c101130;GW_rep_c104245;GW_rep_c108871;GW_rep_c103515;GW_rep_c106076;GW_rep_c102710;GW_rep_c103485;GW_rep_c101382;GW_rep_c103381;GW_rep_c106142;GW_rep_c105378;GW_rep_c108973;GW_rep_c100792;GW_c106828;GW_rep_c46208;GW_rep_c107186;GW_rep_c38357;GW_rep_c85986;GW_rep_c99810;GW_rep_c89898;GW_rep_c1111;GW_rep_c6095;GW_rep_c71027;GW_rep_c47769;GW_rep_c6…
Tryptophan metabolism	105	455	0.0130263	0.263318	ko00380	GW_rep_c2981;GW_rep_c2770;GW_rep_c19303;GW_rep_c105812;GW_rep_c101108;GW_rep_c101865;GW_rep_c12826;GW_rep_c105329;GW_c23770;GW_rep_c15225;GW_rep_c31925;GW_rep_c103751;GW_rep_c102259;GW_rep_c27932;GW_rep_c101506;GW_c51647;GW_rep_c102469;GW_rep_c26413;GW_rep_c29341;GW_rep_c108749;GW_rep_c102759;GW_rep_c102238;GW_rep_c101904;GW_rep_c101626;GW_rep_c101137;GW_rep_c15141;GW_rep_c108546;GW_rep_c108193;G…
Glycerolipid metabolism	94	416	0.0298666	0.353169	ko00561	GW_rep_c2981;GW_c6213;GW_c5440;GW_rep_c4363;GW_rep_c101108;GW_c22792;GW_rep_c101865;GW_rep_c104201;GW_rep_c103983;GW_c19649;GW_rep_c104944;GW_rep_c27522;GW_rep_c105329;GW_c31950;GW_rep_c15225;GW_c11947;GW_rep_c100557;GW_rep_c31925;GW_rep_c108091;GW_rep_c105345;GW_rep_c27932;GW_c107940;GW_rep_c102469;GW_rep_c103906;GW_rep_c102759;GW_rep_c107681;GW_rep_c101130;GW_rep_c101626;GW_rep_c101137;GW_rep_c…
Brassinosteroid biosynthesis	6	15	0.0470532	0.464923	ko00905	GW_c39835;GW_c39221;GW_c19871;GW_rep_c25752;GW_c45545;GW_rep_c8914
Fatty acid metabolism	93	420	0.0481005	0.464923	ko00071	GW_rep_c9385;GW_rep_c2981;GW_rep_c101665;GW_c5942;GW_rep_c101351;GW_rep_c101108;GW_rep_c101865;GW_c32783;GW_rep_c106715;GW_rep_c105329;GW_rep_c15225;GW_c12816;GW_rep_c31925;GW_rep_c102259;GW_rep_c104829;GW_rep_c27932;GW_rep_c102469;GW_rep_c26413;GW_rep_c101396;GW_rep_c102759;GW_c22844;GW_rep_c101038;GW_rep_c101626;GW_rep_c101137;GW_rep_c101046;GW_rep_c107169;GW_rep_c101064;GW_rep_c100070;GW_rep_c…
Pentose and glucuronate interconversions	69	304	0.050928	0.464923	ko00040	GW_rep_c2981;GW_rep_c101012;GW_rep_c101282;GW_rep_c104656;GW_rep_c101108;GW_rep_c101865;GW_rep_c105329;GW_rep_c109051;GW_rep_c15225;GW_rep_c31925;GW_rep_c103845;GW_rep_c27932;GW_rep_c102469;GW_rep_c34904;GW_rep_c19229;GW_rep_c108176;GW_rep_c102759;GW_rep_c103673;GW_rep_c101130;GW_rep_c101626;GW_rep_c101137;GW_rep_c100714;GW_rep_c106076;GW_rep_c103939;GW_rep_c107169;GW_rep_c100070;GW_rep_c108804;G…
beta-Alanine metabolism	61	269	0.0638608	0.488449	ko00410	GW_rep_c9438;GW_rep_c2981;GW_rep_c4669;GW_rep_c4579;GW_c9180;GW_rep_c21463;GW_rep_c101108;GW_rep_c101865;GW_rep_c105329;GW_rep_c23811;GW_rep_c15225;GW_rep_c31925;GW_rep_c102259;GW_rep_c27932;GW_rep_c102469;GW_c108943;GW_rep_c108289;GW_rep_c102759;GW_c22844;GW_rep_c101626;GW_rep_c101137;GW_rep_c107169;GW_rep_c100070;GW_rep_c109017;GW_rep_c102190;GW_rep_c108771;GW_rep_c106142;GW_rep_c105378;GW_c421…
Oxidative phosphorylation	192	933	0.0907862	0.53526	ko00190	GW_rep_c10156;GW_rep_c6256;GW_rep_c3107;GW_rep_c7863;GW_rep_c103440;GW_rep_c100598;GW_rep_c100141;GW_rep_c104982;GW_rep_c100320;GW_rep_c9232;GW_rep_c102832;GW_rep_c103490;GW_rep_c100102;GW_rep_c104083;GW_rep_c100308;GW_rep_c103140;GW_rep_c35510;GW_rep_c100959;GW_rep_c100432;GW_rep_c23036;GW_rep_c41403;GW_rep_c105301;GW_rep_c103504;GW_rep_c101124;GW_rep_c103509;GW_rep_c101533;GW_rep_c104557;GW_rep…
Ubiquitin mediated proteolysis	137	657	0.0997757	0.560698	ko04120	GW_c1720;GW_c11035;GW_c5424;GW_rep_c7059;GW_c17514;GW_rep_c101992;GW_rep_c12807;GW_c22799;GW_rep_c105107;GW_rep_c20139;GW_rep_c30128;GW_c14930;GW_rep_c101045;GW_rep_c103854;GW_rep_c105898;GW_rep_c105831;GW_rep_c103067;GW_c12907;GW_c13168;GW_rep_c102388;GW_rep_c105741;GW_rep_c103763;GW_rep_c105985;GW_rep_c14058;GW_rep_c37242;GW_rep_c18633;GW_rep_c103952;GW_rep_c105923;GW_c104120;GW_rep_c106338;GW_…
Glycolysis / Gluconeogenesis	268	1329	0.109441	0.580462	ko00010	GW_rep_c9385;GW_rep_c2981;GW_rep_c101665;GW_rep_c100852;GW_rep_c101129;GW_rep_c108129;GW_rep_c44076;GW_rep_c46298;GW_rep_c18261;GW_rep_c26531;GW_rep_c102555;GW_rep_c12619;GW_rep_c101351;GW_rep_c41572;GW_rep_c24797;GW_rep_c107382;GW_rep_c25638;GW_rep_c104376;GW_rep_c101108;GW_rep_c103022;GW_rep_c103177;GW_rep_c101308;GW_rep_c100824;GW_rep_c101865;GW_c13680;GW_rep_c102577;GW_rep_c104201;GW_rep_c252…
Base excision repair	32	143	0.162723	0.657813	ko03410	GW_c7855;GW_c23175;GW_rep_c18445;GW_rep_c104541;GW_rep_c103383;GW_rep_c108997;GW_rep_c101860;GW_rep_c23286;GW_c35105;GW_c22212;GW_rep_c107341;GW_c33989;GW_rep_c53221;GW_c29992;GW_rep_c32417;GW_rep_c34944;GW_rep_c106897;GW_rep_c101673;GW_rep_c106748;GW_rep_c108612;GW_rep_c76684;GW_rep_c57402;GW_rep_c80965;GW_c8006;GW_rep_c78699;GW_rep_c47754;GW_rep_c71445;GW_rep_c93600;GW_c21544;GW_c12226;GW_rep_c…
Mineral absorption	10	38	0.163777	0.657813	ko04978	GW_rep_c13349;GW_c17992;GW_rep_c48147;GW_rep_c28903;GW_rep_c42749;GW_rep_c50921;GW_rep_c40975;GW_c23934;GW_rep_c7839;GW_rep_c71139
Cell cycle	84	403	0.163865	0.657813	ko04110	GW_c11035;GW_rep_c102790;GW_rep_c8353;GW_rep_c5896;GW_rep_c31544;GW_rep_c23796;GW_rep_c104772;GW_rep_c7106;GW_rep_c105831;GW_c9207;GW_rep_c25303;GW_rep_c105266;GW_rep_c23396;GW_c36816;GW_rep_c104151;GW_rep_c100622;GW_c24951;GW_rep_c20651;GW_c24997;GW_rep_c101860;GW_rep_c106941;GW_rep_c21114;GW_rep_c101415;GW_rep_c31329;GW_rep_c107634;GW_rep_c31788;GW_rep_c107795;GW_rep_c106311;GW_rep_c106090;GW_r…
Chemokine signaling pathway	37	169	0.176788	0.657813	ko04062	GW_rep_c105086;GW_rep_c31544;GW_rep_c23796;GW_rep_c103093;GW_rep_c18395;GW_c43284;GW_rep_c101345;GW_c48238;GW_rep_c108728;GW_rep_c101890;GW_c17552;GW_rep_c100622;GW_rep_c103987;GW_rep_c103016;GW_rep_c106387;GW_rep_c103887;GW_rep_c107091;GW_rep_c100990;GW_c105237;GW_rep_c105059;GW_c32907;GW_c28715;GW_rep_c38726;GW_rep_c106832;GW_rep_c108831;GW_c51789;GW_rep_c102322;GW_rep_c106973;GW_c22074;GW_rep_…
Biosynthesis of type II polyketide products	1	1	0.188228	0.657813	ko01057	GW_rep_c29722
Various types of N-glycan biosynthesis	24	108	0.214308	0.679934	ko00513	GW_rep_c105420;GW_rep_c108309;GW_c14134;GW_c21444;GW_rep_c18182;GW_c23148;GW_rep_c37337;GW_c103955;GW_rep_c31923;GW_rep_c102345;GW_c29240;GW_rep_c42127;GW_c105974;GW_c107031;GW_c103213;GW_c104868;GW_rep_c104846;GW_rep_c79029;GW_c4355;GW_c92545;GW_rep_c73502;GW_c90618;GW_c5333;GW_rep_c46121
Zeatin biosynthesis	23	104	0.22774	0.693015	ko00908	GW_rep_c18233;GW_rep_c5620;GW_c8741;GW_rep_c15360;GW_rep_c11302;GW_rep_c12553;GW_c105532;GW_rep_c103754;GW_rep_c15279;GW_c29623;GW_rep_c31340;GW_rep_c100463;GW_rep_c107208;GW_c49578;GW_rep_c34246;GW_rep_c25964;GW_rep_c10017;GW_rep_c13415;GW_rep_c465;GW_rep_c10269;GW_rep_c3671;GW_rep_c85839;GW_c6028
Limonene and pinene degradation	104	522	0.27504	0.773306	ko00903	GW_rep_c2981;GW_rep_c101108;GW_rep_c106863;GW_rep_c18884;GW_rep_c104772;GW_rep_c101865;GW_c11447;GW_rep_c12826;GW_rep_c104094;GW_rep_c105329;GW_rep_c35886;GW_rep_c15225;GW_rep_c31925;GW_rep_c105537;GW_rep_c101055;GW_rep_c102259;GW_rep_c106886;GW_rep_c27932;GW_rep_c106655;GW_rep_c102469;GW_rep_c106427;GW_rep_c102759;GW_rep_c101626;GW_rep_c101137;GW_c104750;GW_rep_c15141;GW_rep_c103360;GW_rep_c2768…
Biosynthesis of unsaturated fatty acids	64	318	0.296364	0.795152	ko01040	GW_rep_c43928;GW_c5942;GW_rep_c102647;GW_rep_c106422;GW_rep_c102723;GW_rep_c106715;GW_rep_c107462;GW_rep_c100541;GW_rep_c101396;GW_rep_c101621;GW_rep_c101038;GW_rep_c107480;GW_rep_c27688;GW_rep_c105153;GW_rep_c103754;GW_rep_c26761;GW_rep_c104422;GW_rep_c101328;GW_rep_c108683;GW_rep_c101898;GW_rep_c102171;GW_rep_c101997;GW_rep_c100463;GW_c108905;GW_rep_c107081;GW_rep_c105934;GW_rep_c107208;GW_rep_…
Fructose and mannose metabolism	170	872	0.31721	0.823582	ko00051	GW_rep_c100852;GW_rep_c108129;GW_rep_c44076;GW_rep_c10521;GW_rep_c102282;GW_rep_c4373;GW_rep_c41572;GW_rep_c24797;GW_rep_c25638;GW_rep_c101108;GW_rep_c101308;GW_rep_c20417;GW_rep_c100824;GW_rep_c100933;GW_c13680;GW_rep_c16154;GW_rep_c104201;GW_rep_c6585;GW_rep_c103575;GW_rep_c108142;GW_rep_c102785;GW_rep_c100557;GW_c104085;GW_rep_c105686;GW_c13213;GW_rep_c105382;GW_rep_c14124;GW_rep_c100556;GW_re…
Pentose phosphate pathway	145	744	0.333985	0.843909	ko00030	GW_rep_c11345;GW_rep_c100852;GW_rep_c44076;GW_rep_c101012;GW_rep_c101282;GW_rep_c24797;GW_rep_c25638;GW_rep_c27166;GW_rep_c101308;GW_rep_c102713;GW_rep_c6585;GW_rep_c103575;GW_rep_c104341;GW_rep_c30148;GW_rep_c101968;GW_rep_c102785;GW_rep_c100896;GW_rep_c105066;GW_rep_c105686;GW_c13213;GW_rep_c102314;GW_rep_c100922;GW_c102161;GW_rep_c100556;GW_rep_c100816;GW_rep_c104789;GW_rep_c108567;GW_rep_c101…
RNA degradation	86	440	0.367201	0.874364	ko03018	GW_rep_c100080;GW_rep_c3394;GW_rep_c101129;GW_rep_c9538;GW_rep_c9674;GW_rep_c102176;GW_rep_c11163;GW_rep_c100221;GW_rep_c101216;GW_c9577;GW_rep_c12969;GW_rep_c10944;GW_rep_c25501;GW_c8592;GW_c17623;GW_rep_c103223;GW_rep_c103543;GW_c28302;GW_rep_c108000;GW_c18744;GW_rep_c108563;GW_rep_c27923;GW_rep_c31639;GW_rep_c107746;GW_rep_c106479;GW_rep_c100764;GW_rep_c107172;GW_rep_c103721;GW_rep_c103712;GW_…
Nitrogen metabolism	147	762	0.383912	0.897911	ko00910	GW_rep_c6415;GW_c7586;GW_rep_c15932;GW_rep_c102698;GW_rep_c104378;GW_rep_c104811;GW_rep_c41641;GW_rep_c105358;GW_rep_c101111;GW_rep_c18041;GW_rep_c107343;GW_rep_c101795;GW_rep_c48602;GW_rep_c108441;GW_rep_c100533;GW_rep_c107440;GW_rep_c108512;GW_rep_c105363;GW_rep_c100114;GW_rep_c102421;GW_rep_c104252;GW_rep_c102231;GW_rep_c105544;GW_rep_c48169;GW_rep_c50511;GW_rep_c100539;GW_c105456;GW_rep_c1002…
mTOR signaling pathway	44	225	0.415591	0.919566	ko04150	GW_rep_c105086;GW_rep_c103093;GW_rep_c105728;GW_rep_c18395;GW_rep_c101345;GW_rep_c108728;GW_rep_c101890;GW_c27532;GW_c105033;GW_rep_c103987;GW_rep_c106526;GW_rep_c103016;GW_rep_c106387;GW_rep_c108977;GW_rep_c107091;GW_c31390;GW_c106378;GW_rep_c106945;GW_c44117;GW_rep_c100208;GW_rep_c107012;GW_rep_c106832;GW_rep_c39712;GW_rep_c108831;GW_c51789;GW_rep_c107665;GW_c43480;GW_rep_c38286;GW_rep_c106973;…
N-Glycan biosynthesis	28	143	0.441666	0.932773	ko00510	GW_rep_c105420;GW_rep_c108309;GW_c14134;GW_c21444;GW_rep_c18182;GW_rep_c102598;GW_c23148;GW_rep_c37337;GW_c103955;GW_c36607;GW_rep_c102345;GW_c29240;GW_rep_c103212;GW_rep_c42127;GW_c105974;GW_c107031;GW_c104868;GW_rep_c104846;GW_c104703;GW_rep_c79029;GW_c4355;GW_c24929;GW_c92545;GW_rep_c73502;GW_c90618;GW_c39918;GW_c5333;GW_rep_c46121
Galactose metabolism	116	613	0.490977	1	ko00052	GW_rep_c17563;GW_rep_c41572;GW_rep_c101918;GW_rep_c101604;GW_rep_c101923;GW_c13680;GW_rep_c21006;GW_rep_c27522;GW_c108012;GW_rep_c103787;GW_rep_c31546;GW_rep_c100816;GW_rep_c104476;GW_rep_c101316;GW_rep_c107340;GW_rep_c101130;GW_rep_c28886;GW_rep_c14372;GW_rep_c101954;GW_rep_c100714;GW_rep_c106076;GW_rep_c103939;GW_rep_c10980;GW_rep_c108804;GW_rep_c101059;GW_c104435;GW_rep_c44461;GW_rep_c108167;G…
Polycyclic aromatic hydrocarbon degradation	95	502	0.494898	1	ko00624	GW_rep_c44554;GW_rep_c105580;GW_rep_c100199;GW_rep_c6603;GW_rep_c106863;GW_rep_c18884;GW_rep_c104772;GW_rep_c44337;GW_c11447;GW_rep_c12826;GW_rep_c104094;GW_rep_c35886;GW_rep_c26237;GW_rep_c103376;GW_rep_c105537;GW_rep_c101055;GW_rep_c106886;GW_rep_c106655;GW_rep_c106427;GW_rep_c103185;GW_rep_c23503;GW_rep_c103585;GW_c104750;GW_rep_c15141;GW_rep_c103360;GW_rep_c106941;GW_rep_c109016;GW_rep_c10476…
DNA replication	25	131	0.504808	1	ko03030	GW_c7326;GW_c7855;GW_rep_c5896;GW_rep_c18445;GW_rep_c7106;GW_rep_c22160;GW_rep_c101860;GW_c16081;GW_c22212;GW_rep_c29237;GW_c33989;GW_rep_c101600;GW_c43687;GW_c29992;GW_rep_c32417;GW_rep_c102018;GW_rep_c107653;GW_rep_c106748;GW_rep_c29849;GW_c8006;GW_c7690;GW_rep_c47754;GW_c12620;GW_rep_c61113;GW_rep_c81686
Circadian rhythm - plant	74	393	0.519184	1	ko04712	GW_rep_c1932;GW_rep_c3074;GW_rep_c40009;GW_rep_c100029;GW_rep_c100889;GW_rep_c7459;GW_rep_c105102;GW_rep_c44934;GW_c31780;GW_rep_c100635;GW_rep_c25634;GW_rep_c28595;GW_rep_c23919;GW_rep_c106096;GW_c106123;GW_rep_c101534;GW_rep_c100829;GW_rep_c103153;GW_rep_c26899;GW_rep_c100997;GW_rep_c107679;GW_rep_c105474;GW_rep_c103100;GW_c38066;GW_rep_c104324;GW_rep_c52546;GW_rep_c46735;GW_rep_c105744;GW_rep_…
Natural killer cell mediated cytotoxicity	28	148	0.52134	1	ko04650	GW_rep_c103093;GW_rep_c18395;GW_rep_c101345;GW_rep_c108728;GW_rep_c101890;GW_c17552;GW_rep_c103987;GW_rep_c103016;GW_rep_c106387;GW_rep_c107091;GW_rep_c100990;GW_c32907;GW_rep_c38726;GW_rep_c106832;GW_rep_c108831;GW_c107571;GW_c51789;GW_rep_c27785;GW_rep_c106973;GW_rep_c38677;GW_rep_c16172;GW_rep_c10414;GW_rep_c19388;GW_rep_c95324;GW_rep_c13649;GW_rep_c26341;GW_rep_c73878;GW_rep_c73746
Flavone and flavonol biosynthesis	48	259	0.572786	1	ko00944	GW_rep_c2770;GW_rep_c104337;GW_rep_c44337;GW_rep_c108661;GW_c14194;GW_rep_c107001;GW_rep_c103180;GW_rep_c103029;GW_rep_c103376;GW_rep_c106655;GW_rep_c107232;GW_rep_c103585;GW_rep_c15141;GW_rep_c104302;GW_rep_c103259;GW_rep_c108715;GW_rep_c104179;GW_rep_c109034;GW_rep_c25563;GW_rep_c106113;GW_rep_c104352;GW_rep_c107847;GW_rep_c43176;GW_rep_c37433;GW_rep_c108391;GW_rep_c100147;GW_rep_c107467;GW_rep…
Lipopolysaccharide biosynthesis	2	10	0.587628	1	ko00540	GW_rep_c17087;GW_c50470
Carbon fixation pathways in prokaryotes	54	295	0.613597	1	ko00720	GW_rep_c108074;GW_rep_c104405;GW_rep_c108182;GW_rep_c103602;GW_c106996;GW_rep_c102069;GW_rep_c26413;GW_rep_c107092;GW_c101439;GW_c18994;GW_rep_c100864;GW_rep_c48680;GW_rep_c101859;GW_rep_c102718;GW_rep_c101816;GW_rep_c100271;GW_rep_c108260;GW_rep_c100888;GW_c41652;GW_rep_c101072;GW_rep_c105516;GW_c50395;GW_rep_c104569;GW_rep_c105404;GW_rep_c100613;GW_rep_c37492;GW_rep_c108618;GW_rep_c106232;GW_re…
Isoflavonoid biosynthesis	1	5	0.647507	1	ko00943	GW_rep_c102321
Nucleotide excision repair	34	190	0.65716	1	ko03420	GW_rep_c2517;GW_c1720;GW_c7326;GW_c7855;GW_c11046;GW_rep_c105107;GW_rep_c18445;GW_rep_c103763;GW_rep_c49530;GW_rep_c101860;GW_c22212;GW_c104478;GW_rep_c28921;GW_c25859;GW_c33989;GW_rep_c101600;GW_c29992;GW_rep_c32417;GW_rep_c31023;GW_rep_c102018;GW_rep_c108992;GW_c105976;GW_rep_c36224;GW_c31018;GW_rep_c107653;GW_rep_c106748;GW_rep_c29849;GW_rep_c96387;GW_rep_c18849;GW_rep_c47754;GW_rep_c7308;GW_c…
Ribosome	476	2583	0.708408	1	ko03010	GW_rep_c7652;GW_rep_c23498;GW_rep_c7249;GW_rep_c100499;GW_rep_c100336;GW_rep_c15123;GW_rep_c100061;GW_rep_c101060;GW_rep_c100744;GW_rep_c13439;GW_rep_c102482;GW_rep_c101082;GW_rep_c31588;GW_c14486;GW_rep_c8206;GW_c26176;GW_rep_c103988;GW_rep_c100910;GW_rep_c102677;GW_c107042;GW_rep_c105208;GW_rep_c101676;GW_rep_c104970;GW_rep_c41163;GW_rep_c16318;GW_rep_c104842;GW_rep_c45051;GW_c29143;GW_rep_c291…
Steroid biosynthesis	31	178	0.71348	1	ko00100	GW_rep_c100326;GW_rep_c100491;GW_c19649;GW_c104370;GW_c20598;GW_rep_c16871;GW_rep_c20073;GW_rep_c32197;GW_c19579;GW_c41357;GW_rep_c103533;GW_rep_c101517;GW_rep_c108415;GW_rep_c32308;GW_c44807;GW_rep_c104090;GW_rep_c101158;GW_rep_c108180;GW_rep_c42124;GW_rep_c102975;GW_rep_c8258;GW_rep_c10930;GW_rep_c98416;GW_rep_c5043;GW_rep_c94350;GW_c21628;GW_rep_c91783;GW_rep_c70178;GW_rep_c4285;GW_c22390;GW_c…
Glutathione metabolism	124	687	0.713743	1	ko00480	GW_rep_c11345;GW_rep_c4669;GW_rep_c105450;GW_rep_c4579;GW_rep_c4137;GW_rep_c21463;GW_rep_c102323;GW_rep_c34029;GW_rep_c13901;GW_rep_c101372;GW_rep_c101546;GW_rep_c103169;GW_rep_c106200;GW_rep_c30583;GW_rep_c15880;GW_rep_c30148;GW_rep_c105114;GW_rep_c100265;GW_rep_c100896;GW_rep_c23811;GW_rep_c107618;GW_rep_c104409;GW_rep_c104431;GW_rep_c40137;GW_c103958;GW_rep_c19524;GW_c107156;GW_rep_c103684;GW_…
Synthesis and degradation of ketone bodies	4	25	0.719197	1	ko00072	GW_rep_c26413;GW_rep_c100888;GW_rep_c2791;GW_rep_c18549
Fatty acid elongation in mitochondria	2	13	0.733192	1	ko00062	GW_rep_c71186;GW_c66253
Anthocyanin biosynthesis	3	20	0.755267	1	ko00942	GW_rep_c106296;GW_rep_c4020;GW_rep_c40697
Folate biosynthesis	13	80	0.76364	1	ko00790	GW_rep_c101843;GW_rep_c26894;GW_rep_c101926;GW_rep_c105390;GW_rep_c31641;GW_rep_c107067;GW_rep_c109027;GW_rep_c106530;GW_rep_c100375;GW_rep_c7475;GW_rep_c61424;GW_rep_c7650;GW_rep_c77962
mRNA surveillance pathway	38	222	0.767119	1	ko03015	GW_rep_c103075;GW_rep_c103681;GW_c13561;GW_rep_c37627;GW_rep_c102229;GW_rep_c100119;GW_rep_c17065;GW_c29176;GW_rep_c31457;GW_c35287;GW_rep_c53123;GW_rep_c104068;GW_c105642;GW_rep_c36997;GW_rep_c108846;GW_rep_c103478;GW_c33658;GW_rep_c36429;GW_rep_c50419;GW_c35744;GW_rep_c103069;GW_rep_c103045;GW_rep_c6912;GW_rep_c7266;GW_rep_c7303;GW_rep_c46925;GW_rep_c2047;GW_rep_c24485;GW_rep_c24581;GW_c11564;G…
Proximal tubule bicarbonate reclamation	15	92	0.770251	1	ko04964	GW_rep_c103215;GW_rep_c13349;GW_rep_c27034;GW_c17992;GW_rep_c108548;GW_rep_c48147;GW_rep_c28903;GW_rep_c42749;GW_rep_c50921;GW_rep_c40975;GW_rep_c107058;GW_rep_c52937;GW_rep_c59967;GW_rep_c56166;GW_rep_c78702
Glycosylphosphatidylinositol(GPI)-anchor biosynthesis	9	57	0.770348	1	ko00563	GW_rep_c102606;GW_c13010;GW_rep_c102598;GW_c17486;GW_rep_c32882;GW_c31338;GW_c42129;GW_c30963;GW_rep_c64181
Basal transcription factors	23	139	0.784579	1	ko03022	GW_rep_c2517;GW_rep_c10169;GW_c11300;GW_rep_c21064;GW_c35515;GW_rep_c40873;GW_rep_c102181;GW_rep_c50247;GW_c42325;GW_rep_c44356;GW_c49653;GW_rep_c40260;GW_rep_c37800;GW_c105976;GW_rep_c29360;GW_rep_c103539;GW_rep_c18775;GW_rep_c2933;GW_c18054;GW_c33148;GW_c19516;GW_rep_c10528;GW_rep_c9917
Amino sugar and nucleotide sugar metabolism	141	794	0.792775	1	ko00520	GW_rep_c1975;GW_rep_c8100;GW_c7586;GW_rep_c10836;GW_rep_c41572;GW_c51326;GW_rep_c104656;GW_rep_c102015;GW_rep_c20417;GW_c13680;GW_rep_c16154;GW_c104085;GW_rep_c103304;GW_rep_c103845;GW_c20408;GW_rep_c101972;GW_c105763;GW_rep_c100816;GW_rep_c102864;GW_rep_c108873;GW_rep_c107340;GW_rep_c104869;GW_rep_c14372;GW_rep_c104368;GW_rep_c100714;GW_rep_c107223;GW_rep_c103939;GW_rep_c101682;GW_c21469;GW_rep_…
Polyketide sugar unit biosynthesis	20	123	0.79859	1	ko00523	GW_rep_c101972;GW_rep_c101225;GW_rep_c107543;GW_rep_c101736;GW_rep_c102991;GW_rep_c105217;GW_rep_c101473;GW_rep_c106769;GW_rep_c105204;GW_rep_c108826;GW_rep_c102678;GW_rep_c50559;GW_rep_c102321;GW_rep_c79415;GW_rep_c97419;GW_rep_c65371;GW_rep_c83075;GW_rep_c93654;GW_rep_c61591;GW_rep_c2070
Phototransduction	21	129	0.801373	1	ko04744	GW_rep_c21900;GW_rep_c49205;GW_c17063;GW_rep_c103950;GW_rep_c103881;GW_rep_c103393;GW_rep_c101007;GW_rep_c106963;GW_rep_c107262;GW_c39255;GW_rep_c108202;GW_rep_c100084;GW_rep_c106604;GW_c22074;GW_rep_c102692;GW_rep_c43395;GW_rep_c11969;GW_rep_c58959;GW_rep_c3578;GW_rep_c1131;GW_rep_c69249
Monoterpenoid biosynthesis	2	16	0.832563	1	ko00902	GW_rep_c30948;GW_c19284
Terpenoid backbone biosynthesis	40	241	0.833399	1	ko00900	GW_rep_c101834;GW_rep_c25876;GW_rep_c102583;GW_rep_c100631;GW_rep_c16498;GW_rep_c15810;GW_rep_c104620;GW_rep_c26413;GW_rep_c107018;GW_c49738;GW_c29623;GW_rep_c102371;GW_rep_c100888;GW_rep_c103388;GW_rep_c102937;GW_rep_c104800;GW_rep_c109101;GW_rep_c106935;GW_rep_c30948;GW_c28175;GW_rep_c103565;GW_rep_c107271;GW_rep_c107704;GW_rep_c107810;GW_rep_c107007;GW_rep_c104510;GW_rep_c107214;GW_rep_c104385…
Pantothenate and CoA biosynthesis	22	138	0.835334	1	ko00770	GW_rep_c9438;GW_c9180;GW_rep_c104898;GW_rep_c105708;GW_rep_c103534;GW_c28775;GW_c31284;GW_c104019;GW_rep_c106456;GW_c44499;GW_rep_c29253;GW_c108464;GW_c107504;GW_rep_c107003;GW_c26655;GW_c16423;GW_rep_c99472;GW_rep_c61113;GW_c94193;GW_c90515;GW_rep_c87709;GW_rep_c70643
Citrate cycle (TCA cycle)	78	455	0.836637	1	ko00020	GW_rep_c3107;GW_rep_c38916;GW_rep_c102770;GW_rep_c102555;GW_rep_c104405;GW_rep_c103215;GW_rep_c27034;GW_rep_c103500;GW_rep_c104432;GW_rep_c103028;GW_c34977;GW_rep_c102069;GW_rep_c106446;GW_rep_c20023;GW_rep_c108382;GW_rep_c48680;GW_rep_c108546;GW_rep_c38187;GW_rep_c101859;GW_rep_c102718;GW_rep_c102452;GW_rep_c101816;GW_rep_c106766;GW_rep_c108260;GW_rep_c104562;GW_rep_c100335;GW_rep_c101072;GW_rep…
Carotenoid biosynthesis	55	328	0.847761	1	ko00906	GW_rep_c44726;GW_rep_c1480;GW_rep_c14220;GW_rep_c4206;GW_rep_c103502;GW_rep_c103267;GW_rep_c12326;GW_rep_c103937;GW_rep_c37448;GW_rep_c104225;GW_rep_c42944;GW_rep_c102943;GW_c21602;GW_c39835;GW_rep_c106027;GW_rep_c104173;GW_rep_c102781;GW_rep_c104818;GW_c27845;GW_rep_c25598;GW_rep_c107226;GW_rep_c104097;GW_rep_c16170;GW_rep_c101905;GW_rep_c102950;GW_rep_c107167;GW_rep_c29252;GW_rep_c25752;GW_c107…
Phosphonate and phosphinate metabolism	5	37	0.851594	1	ko00440	GW_rep_c102958;GW_rep_c14659;GW_rep_c107906;GW_rep_c4012;GW_rep_c14355
Glycosaminoglycan degradation	6	44	0.860591	1	ko00531	GW_c103960;GW_c107599;GW_c105113;GW_c32075;GW_rep_c2731;GW_rep_c3439
Biosynthesis of secondary metabolites	1357	7391	0.867568	1	ko01110	GW_rep_c101079;GW_rep_c44726;GW_rep_c9385;GW_rep_c1480;GW_rep_c11345;GW_rep_c47841;GW_rep_c100988;GW_rep_c2981;GW_rep_c6415;GW_rep_c100549;GW_rep_c101665;GW_rep_c2098;GW_rep_c3107;GW_rep_c14220;GW_rep_c100852;GW_rep_c105608;GW_rep_c5905;GW_rep_c13469;GW_rep_c18811;GW_rep_c2770;GW_rep_c102207;GW_rep_c102402;GW_rep_c17141;GW_rep_c38916;GW_rep_c101129;GW_rep_c108129;GW_rep_c12340;GW_rep_c44076;GW_re…
Phenylpropanoid biosynthesis	281	1582	0.870835	1	ko00940	GW_rep_c101079;GW_rep_c100988;GW_rep_c1389;GW_rep_c105608;GW_rep_c2770;GW_rep_c102207;GW_c100030;GW_rep_c38068;GW_rep_c9644;GW_rep_c107142;GW_rep_c107689;GW_rep_c102668;GW_rep_c4707;GW_rep_c104047;GW_rep_c101433;GW_rep_c15066;GW_rep_c104337;GW_rep_c104811;GW_rep_c108259;GW_rep_c105706;GW_c108024;GW_rep_c44337;GW_rep_c100908;GW_rep_c106814;GW_rep_c106106;GW_rep_c105885;GW_rep_c101136;GW_rep_c23404…
Calcium signaling pathway	47	288	0.879366	1	ko04020	GW_rep_c21900;GW_c43284;GW_rep_c49205;GW_c17063;GW_c48238;GW_rep_c103950;GW_c14553;GW_rep_c49165;GW_rep_c103881;GW_rep_c103393;GW_rep_c17644;GW_rep_c101007;GW_rep_c40923;GW_rep_c106963;GW_rep_c107262;GW_c105237;GW_rep_c104412;GW_rep_c101041;GW_c39255;GW_rep_c33798;GW_rep_c108202;GW_c107571;GW_rep_c103991;GW_rep_c100084;GW_rep_c101068;GW_rep_c106604;GW_rep_c108954;GW_rep_c102692;GW_rep_c43395;GW_r…
Fatty acid biosynthesis	25	161	0.881298	1	ko00061	GW_c7632;GW_rep_c11562;GW_rep_c102723;GW_rep_c24374;GW_rep_c102139;GW_rep_c101038;GW_rep_c104422;GW_rep_c101328;GW_rep_c36900;GW_rep_c106279;GW_rep_c103631;GW_rep_c104165;GW_rep_c105936;GW_c31669;GW_rep_c5819;GW_rep_c2168;GW_rep_c2105;GW_rep_c86904;GW_c14456;GW_rep_c9913;GW_rep_c70043;GW_rep_c99573;GW_c10144;GW_c8915;GW_rep_c3330
MAPK signaling pathway	73	440	0.898361	1	ko04010	GW_rep_c105086;GW_rep_c101216;GW_rep_c103093;GW_rep_c18395;GW_c43284;GW_rep_c101345;GW_rep_c102382;GW_c48238;GW_c8799;GW_rep_c108728;GW_rep_c101890;GW_rep_c13972;GW_c23509;GW_c17552;GW_rep_c107309;GW_rep_c103987;GW_rep_c42079;GW_rep_c22480;GW_rep_c18767;GW_rep_c103016;GW_rep_c24447;GW_rep_c106387;GW_rep_c50341;GW_c37248;GW_c29640;GW_rep_c107091;GW_rep_c48567;GW_rep_c100990;GW_c39977;GW_c105237;GW…
Betalain biosynthesis	6	49	0.919954	1	ko00965	GW_rep_c101506;GW_rep_c104209;GW_c107890;GW_rep_c102793;GW_rep_c1379;GW_rep_c15867
Glycosaminoglycan biosynthesis - chondroitin sulfate	3	29	0.930201	1	ko00532	GW_rep_c3660;GW_rep_c11833;GW_rep_c78950
Lysosome	93	564	0.932387	1	ko04142	GW_rep_c102947;GW_rep_c103514;GW_rep_c107179;GW_rep_c21910;GW_c15946;GW_c17488;GW_rep_c9570;GW_c19649;GW_rep_c44730;GW_rep_c106178;GW_c16145;GW_c24992;GW_rep_c46168;GW_rep_c102505;GW_rep_c23454;GW_rep_c101925;GW_rep_c14225;GW_c38804;GW_rep_c104078;GW_rep_c100887;GW_rep_c23999;GW_rep_c23211;GW_rep_c102893;GW_rep_c101775;GW_rep_c106186;GW_rep_c101280;GW_rep_c107510;GW_rep_c105388;GW_rep_c34322;GW_c…
Thiamine metabolism	10	77	0.933174	1	ko00730	GW_rep_c102837;GW_c41432;GW_c50240;GW_rep_c105040;GW_c104747;GW_rep_c103835;GW_rep_c80091;GW_rep_c62049;GW_rep_c87219;GW_rep_c76853
Flavonoid biosynthesis	128	768	0.945401	1	ko00941	GW_rep_c6603;GW_rep_c9644;GW_rep_c100889;GW_rep_c104047;GW_c13768;GW_rep_c8054;GW_rep_c108259;GW_rep_c106814;GW_rep_c108661;GW_rep_c105885;GW_rep_c101759;GW_c14194;GW_rep_c107001;GW_rep_c100574;GW_rep_c104010;GW_rep_c9462;GW_rep_c25745;GW_rep_c20571;GW_rep_c25350;GW_c31780;GW_rep_c108786;GW_rep_c106655;GW_c19159;GW_rep_c19637;GW_rep_c103734;GW_rep_c106096;GW_rep_c22363;GW_rep_c107232;GW_rep_c1514…
Peroxisome	139	833	0.950608	1	ko04146	GW_rep_c42344;GW_c5942;GW_rep_c100732;GW_rep_c104394;GW_rep_c9270;GW_rep_c106035;GW_rep_c102086;GW_rep_c103101;GW_rep_c106715;GW_c32930;GW_rep_c9545;GW_c23770;GW_c12816;GW_rep_c101343;GW_rep_c101348;GW_rep_c103751;GW_c51647;GW_rep_c101396;GW_rep_c25326;GW_rep_c104033;GW_rep_c102238;GW_c33299;GW_rep_c22121;GW_rep_c101904;GW_c18507;GW_c32281;GW_rep_c46166;GW_rep_c101750;GW_rep_c107294;GW_rep_c10104…
One carbon pool by folate	41	279	0.970532	1	ko00670	GW_rep_c101843;GW_rep_c47841;GW_rep_c100549;GW_rep_c15932;GW_rep_c108182;GW_rep_c103602;GW_c19141;GW_rep_c101926;GW_rep_c100410;GW_rep_c107092;GW_rep_c106410;GW_c101439;GW_rep_c105390;GW_c27793;GW_rep_c101657;GW_rep_c107067;GW_rep_c106765;GW_rep_c106737;GW_rep_c101953;GW_rep_c108850;GW_rep_c106530;GW_rep_c108047;GW_rep_c108516;GW_rep_c108722;GW_rep_c50407;GW_c32751;GW_rep_c77117;GW_rep_c62942;GW_…
Protein export	25	186	0.979434	1	ko03060	GW_rep_c7945;GW_rep_c106268;GW_rep_c42771;GW_c107400;GW_c45379;GW_rep_c107342;GW_rep_c51042;GW_rep_c100487;GW_rep_c103210;GW_rep_c106010;GW_rep_c38935;GW_rep_c46906;GW_rep_c104585;GW_rep_c100053;GW_c103801;GW_rep_c105333;GW_rep_c41721;GW_rep_c45474;GW_rep_c1681;GW_c8682;GW_rep_c21833;GW_rep_c71683;GW_rep_c11421;GW_rep_c13043;GW_rep_c45376
ABC transporters	32	243	0.992514	1	ko02010	GW_rep_c9327;GW_c18459;GW_c16001;GW_rep_c13380;GW_c28325;GW_c25451;GW_c33648;GW_rep_c15816;GW_c43239;GW_rep_c30146;GW_c49659;GW_c26964;GW_c28221;GW_rep_c104392;GW_c44491;GW_c37034;GW_rep_c104623;GW_c50915;GW_c31043;GW_c28215;GW_c101889;GW_c44119;GW_rep_c108396;GW_rep_c2823;GW_rep_c40432;GW_rep_c12704;GW_rep_c15825;GW_rep_c2183;GW_c37537;GW_rep_c62021;GW_c89519;GW_c17145
RNA transport	129	831	0.994605	1	ko03013	GW_rep_c18556;GW_rep_c4270;GW_rep_c103574;GW_rep_c103493;GW_rep_c23452;GW_rep_c103075;GW_rep_c7041;GW_rep_c7337;GW_rep_c102996;GW_rep_c105728;GW_rep_c103120;GW_rep_c105915;GW_rep_c100513;GW_rep_c107254;GW_rep_c107994;GW_rep_c102632;GW_c10435;GW_rep_c38451;GW_rep_c30523;GW_rep_c26222;GW_rep_c104466;GW_c105796;GW_rep_c21762;GW_c31422;GW_rep_c18748;GW_rep_c100119;GW_rep_c17065;GW_rep_c100130;GW_rep_…
Other glycan degradation	10	102	0.995854	1	ko00511	GW_rep_c102893;GW_rep_c44461;GW_c107599;GW_c52552;GW_c105113;GW_rep_c102820;GW_c106722;GW_rep_c108710;GW_rep_c2731;GW_c10776
Glycerophospholipid metabolism	58	456	0.999819	1	ko00564	GW_rep_c3163;GW_rep_c102958;GW_c6213;GW_rep_c7034;GW_rep_c11599;GW_rep_c19722;GW_rep_c103983;GW_c31950;GW_c30225;GW_c17319;GW_rep_c105345;GW_c107940;GW_c103449;GW_rep_c100738;GW_rep_c106027;GW_rep_c22121;GW_rep_c103843;GW_c100430;GW_rep_c52887;GW_rep_c32190;GW_rep_c102978;GW_c36402;GW_c30895;GW_rep_c106891;GW_rep_c107906;GW_rep_c103922;GW_rep_c101080;GW_rep_c107267;GW_rep_c105035;GW_rep_c32060;GW…
Antigen processing and presentation	56	456	0.999937	1	ko04612	GW_rep_c101134;GW_rep_c10164;GW_rep_c38387;GW_rep_c101216;GW_rep_c21910;GW_c14763;GW_rep_c102382;GW_rep_c101794;GW_rep_c49394;GW_rep_c101214;GW_rep_c44730;GW_rep_c106178;GW_rep_c107309;GW_rep_c104625;GW_rep_c23454;GW_rep_c42079;GW_rep_c24447;GW_rep_c108369;GW_rep_c50341;GW_c29640;GW_rep_c51013;GW_rep_c105932;GW_rep_c108712;GW_rep_c102405;GW_rep_c107445;GW_rep_c102868;GW_rep_c108527;GW_rep_c102064…
